# Supplementary material for: AR alterations inform circulating tumor DNA detection in metastatic castration resistant prostate cancer patients
Source: Nat Commun. 2024 Dec 11;15:10648. doi: 10.1038/s41467-024-54847-1 (PMC11634963; doi:10.1038/s41467-024-54847-1)
Supplement: Supplementary file 4 — Supplementary Data [file 41467_2024_54847_MOESM4_ESM.xlsx]

## Sheet: Supplementary Data 1
Supplementary Data 1. Details of Agilent SureSelect Target Panel
browser position chr1:24857553-24857768
track name="Covered" description="Agilent SureSelect DNA - cfDNA_plasma_Dehm_Dec2020_OvernightHyb_1 - Genomic regions expected to be sequenced" color=0,128,0 visibility=dense db=hg19
chr1	24857552	24857768	chr1:24857651-24857670
chr1	46713994	46714346	RAD54L
chr1	46715587	46715875	RAD54L
chr1	46724279	46724495	RAD54L
chr1	46725559	46725847	RAD54L
chr1	46726140	46726356	RAD54L
chr1	46726362	46726722	RAD54L
chr1	46726850	46727138	RAD54L
chr1	46733049	46733361	RAD54L
chr1	46736249	46736537	RAD54L
chr1	46738054	46738552	RAD54L
chr1	46738949	46739501	RAD54L
chr1	46739740	46739980	RAD54L
chr1	46740179	46740419	RAD54L
chr1	46743414	46743980	RAD54L
chr1	67154630	67154846	chr1:67154730-67154748
chr1	84956058	84956274	chr1:84956161-84956173
chr1	120050015	120050327	HSD3B1
chr1	120054051	120054363	HSD3B1
chr1	120056430	120057294	HSD3B1
chr1	150932965	150933181	chr1:150932953-150932989
chr1	151380620	151380836	chr1:151380720-151380737
chr1	151383951	151384167	chr1:151384052-151384067
chr1	161829871	161830087	chr1:161829973-161829987
chr1	179076826	179078602	ABL2
chr1	179079383	179079623	ABL2
chr1	179079875	179080067	ABL2
chr1	179081368	179081608	ABL2
chr1	179083932	179084244	ABL2
chr1	179086438	179086678	ABL2
chr1	179087690	179087930	ABL2
chr1	179089246	179089486	ABL2
chr1	179090697	179091033	ABL2
chr1	179095479	179095839	ABL2
chr1	179100410	179100650	ABL2
chr1	179111991	179112255	ABL2
chr1	179198297	179198609	ABL2
chr1	202736119	202736335	chr1:202736222-202736233
chr2	8998673	8998889	chr2:8998775-8998788
chr2	16080630	16080942	MYCN
chr2	16082041	16082689	MYCN
chr2	16082705	16083083	MYCN
chr2	16085415	16085631	MYCN
chr2	16085648	16086248	MYCN
chr2	47630303	47630567	MSH2
chr2	47635460	47635772	MSH2
chr2	47637225	47637537	MSH2
chr2	47639432	47639744	MSH2
chr2	47641290	47641578	MSH2
chr2	47643357	47643645	MSH2
chr2	47656871	47657111	MSH2
chr2	47672609	47672873	MSH2
chr2	47690087	47690375	MSH2
chr2	47693715	47694027	MSH2
chr2	47698065	47698305	MSH2
chr2	47702130	47702442	MSH2
chr2	47703475	47703739	MSH2
chr2	47705378	47705690	MSH2
chr2	47707802	47708042	MSH2
chr2	47709882	47710122	MSH2
chr2	48010346	48010658	MSH6
chr2	48018028	48018292	MSH6
chr2	48022997	48023237	MSH6
chr2	48025713	48028329	MSH6
chr2	48030523	48030859	MSH6
chr2	48031975	48032239	MSH6
chr2	48032681	48032921	MSH6
chr2	48033263	48033822	MSH6
chr2	48033897	48034113	MSH6
chr2	60988831	60989047	chr2:60988862-60988872
chr2	66795995	66796211	chr2:66796098-66796109
chr2	86998591	86998735	chr2:86998651-86998676
chr2	128015093	128015381	ERCC3
chr2	128016791	128017103	ERCC3
chr2	128018718	128019006	ERCC3
chr2	128028838	128029102	ERCC3
chr2	128030356	128030620	ERCC3
chr2	128036717	128036981	ERCC3
chr2	128037994	128038234	ERCC3
chr2	128044243	128044627	ERCC3
chr2	128046205	128046469	ERCC3
chr2	128046838	128047150	ERCC3
chr2	128047188	128047476	ERCC3
chr2	128047716	128047932	ERCC3
chr2	128050159	128050447	ERCC3
chr2	128051059	128051323	ERCC3
chr2	128051547	128051739	ERCC3
chr2	140990635	140990923	LRP1B
chr2	140992234	140992474	LRP1B
chr2	140995636	140995948	LRP1B
chr2	140996885	140997125	LRP1B
chr2	141004572	141004812	LRP1B
chr2	141027730	141027994	LRP1B
chr2	141031959	141032199	LRP1B
chr2	141055301	141055613	LRP1B
chr2	141072429	141072741	LRP1B
chr2	141079450	141079738	LRP1B
chr2	141081428	141081668	LRP1B
chr2	141083256	141083520	LRP1B
chr2	141091942	141092206	LRP1B
chr2	141093151	141093439	LRP1B
chr2	141108332	141108620	LRP1B
chr2	141110437	141110725	LRP1B
chr2	141113833	141114121	LRP1B
chr2	141115472	141115760	LRP1B
chr2	141116308	141116596	LRP1B
chr2	141122146	141122434	LRP1B
chr2	141128200	141128488	LRP1B
chr2	141128727	141128967	LRP1B
chr2	141130497	141130785	LRP1B
chr2	141135669	141135933	LRP1B
chr2	141143387	141143651	LRP1B
chr2	141199988	141200276	LRP1B
chr2	141201814	141202321	LRP1B
chr2	141208063	141208303	LRP1B
chr2	141213941	141214253	LRP1B
chr2	141215005	141215245	LRP1B
chr2	141232674	141232938	LRP1B
chr2	141242882	141243122	LRP1B
chr2	141245102	141245390	LRP1B
chr2	141250099	141250339	LRP1B
chr2	141253105	141253345	LRP1B
chr2	141259229	141259469	LRP1B
chr2	141260457	141260745	LRP1B
chr2	141264281	141264569	LRP1B
chr2	141267416	141267704	LRP1B
chr2	141272137	141272425	LRP1B
chr2	141274374	141274662	LRP1B
chr2	141283331	141283643	LRP1B
chr2	141283730	141283994	LRP1B
chr2	141291505	141291793	LRP1B
chr2	141294069	141294357	LRP1B
chr2	141298460	141298748	LRP1B
chr2	141299311	141299575	LRP1B
chr2	141356169	141356433	LRP1B
chr2	141358993	141359233	LRP1B
chr2	141457788	141458220	LRP1B
chr2	141459207	141459495	LRP1B
chr2	141459629	141460202	LRP1B
chr2	141473462	141473750	LRP1B
chr2	141474173	141474461	LRP1B
chr2	141526703	141526991	LRP1B
chr2	141528342	141528630	LRP1B
chr2	141533571	141533859	LRP1B
chr2	141571144	141571456	LRP1B
chr2	141597474	141597738	LRP1B
chr2	141598453	141598693	LRP1B
chr2	141607640	141607928	LRP1B
chr2	141609142	141609430	LRP1B
chr2	141625124	141625436	LRP1B
chr2	141625565	141625853	LRP1B
chr2	141641355	141641619	LRP1B
chr2	141643674	141643914	LRP1B
chr2	141660455	141660767	LRP1B
chr2	141665413	141665677	LRP1B
chr2	141680504	141680744	LRP1B
chr2	141707767	141708007	LRP1B
chr2	141709348	141709588	LRP1B
chr2	141739654	141739918	LRP1B
chr2	141747019	141747307	LRP1B
chr2	141751489	141751777	LRP1B
chr2	141762820	141763108	LRP1B
chr2	141771099	141771339	LRP1B
chr2	141773230	141773518	LRP1B
chr2	141777460	141777700	LRP1B
chr2	141806528	141806816	LRP1B
chr2	141812600	141812912	LRP1B
chr2	141816417	141816657	LRP1B
chr2	141819586	141819874	LRP1B
chr2	141945914	141946226	LRP1B
chr2	141986724	141987036	LRP1B
chr2	142004714	142005002	LRP1B
chr2	142012006	142012294	LRP1B
chr2	142237889	142238177	LRP1B
chr2	142567764	142568052	LRP1B
chr2	142888128	142888368	LRP1B
chr2	183841589	183841805	chr2:183841691-183841704
chr2	215593373	215593757	BARD1
chr2	215595051	215595315	BARD1
chr2	215609716	215609956	BARD1
chr2	215610367	215610655	BARD1
chr2	215617126	215617390	BARD1
chr2	215632171	215632411	BARD1
chr2	215633875	215634115	BARD1
chr2	215645254	215646262	BARD1
chr2	215656901	215657189	BARD1
chr2	215661704	215661920	BARD1
chr2	215674058	215674370	BARD1
chr3	12625928	12626240	RAF1
chr3	12626268	12626830	RAF1
chr3	12627094	12627382	RAF1
chr3	12629004	12629220	RAF1
chr3	12632182	12632494	RAF1
chr3	12633128	12633368	RAF1
chr3	12641116	12641380	RAF1
chr3	12641570	12641996	RAF1
chr3	12644898	12645114	RAF1
chr3	12645555	12645867	RAF1
chr3	12647616	12647880	RAF1
chr3	12650187	12650499	RAF1
chr3	12650650	12650914	RAF1
chr3	12653372	12653636	RAF1
chr3	12659984	12660248	RAF1
chr3	37034964	37035228	MLH1
chr3	37038034	37038274	MLH1
chr3	37042362	37042626	MLH1
chr3	37045808	37046048	MLH1
chr3	37048397	37048637	MLH1
chr3	37050230	37050470	MLH1
chr3	37053235	37053665	MLH1
chr3	37055846	37056110	MLH1
chr3	37058923	37059163	MLH1
chr3	37061721	37062033	MLH1
chr3	37067117	37067525	MLH1
chr3	37070192	37070504	MLH1
chr3	37081598	37081862	MLH1
chr3	37083682	37083898	MLH1
chr3	37088932	37089244	MLH1
chr3	37089933	37090173	MLH1
chr3	37090319	37090583	MLH1
chr3	37091940	37092180	MLH1
chr3	41265481	41265649	CTNNB1
chr3	41265986	41266274	CTNNB1
chr3	41266415	41266727	CTNNB1
chr3	41266787	41267099	CTNNB1
chr3	41267119	41267383	CTNNB1
chr3	41268614	41268926	CTNNB1
chr3	41274751	41275392	CTNNB1
chr3	41275552	41275864	CTNNB1
chr3	41277130	41277418	CTNNB1
chr3	41277758	41278283	CTNNB1
chr3	41279428	41279644	CTNNB1
chr3	41280596	41280860	CTNNB1
chr3	52696207	52696423	chr3:52696310-52696322
chr3	113654993	113655209	chr3:113655096-113655108
chr3	138374155	138374443	PIK3CB
chr3	138374905	138375193	PIK3CB
chr3	138376448	138376760	PIK3CB
chr3	138382665	138382953	PIK3CB
chr3	138383841	138384081	PIK3CB
chr3	138400727	138400967	PIK3CB
chr3	138402442	138402706	PIK3CB
chr3	138403435	138403675	PIK3CB
chr3	138407634	138407898	PIK3CB
chr3	138409757	138410069	PIK3CB
chr3	138413544	138413832	PIK3CB
chr3	138417722	138417962	PIK3CB
chr3	138423201	138423417	PIK3CB
chr3	138425921	138426209	PIK3CB
chr3	138430965	138431229	PIK3CB
chr3	138433279	138433591	PIK3CB
chr3	138452121	138452361	PIK3CB
chr3	138453440	138453680	PIK3CB
chr3	138456518	138456758	PIK3CB
chr3	138461389	138461653	PIK3CB
chr3	138474588	138474852	PIK3CB
chr3	138477979	138478219	PIK3CB
chr3	164905545	164905761	chr3:164905648-164905660
chr3	178916585	178916993	PIK3CA
chr3	178917450	178917714	PIK3CA
chr3	178919042	178919354	PIK3CA
chr3	178921298	178921610	PIK3CA
chr3	178922213	178922453	PIK3CA
chr3	178927303	178927567	PIK3CA
chr3	178927893	178928429	PIK3CA
chr3	178935915	178936203	PIK3CA
chr3	178936904	178937144	PIK3CA
chr3	178937255	178937543	PIK3CA
chr3	178937656	178937920	PIK3CA
chr3	178938739	178939051	PIK3CA
chr3	178941789	178942053	PIK3CA
chr3	178942411	178942699	PIK3CA
chr3	178943668	178943908	PIK3CA
chr3	178947024	178947264	PIK3CA
chr3	178947718	178948244	PIK3CA
chr3	178951848	178952184	PIK3CA
chr3	180320795	180321011	chr3:180320897-180320910
chr4	26416995	26417139	chr4:26417055-26417080
chr4	47163132	47163348	chr4:47163234-47163248
chr5	67522478	67522862	PIK3R1
chr5	67569143	67569383	PIK3R1
chr5	67569683	67569923	PIK3R1
chr5	67575351	67575639	PIK3R1
chr5	67576323	67576587	chr5:67576330-67576346,PIK3R1
chr5	67576674	67576914	PIK3R1
chr5	67584487	67584655	PIK3R1
chr5	67586477	67586741	PIK3R1
chr5	67588005	67588269	PIK3R1
chr5	67588850	67589340	PIK3R1
chr5	67589455	67589743	PIK3R1
chr5	67590278	67590590	PIK3R1
chr5	67590943	67591389	PIK3R1
chr5	67591963	67592203	PIK3R1
chr5	67593214	67593454	PIK3R1
chr5	70809168	70809384	chr5:70809269-70809285
chr5	78416970	78417186	chr5:78416973-78416990
chr5	94842615	94842831	chr5:94842718-94842730
chr5	98192052	98192460	CHD1
chr5	98193856	98194120	CHD1
chr5	98194625	98194841	CHD1
chr5	98195603	98195867	CHD1
chr5	98199080	98199320	CHD1
chr5	98204124	98204412	CHD1
chr5	98204593	98204737	CHD1
chr5	98204876	98205092	CHD1
chr5	98205377	98205665	CHD1
chr5	98206316	98206580	CHD1
chr5	98207673	98207985	CHD1
chr5	98208045	98208333	CHD1
chr5	98209217	98209505	CHD1
chr5	98210700	98210892	CHD1
chr5	98212025	98212337	CHD1
chr5	98215223	98215463	CHD1
chr5	98216695	98216959	CHD1
chr5	98216961	98217201	CHD1
chr5	98217596	98217908	CHD1
chr5	98218771	98219059	CHD1
chr5	98221248	98221464	CHD1
chr5	98223711	98224023	CHD1
chr5	98224704	98225016	CHD1
chr5	98228202	98228442	CHD1
chr5	98229082	98229346	CHD1
chr5	98230225	98230465	CHD1
chr5	98231893	98232181	CHD1
chr5	98232816	98233104	CHD1
chr5	98233932	98234172	CHD1
chr5	98234285	98234549	CHD1
chr5	98235152	98235440	CHD1
chr5	98236482	98237120	CHD1
chr5	98238527	98238743	CHD1
chr5	98239377	98239730	CHD1
chr5	98240569	98240833	CHD1
chr5	98261955	98262171	CHD1
chr5	112043340	112043652	APC
chr5	112074019	112074235	APC
chr5	112090510	112090798	APC
chr5	112101944	112102184	APC
chr5	112102854	112103118	APC
chr5	112111105	112111545	APC
chr5	112116411	112116675	APC
chr5	112128091	112128331	APC
chr5	112136860	112137100	APC
chr5	112151105	112151369	APC
chr5	112154635	112155067	APC
chr5	112157508	112157772	APC
chr5	112158922	112159138	APC
chr5	112162730	112163018	APC
chr5	112163504	112163744	APC
chr5	112164478	112164742	APC
chr5	112170610	112170898	APC
chr5	112173224	112179848	APC
chr5	178140530	178140746	chr5:178140630-178140648
chr6	13316679	13316895	chr6:13316780-13316795
chr6	31832255	31832471	chr6:31832356-31832372
chr6	32147193	32147409	chr6:32147291-32147312
chr6	111329160	111329376	chr6:111329221-111329239
chr6	114262140	114262332	HDAC2
chr6	114262771	114262987	HDAC2
chr6	114264392	114264536	HDAC2
chr6	114264559	114264775	HDAC2
chr6	114265364	114265652	HDAC2
chr6	114266447	114266711	HDAC2
chr6	114267097	114267385	HDAC2
chr6	114270064	114270497	HDAC2
chr6	114274367	114274655	HDAC2
chr6	114277101	114277389	HDAC2
chr6	114277699	114277939	HDAC2
chr6	114279739	114280003	HDAC2
chr6	114280993	114281257	HDAC2
chr6	114291912	114292128	HDAC2
chr7	6012945	6013257	PMS2
chr7	6017187	6017451	PMS2
chr7	6018182	6018446	PMS2
chr7	6022418	6022658	PMS2
chr7	6026364	6027276	PMS2
chr7	6029335	6029647	PMS2
chr7	6031525	6031765	PMS2
chr7	6035082	6035346	PMS2
chr7	6036873	6037137	PMS2
chr7	6038702	6038942	PMS2
chr7	6042053	6042341	PMS2
chr7	6043239	6043716	PMS2
chr7	6045448	6045736	PMS2
chr7	6048542	6048734	PMS2
chr7	92129063	92129279	chr7:92129161-92129183
chr7	94989155	94989371	chr7:94989255-94989273
chr7	114303516	114303732	chr7:114303617-114303633
chr7	116339102	116340374	MET
chr7	116371685	116371949	MET
chr7	116379926	116380214	MET
chr7	116380872	116381112	MET
chr7	116395332	116395644	MET
chr7	116397409	116397903	MET
chr7	116398437	116398749	MET
chr7	116399311	116399623	MET
chr7	116403068	116403356	MET
chr7	116409665	116409953	MET
chr7	116411473	116411785	MET
chr7	116411828	116412116	MET
chr7	116414905	116415193	MET
chr7	116417362	116417602	MET
chr7	116418800	116419040	MET
chr7	116421964	116422228	MET
chr7	116423284	116423596	MET
chr7	116435632	116436203	MET
chr7	140426208	140426400	BRAF
chr7	140434281	140434593	BRAF
chr7	140439534	140439822	BRAF
chr7	140449008	140449296	BRAF
chr7	140452989	140453277	BRAF
chr7	140453901	140454117	BRAF
chr7	140476679	140476919	BRAF
chr7	140477712	140477952	BRAF
chr7	140481302	140481566	BRAF
chr7	140482744	140483032	BRAF
chr7	140485404	140485692	BRAF
chr7	140487269	140487461	BRAF
chr7	140494031	140494343	BRAF
chr7	140500077	140500365	BRAF
chr7	140501129	140501441	BRAF
chr7	140507678	140507942	BRAF
chr7	140508611	140508875	BRAF
chr7	140534372	140534708	BRAF
chr7	140549829	140550093	BRAF
chr7	140624275	140624563	BRAF
chr7	148504659	148504875	EZH2
chr7	148506084	148506561	EZH2
chr7	148507345	148507585	EZH2
chr7	148508632	148508896	EZH2
chr7	148511019	148511259	EZH2
chr7	148511924	148512212	EZH2
chr7	148512521	148512713	EZH2
chr7	148513690	148513954	EZH2
chr7	148514278	148514518	EZH2
chr7	148514932	148515244	EZH2
chr7	148516613	148516853	EZH2
chr7	148523514	148523754	EZH2
chr7	148524174	148524438	EZH2
chr7	148525715	148526088	EZH2
chr7	148526735	148527023	EZH2
chr7	148529651	148529915	EZH2
chr7	148543481	148543769	EZH2
chr7	148544199	148544463	EZH2
chr7	151833842	151834082	KMT2C
chr7	151835802	151836066	KMT2C
chr7	151836187	151836427	KMT2C
chr7	151836685	151836949	KMT2C
chr7	151841761	151842001	KMT2C
chr7	151842152	151842464	KMT2C
chr7	151843607	151843895	KMT2C
chr7	151845089	151846265	KMT2C
chr7	151847906	151848170	KMT2C
chr7	151848452	151848740	KMT2C
chr7	151849758	151850070	KMT2C
chr7	151851018	151851306	KMT2C
chr7	151851320	151851560	KMT2C
chr7	151852912	151853504	KMT2C
chr7	151855920	151856184	KMT2C
chr7	151859174	151859822	KMT2C
chr7	151859862	151860942	KMT2C
chr7	151864202	151864490	KMT2C
chr7	151866194	151866410	KMT2C
chr7	151868249	151868489	KMT2C
chr7	151871139	151871403	KMT2C
chr7	151873239	151875111	KMT2C
chr7	151876884	151877244	KMT2C
chr7	151877765	151879589	KMT2C
chr7	151879590	151879782	KMT2C
chr7	151880029	151880269	KMT2C
chr7	151882559	151882799	KMT2C
chr7	151884309	151884597	KMT2C
chr7	151884721	151885009	KMT2C
chr7	151891009	151891425	KMT2C
chr7	151891444	151891732	KMT2C
chr7	151892911	151893175	KMT2C
chr7	151896333	151896573	KMT2C
chr7	151899939	151900227	KMT2C
chr7	151902158	151902422	KMT2C
chr7	151904304	151904592	KMT2C
chr7	151917581	151917845	KMT2C
chr7	151919010	151919226	KMT2C
chr7	151919580	151919844	KMT2C
chr7	151921025	151921337	KMT2C
chr7	151921490	151921730	KMT2C
chr7	151926927	151927191	KMT2C
chr7	151927223	151927487	KMT2C
chr7	151932827	151933091	KMT2C
chr7	151935707	151935995	KMT2C
chr7	151944949	151945741	KMT2C
chr7	151946879	151947119	KMT2C
chr7	151947862	151948126	KMT2C
chr7	151948943	151949255	KMT2C
chr7	151949595	151949835	KMT2C
chr7	151960073	151960337	KMT2C
chr7	151962088	151962328	KMT2C
chr7	151970714	151971026	KMT2C
chr7	152006973	152007237	KMT2C
chr7	152008800	152009112	KMT2C
chr7	152012190	152012454	KMT2C
chr7	152027610	152027898	KMT2C
chr7	152055595	152055835	KMT2C
chr7	152132629	152132941	KMT2C
chr8	17422331	17422547	chr8:17422434-17422446
chr8	23538702	23539182	NKX3-1
chr8	23540091	23540427	NKX3-1
chr8	23711969	23712185	chr8:23712066-23712089
chr8	26149254	26149422	PPP2R2A
chr8	26150684	26150876	PPP2R2A
chr8	26151098	26151338	PPP2R2A
chr8	26196322	26196586	PPP2R2A
chr8	26211910	26212222	PPP2R2A
chr8	26217608	26217872	PPP2R2A
chr8	26218458	26218698	PPP2R2A
chr8	26220125	26220437	PPP2R2A
chr8	26221214	26221526	PPP2R2A
chr8	26223755	26223995	PPP2R2A
chr8	26227621	26227957	PPP2R2A
chr8	42761229	42761445	chr8:42761288-42761308
chr8	95186409	95186625	chr8:95186510-95186526
chr8	100287418	100287634	chr8:100287517-100287536
chr8	101932921	101933137	chr8:101933023-101933037
chr8	108913192	108913384	RSPO2
chr8	108913385	108913529	RSPO2
chr8	108970281	108970521	RSPO2
chr8	108972817	108973129	RSPO2
chr8	109001257	109001497	RSPO2
chr8	109094699	109094939	RSPO2
chr8	128748758	128748950	MYC
chr8	128750459	128751299	MYC
chr8	128752610	128753234	MYC
chr8	141293856	141294000	chr8:141293914-141293943
chr9	21968150	21968318	CDKN2A
chr9	21968638	21968854	CDKN2A
chr9	21970873	21971233	CDKN2A
chr9	21974446	21974854	CDKN2A
chr9	21994101	21994365	CDKN2A
chr9	77550205	77550421	chr9:77550305-77550323
chr9	98258993	98261753	chr9:98258995-98264381
chr9	98261800	98263192	chr9:98258995-98264381
chr9	98263258	98263522	chr9:98258995-98264381
chr9	98263589	98264381	chr9:98258995-98264381
chr9	133589630	133589918	ABL1
chr9	133710766	133711006	ABL1
chr9	133729417	133729657	ABL1
chr9	133730155	133730515	ABL1
chr9	133738117	133738453	ABL1
chr9	133747437	133747677	ABL1
chr9	133748215	133748455	ABL1
chr9	133750226	133750466	ABL1
chr9	133753721	133754033	ABL1
chr9	133755379	133755619	ABL1
chr9	133755812	133756124	ABL1
chr9	133759324	133761100	ABL1
chr10	27037384	27037600	chr10:27037487-27037499
chr10	89623599	89624340	PTEN
chr10	89653703	89653943	PTEN
chr10	89685195	89685387	PTEN
chr10	89690728	89690920	PTEN
chr10	89692732	89693044	PTEN
chr10	89711801	89712089	PTEN
chr10	89717572	89717812	PTEN
chr10	89720642	89720906	PTEN
chr10	89725016	89725256	PTEN
chr10	94366353	94366521	chr10:94366347-94366370
chr10	115380381	115380597	chr10:115380483-115380497
chr10	122630774	122630990	chr10:122630877-122630889
chr11	65268377	65268593	chr11:65268479-65268492
chr11	69456048	69456312	CCND1
chr11	69457767	69458031	CCND1
chr11	69458523	69458835	CCND1
chr11	69462679	69462991	CCND1
chr11	69465778	69466156	CCND1
chr11	108098291	108098690	ATM
chr11	108099825	108100137	ATM
chr11	108106322	108106634	ATM
chr11	108114659	108114947	ATM
chr11	108115477	108115789	ATM
chr11	108117616	108117928	ATM
chr11	108119625	108119865	ATM
chr11	108121397	108121829	ATM
chr11	108122528	108122792	ATM
chr11	108123459	108123723	ATM
chr11	108124509	108124797	ATM
chr11	108126907	108127171	ATM
chr11	108128094	108128358	ATM
chr11	108129624	108129864	ATM
chr11	108137863	108138103	ATM
chr11	108139104	108139368	ATM
chr11	108141711	108142211	ATM
chr11	108143176	108143657	ATM
chr11	108150194	108150458	ATM
chr11	108151688	108151928	ATM
chr11	108153401	108153641	ATM
chr11	108154920	108155232	ATM
chr11	108158295	108158559	ATM
chr11	108159622	108159910	ATM
chr11	108160296	108160560	ATM
chr11	108163312	108163552	ATM
chr11	108164019	108164307	ATM
chr11	108165575	108165863	ATM
chr11	108167920	108168184	ATM
chr11	108170406	108170646	ATM
chr11	108172301	108172589	ATM
chr11	108173547	108173787	ATM
chr11	108175370	108175610	ATM
chr11	108178547	108178787	ATM
chr11	108180808	108181120	ATM
chr11	108183061	108183301	ATM
chr11	108186473	108186920	ATM
chr11	108188017	108188329	ATM
chr11	108190600	108190864	ATM
chr11	108191943	108192231	ATM
chr11	108196009	108196297	ATM
chr11	108196748	108196988	ATM
chr11	108198296	108198560	ATM
chr11	108199712	108200000	ATM
chr11	108200912	108201176	ATM
chr11	108202065	108202329	ATM
chr11	108202528	108202840	ATM
chr11	108203413	108203701	ATM
chr11	108204526	108204766	ATM
chr11	108205621	108205909	ATM
chr11	108206497	108206761	ATM
chr11	108213867	108214179	ATM
chr11	108216396	108216708	ATM
chr11	108217928	108218168	ATM
chr11	108224416	108224680	ATM
chr11	108225461	108225677	ATM
chr11	108235732	108236020	ATM
chr11	108236023	108236263	ATM
chr11	113933996	113935316	ZBTB16
chr11	114026975	114027239	ZBTB16
chr11	114057596	114057836	ZBTB16
chr11	114112853	114113093	ZBTB16
chr11	114117883	114118123	ZBTB16
chr11	114121018	114121306	ZBTB16
chr11	117152194	117152410	chr11:117152291-117152314
chr11	118307124	118307292	KMT2A
chr11	118307424	118307688	KMT2A
chr11	118339416	118339632	KMT2A
chr11	118342346	118344482	KMT2A
chr11	118344556	118345060	KMT2A
chr11	118347488	118347728	KMT2A
chr11	118348654	118348942	KMT2A
chr11	118350812	118351028	KMT2A
chr11	118352402	118352834	KMT2A
chr11	118353053	118353293	KMT2A
chr11	118354819	118355107	KMT2A
chr11	118355501	118355765	KMT2A
chr11	118359245	118359557	KMT2A
chr11	118360422	118360686	KMT2A
chr11	118360759	118361047	KMT2A
chr11	118361827	118362115	KMT2A
chr11	118362430	118362670	KMT2A
chr11	118363738	118363978	KMT2A
chr11	118364925	118365189	KMT2A
chr11	118365325	118365565	KMT2A
chr11	118366398	118366638	KMT2A
chr11	118366896	118367160	KMT2A
chr11	118368575	118368863	KMT2A
chr11	118368982	118369294	KMT2A
chr11	118369944	118370208	KMT2A
chr11	118370485	118370725	KMT2A
chr11	118371597	118371909	KMT2A
chr11	118372359	118372599	KMT2A
chr11	118373076	118377396	KMT2A
chr11	118378163	118378403	KMT2A
chr11	118379774	118379990	KMT2A
chr11	118380627	118380867	KMT2A
chr11	118382582	118382822	KMT2A
chr11	118390299	118390539	KMT2A
chr11	118390593	118390857	KMT2A
chr11	118391438	118391678	KMT2A
chr11	118391923	118392211	KMT2A
chr11	118392581	118392917	KMT2A
chr11	125495625	125495937	CHEK1
chr11	125496565	125496805	CHEK1
chr11	125497473	125497737	CHEK1
chr11	125499050	125499399	CHEK1
chr11	125503031	125503271	CHEK1
chr11	125505243	125505507	CHEK1
chr11	125507259	125507523	CHEK1
chr11	125513608	125513872	CHEK1
chr11	125513954	125514194	CHEK1
chr11	125514328	125514616	CHEK1
chr11	125523559	125523823	CHEK1
chr11	125525068	125525332	CHEK1
chr12	8692224	8692440	chr12:8692327-8692338
chr12	12870746	12871274	CDKN1B
chr12	12871675	12871963	CDKN1B
chr12	21958896	21959112	chr12:21958998-21959011
chr12	31820462	31820678	chr12:31820564-31820578
chr12	48360845	48361061	chr12:48360947-48360961
chr12	49415488	49415728	KMT2D
chr12	49415747	49416219	KMT2D
chr12	49416347	49416683	KMT2D
chr12	49418281	49418804	KMT2D
chr12	49419934	49421134	KMT2D
chr12	49421517	49422001	KMT2D
chr12	49422531	49423051	KMT2D
chr12	49423101	49423341	KMT2D
chr12	49423986	49424298	KMT2D
chr12	49424347	49424587	KMT2D
chr12	49424601	49424889	KMT2D
chr12	49424920	49426240	KMT2D
chr12	49426253	49426565	KMT2D
chr12	49426777	49426897	KMT2D
chr12	49426918	49427254	KMT2D
chr12	49427275	49427659	KMT2D
chr12	49427676	49428109	KMT2D
chr12	49428117	49428800	KMT2D
chr12	49430882	49431290	KMT2D
chr12	49431317	49432661	KMT2D
chr12	49432689	49432881	KMT2D
chr12	49432928	49433428	KMT2D
chr12	49433476	49435348	KMT2D
chr12	49435354	49435570	KMT2D
chr12	49435616	49436148	KMT2D
chr12	49436265	49436736	KMT2D
chr12	49436781	49437045	KMT2D
chr12	49437070	49437286	KMT2D
chr12	49437335	49437859	KMT2D
chr12	49437902	49438389	KMT2D
chr12	49438493	49438781	KMT2D
chr12	49439618	49440280	KMT2D
chr12	49440362	49440602	KMT2D
chr12	49441667	49441931	KMT2D
chr12	49442364	49442628	KMT2D
chr12	49442812	49443076	KMT2D
chr12	49443430	49444606	KMT2D
chr12	49444633	49446241	KMT2D
chr12	49446263	49446575	KMT2D
chr12	49446620	49447178	KMT2D
chr12	49447185	49447497	KMT2D
chr12	49447685	49447997	KMT2D
chr12	49448012	49448276	KMT2D
chr12	49448278	49448566	KMT2D
chr12	49448601	49448889	KMT2D
chr12	49448974	49449190	KMT2D
chr12	124809918	124810158	NCOR2
chr12	124810706	124810946	NCOR2
chr12	124811925	124812189	NCOR2
chr12	124815309	124815525	NCOR2
chr12	124816782	124817094	NCOR2
chr12	124817594	124817906	NCOR2
chr12	124818934	124819198	NCOR2
chr12	124819597	124819909	NCOR2
chr12	124819947	124820259	NCOR2
chr12	124821272	124821752	NCOR2
chr12	124824462	124824702	NCOR2
chr12	124824725	124825378	NCOR2
chr12	124826338	124826650	NCOR2
chr12	124827517	124827805	NCOR2
chr12	124829115	124829523	NCOR2
chr12	124831072	124831432	NCOR2
chr12	124832293	124832533	NCOR2
chr12	124832645	124832933	NCOR2
chr12	124835051	124835363	NCOR2
chr12	124838558	124838822	NCOR2
chr12	124838943	124839207	NCOR2
chr12	124839301	124839565	NCOR2
chr12	124839925	124840213	NCOR2
chr12	124841113	124841425	NCOR2
chr12	124846637	124846877	NCOR2
chr12	124848140	124848428	NCOR2
chr12	124856537	124857185	NCOR2
chr12	124858875	124859091	NCOR2
chr12	124862700	124863012	NCOR2
chr12	124870205	124870517	NCOR2
chr12	124882587	124882803	NCOR2
chr12	124885012	124885252	NCOR2
chr12	124886835	124887003	NCOR2
chr12	124887091	124887307	NCOR2
chr12	124904419	124904683	NCOR2
chr12	124906965	124907181	NCOR2
chr12	124911136	124911376	NCOR2
chr12	124914085	124914325	NCOR2
chr12	124915126	124915366	NCOR2
chr12	124922400	124922616	NCOR2
chr12	124934278	124934494	NCOR2
chr12	124941571	124941787	NCOR2
chr12	124950643	124950907	NCOR2
chr12	124957467	124957707	NCOR2
chr12	124968110	124968350	NCOR2
chr12	124970906	124971194	NCOR2
chr12	124979612	124979876	NCOR2
chr12	133201207	133201655	POLE
chr12	133202149	133202437	POLE
chr12	133202670	133202934	POLE
chr12	133208865	133209129	POLE
chr12	133209171	133209459	POLE
chr12	133210648	133210888	POLE
chr12	133210918	133211086	POLE
chr12	133212399	133212687	POLE
chr12	133214518	133214806	POLE
chr12	133215677	133215917	POLE
chr12	133218202	133218466	POLE
chr12	133218728	133219016	POLE
chr12	133219059	133219347	POLE
chr12	133219373	133219613	POLE
chr12	133219730	133220225	POLE
chr12	133220348	133220636	POLE
chr12	133225430	133225742	POLE
chr12	133225864	133226128	POLE
chr12	133226236	133226500	POLE
chr12	133233638	133234094	POLE
chr12	133234372	133234636	POLE
chr12	133235843	133236131	POLE
chr12	133237520	133237784	POLE
chr12	133238035	133238347	POLE
chr12	133240505	133240817	POLE
chr12	133240882	133241122	POLE
chr12	133241805	133242117	POLE
chr12	133244005	133244317	POLE
chr12	133244858	133245604	POLE
chr12	133248722	133248986	POLE
chr12	133249186	133249450	POLE
chr12	133249674	133249938	POLE
chr12	133250082	133250370	POLE
chr12	133251899	133252187	POLE
chr12	133252243	133252483	POLE
chr12	133252602	133252866	POLE
chr12	133253053	133253317	POLE
chr12	133253868	133254378	POLE
chr12	133256003	133256315	POLE
chr12	133256465	133256881	POLE
chr12	133257112	133257352	POLE
chr12	133257649	133257937	POLE
chr12	133263718	133264013	POLE
chr13	28133855	28134071	chr13:28133956-28133972
chr13	32890522	32890738	BRCA2
chr13	32893180	32893492	BRCA2
chr13	32899151	32899343	BRCA2
chr13	32900154	32900494	BRCA2
chr13	32900560	32900824	BRCA2
chr13	32903496	32903712	BRCA2
chr13	32905002	32905218	BRCA2
chr13	32906378	32907554	BRCA2
chr13	32910371	32915363	BRCA2
chr13	32918601	32918865	BRCA2
chr13	32920890	32921106	BRCA2
chr13	32928971	32929451	BRCA2
chr13	32930535	32930775	BRCA2
chr13	32931852	32932092	BRCA2
chr13	32936624	32936864	BRCA2
chr13	32937288	32937696	BRCA2
chr13	32944454	32944766	BRCA2
chr13	32945010	32945322	BRCA2
chr13	32950723	32951011	BRCA2
chr13	32953420	32953684	BRCA2
chr13	32953812	32954356	BRCA2
chr13	32968791	32969103	BRCA2
chr13	32970951	32971263	BRCA2
chr13	32972266	32972938	BRCA2
chr13	37596011	37596227	chr13:37596114-37596125
chr13	48877926	48878094	RB1
chr13	48878109	48878301	RB1
chr13	48881301	48881589	RB1
chr13	48916660	48916924	RB1
chr13	48919131	48919419	RB1
chr13	48921883	48922075	RB1
chr13	48923017	48923233	RB1
chr13	48934075	48934339	RB1
chr13	48936865	48937177	RB1
chr13	48938948	48939188	RB1
chr13	48941552	48941816	RB1
chr13	48942559	48942775	RB1
chr13	48947464	48947704	RB1
chr13	48950979	48951243	RB1
chr13	48953672	48953816	RB1
chr13	48954274	48954490	RB1
chr13	48955348	48955612	RB1
chr13	49027043	49027331	RB1
chr13	49030256	49030568	RB1
chr13	49033729	49034041	RB1
chr13	49037786	49038050	RB1
chr13	49039099	49039578	RB1
chr13	49047414	49047606	RB1
chr13	49050751	49051063	RB1
chr13	49051407	49051623	RB1
chr13	49054050	49054290	RB1
chr14	21701986	21702130	chr14:21702046-21702071
chr14	38060536	38061136	FOXA1
chr14	38061173	38061941	FOXA1
chr14	38064004	38064244	FOXA1
chr14	58471275	58471491	chr14:58471378-58471390
chr14	68290182	68290422	RAD51B
chr14	68292105	68292369	RAD51B
chr14	68301722	68301986	RAD51B
chr14	68331698	68331962	RAD51B
chr14	68352501	68352789	RAD51B
chr14	68353717	68353933	RAD51B
chr14	68758516	68758780	RAD51B
chr14	68878060	68878324	RAD51B
chr14	68934807	68935047	RAD51B
chr14	68937041	68937257	RAD51B
chr14	68944288	68944456	RAD51B
chr14	68963764	68963932	RAD51B
chr14	69006889	69007057	RAD51B
chr14	69061007	69061199	RAD51B
chr14	69069278	69069446	RAD51B
chr14	69077687	69077999	RAD51B
chr14	69149628	69149772	RAD51B
chr14	73079035	73079251	chr14:73079138-73079150
chr14	74534146	74534362	chr14:74534274-74534284
chr14	105236597	105236837	AKT1
chr14	105237000	105237264	AKT1
chr14	105238625	105238865	AKT1
chr14	105239177	105239465	AKT1
chr14	105239507	105239998	AKT1
chr14	105240174	105240390	AKT1
chr14	105241199	105241622	AKT1
chr14	105241906	105242218	AKT1
chr14	105242919	105243183	AKT1
chr14	105246344	105246632	AKT1
chr14	105249970	105255058	chr14:105249980-105255049
chr14	105258861	105259053	AKT1
chr15	40514980	40516036	chr15:40514992-40520036
chr15	40516338	40516818	chr15:40514992-40520036
chr15	40516961	40517177	chr15:40514992-40520036
chr15	40517274	40517394	chr15:40514992-40520036
chr15	40517723	40518971	chr15:40514992-40520036
chr15	40518980	40519484	chr15:40514992-40520036
chr15	40519586	40520042	chr15:40514992-40520036
chr15	41770610	41770826	chr15:41770639-41770652
chr15	42503850	42504066	chr15:42503953-42503965
chr15	67390011	67390657	chr15:67390102-67395049
chr15	67390693	67392205	chr15:67390102-67395049
chr15	67392714	67392882	chr15:67390102-67395049
chr15	67392962	67394594	chr15:67390102-67395049
chr15	67394618	67395050	chr15:67390102-67395049
chr15	83807930	83808146	chr15:83808031-83808046
chr16	4873643	4873859	chr16:4873743-4873761
chr16	15133680	15133896	chr16:15133783-15133795
chr16	23614752	23615016	PALB2
chr16	23619102	23619414	PALB2
chr16	23625248	23625488	PALB2
chr16	23632646	23632910	PALB2
chr16	23634214	23634526	PALB2
chr16	23635252	23635492	PALB2
chr16	23637481	23637793	PALB2
chr16	23640440	23640680	PALB2
chr16	23640931	23641819	PALB2
chr16	23646158	23647670	PALB2
chr16	23649089	23649528	PALB2
chr16	23652346	23652562	PALB2
chr16	50783573	50784149	CYLD
chr16	50785485	50785845	CYLD
chr16	50788122	50788410	CYLD
chr16	50810004	50810268	CYLD
chr16	50811661	50811925	CYLD
chr16	50813549	50813981	CYLD
chr16	50815083	50815395	CYLD
chr16	50816162	50816450	CYLD
chr16	50818156	50818444	CYLD
chr16	50820691	50820931	CYLD
chr16	50821621	50821837	CYLD
chr16	50825390	50825678	CYLD
chr16	50826429	50826693	CYLD
chr16	50827371	50827659	CYLD
chr16	50828086	50828374	CYLD
chr16	50830206	50830446	CYLD
chr16	72821027	72821603	ZFHX3
chr16	72821654	72821990	ZFHX3
chr16	72822045	72822549	ZFHX3
chr16	72822567	72822855	ZFHX3
chr16	72827118	72831366	ZFHX3
chr16	72831414	72832638	ZFHX3
chr16	72833844	72834108	ZFHX3
chr16	72845443	72845707	ZFHX3
chr16	72845726	72846014	ZFHX3
chr16	72863597	72863837	ZFHX3
chr16	72923601	72923889	ZFHX3
chr16	72984339	72984891	ZFHX3
chr16	72991292	72991700	ZFHX3
chr16	72991722	72992586	ZFHX3
chr16	72992658	72994074	ZFHX3
chr16	89804930	89805194	FANCA
chr16	89805215	89805455	FANCA
chr16	89805460	89805772	FANCA
chr16	89805803	89806043	FANCA
chr16	89806322	89806586	FANCA
chr16	89807134	89807350	FANCA
chr16	89809132	89809420	FANCA
chr16	89811290	89811554	FANCA
chr16	89812911	89813376	FANCA
chr16	89814988	89815252	FANCA
chr16	89816103	89816343	FANCA
chr16	89818467	89818707	FANCA
chr16	89824950	89825238	FANCA
chr16	89828313	89828553	FANCA
chr16	89831265	89831505	FANCA
chr16	89833464	89833728	FANCA
chr16	89836218	89836458	FANCA
chr16	89836500	89836740	FANCA
chr16	89836886	89837126	FANCA
chr16	89838009	89838297	FANCA
chr16	89839603	89839867	FANCA
chr16	89842066	89842306	FANCA
chr16	89845125	89845488	FANCA
chr16	89846200	89846440	FANCA
chr16	89849188	89849594	FANCA
chr16	89851184	89851448	FANCA
chr16	89857733	89858021	FANCA
chr16	89858261	89858549	FANCA
chr16	89858796	89859036	FANCA
chr16	89862237	89862501	FANCA
chr16	89865402	89865714	FANCA
chr16	89865933	89866125	FANCA
chr16	89869587	89869827	FANCA
chr16	89871611	89871875	FANCA
chr16	89874581	89874797	FANCA
chr16	89877030	89877563	FANCA
chr16	89880847	89881087	FANCA
chr16	89882207	89882471	FANCA
chr16	89882863	89883103	FANCA
chr17	7572847	7573087	TP53
chr17	7573847	7574111	TP53
chr17	7576524	7576764	TP53
chr17	7576769	7577230	TP53
chr17	7577421	7577685	TP53
chr17	7578100	7578582	TP53
chr17	7579282	7579618	TP53
chr17	7579665	7579995	TP53
chr17	8416904	8417120	chr17:8417006-8417020
chr17	15935583	15935823	NCOR1
chr17	15938048	15938288	NCOR1
chr17	15942713	15943001	NCOR1
chr17	15943673	15943889	NCOR1
chr17	15950179	15950491	NCOR1
chr17	15952074	15952386	NCOR1
chr17	15960795	15961083	NCOR1
chr17	15961143	15961455	NCOR1
chr17	15961704	15961992	NCOR1
chr17	15964685	15965237	NCOR1
chr17	15965345	15965657	NCOR1
chr17	15967273	15967441	NCOR1
chr17	15967447	15967615	NCOR1
chr17	15968102	15968414	NCOR1
chr17	15968771	15969035	NCOR1
chr17	15971177	15971465	NCOR1
chr17	15973442	15973874	NCOR1
chr17	15974695	15974983	NCOR1
chr17	15975380	15975620	NCOR1
chr17	15976668	15976956	NCOR1
chr17	15978811	15979051	NCOR1
chr17	15983195	15983459	NCOR1
chr17	15983660	15984124	NCOR1
chr17	15989519	15989831	NCOR1
chr17	15995138	15995402	NCOR1
chr17	16001601	16001889	NCOR1
chr17	16004529	16005153	NCOR1
chr17	16012018	16012306	NCOR1
chr17	16021127	16021415	NCOR1
chr17	16022659	16022875	NCOR1
chr17	16024330	16024618	NCOR1
chr17	16029482	16029626	NCOR1
chr17	16040519	16040783	NCOR1
chr17	16041390	16041606	NCOR1
chr17	16042102	16042613	NCOR1
chr17	16046844	16047084	NCOR1
chr17	16049655	16049895	NCOR1
chr17	16052689	16052905	NCOR1
chr17	16055177	16055393	NCOR1
chr17	16056572	16056788	NCOR1
chr17	16061998	16062262	NCOR1
chr17	16068263	16068503	NCOR1
chr17	16075080	16075344	NCOR1
chr17	16089790	16090078	NCOR1
chr17	16097697	16097961	NCOR1
chr17	37618295	37619399	CDK12
chr17	37627105	37628041	CDK12
chr17	37646777	37647017	CDK12
chr17	37648942	37649230	CDK12
chr17	37650741	37650981	CDK12
chr17	37657477	37657717	CDK12
chr17	37665854	37666070	CDK12
chr17	37667700	37667964	CDK12
chr17	37671902	37672142	CDK12
chr17	37673618	37673882	CDK12
chr17	37676130	37676418	CDK12
chr17	37680900	37681164	CDK12
chr17	37682090	37682594	CDK12
chr17	37686828	37687596	CDK12
chr17	41197612	41197900	BRCA1
chr17	41199581	41199797	BRCA1
chr17	41201054	41201294	BRCA1
chr17	41202998	41203214	BRCA1
chr17	41208990	41209230	BRCA1
chr17	41215273	41215465	BRCA1
chr17	41215809	41216049	BRCA1
chr17	41219549	41219789	BRCA1
chr17	41222907	41223291	BRCA1
chr17	41226310	41226574	BRCA1
chr17	41228423	41228711	BRCA1
chr17	41231275	41231491	BRCA1
chr17	41234386	41234626	BRCA1
chr17	41242884	41243124	BRCA1
chr17	41243424	41246904	BRCA1
chr17	41247780	41248020	BRCA1
chr17	41249187	41249379	BRCA1
chr17	41251712	41251976	BRCA1
chr17	41256104	41256392	BRCA1
chr17	41256808	41257048	BRCA1
chr17	41258391	41258631	BRCA1
chr17	41267641	41267857	BRCA1
chr17	41275953	41276193	BRCA1
chr17	47677655	47677967	SPOP
chr17	47679141	47679453	SPOP
chr17	47684528	47684816	SPOP
chr17	47685155	47685371	SPOP
chr17	47688610	47688850	SPOP
chr17	47696262	47696827	SPOP
chr17	47699248	47699536	SPOP
chr17	47700013	47700253	SPOP
chr17	56432229	56432421	RNF43
chr17	56434798	56436214	RNF43
chr17	56437428	56437692	RNF43
chr17	56438068	56438380	RNF43
chr17	56439824	56440088	RNF43
chr17	56440557	56441043	RNF43
chr17	56448188	56448476	RNF43
chr17	56492656	56492968	RNF43
chr17	56769920	56770232	RAD51C
chr17	56772254	56772590	RAD51C
chr17	56774016	56774256	RAD51C
chr17	56780479	56780767	RAD51C
chr17	56787165	56787453	RAD51C
chr17	56798033	56798249	RAD51C
chr17	56801322	56801538	RAD51C
chr17	56809766	56809982	RAD51C
chr17	56811398	56811662	RAD51C
chr17	59760622	59761534	BRIP1
chr17	59763169	59763553	BRIP1
chr17	59770711	59770951	BRIP1
chr17	59793204	59793444	BRIP1
chr17	59820290	59820578	BRIP1
chr17	59821716	59822028	BRIP1
chr17	59853686	59853998	BRIP1
chr17	59857537	59857825	BRIP1
chr17	59858127	59858439	BRIP1
chr17	59861551	59861863	BRIP1
chr17	59870879	59871167	BRIP1
chr17	59876428	59876692	BRIP1
chr17	59878580	59878868	BRIP1
chr17	59885792	59886152	BRIP1
chr17	59924377	59924665	BRIP1
chr17	59926409	59926697	BRIP1
chr17	59934385	59934625	BRIP1
chr17	59937080	59937344	BRIP1
chr17	59938733	59938973	BRIP1
chr18	649778	649994	chr18:649879-649895
chr19	14104605	14104821	chr19:14104688-14104703
chr19	15349113	15349329	BRD4
chr19	15349447	15349687	BRD4
chr19	15349708	15350104	BRD4
chr19	15350123	15350908	BRD4
chr19	15353598	15353910	BRD4
chr19	15354019	15354331	BRD4
chr19	15355013	15355277	BRD4
chr19	15355438	15355654	BRD4
chr19	15360011	15360179	BRD4
chr19	15364336	15364624	BRD4
chr19	15364885	15365149	BRD4
chr19	15366075	15366435	BRD4
chr19	15366751	15366919	BRD4
chr19	15367009	15367177	BRD4
chr19	15367747	15368011	BRD4
chr19	15374150	15374438	BRD4
chr19	15375179	15375611	BRD4
chr19	15376129	15376489	BRD4
chr19	15378150	15378438	BRD4
chr19	15379640	15379928	BRD4
chr19	15383599	15383935	BRD4
chr19	30303352	30303759	CCNE1
chr19	30303801	30304017	CCNE1
chr19	30307960	30308524	CCNE1
chr19	30311525	30311837	CCNE1
chr19	30312544	30312808	CCNE1
chr19	30312825	30313587	CCNE1
chr19	30314478	30314766	CCNE1
chr19	42752581	42754168	ERF
chr19	42754455	42754743	ERF
chr19	42759036	42759204	ERF
chr19	50902077	50902341	POLD1
chr19	50902552	50902816	POLD1
chr19	50904951	50906077	POLD1
chr19	50906272	50906512	POLD1
chr19	50906669	50906933	POLD1
chr19	50909364	50909850	POLD1
chr19	50910227	50910467	POLD1
chr19	50910482	50910698	POLD1
chr19	50911928	50912192	POLD1
chr19	50912303	50912567	POLD1
chr19	50912693	50913005	POLD1
chr19	50916598	50916862	POLD1
chr19	50916923	50917211	POLD1
chr19	50917964	50918276	POLD1
chr19	50918614	50918926	POLD1
chr19	50918950	50919190	POLD1
chr19	50919574	50920055	POLD1
chr19	50920219	50920609	POLD1
chr19	50921019	50921283	POLD1
chr20	2474034	2474250	chr20:2474136-2474149
chr20	30818494	30818710	chr20:30818497-30818514
chr20	54945184	54945424	AURKA
chr20	54945507	54945747	AURKA
chr20	54948381	54948693	AURKA
chr20	54956413	54956701	AURKA
chr20	54958004	54958268	AURKA
chr20	54959244	54959460	AURKA
chr20	54961282	54961618	AURKA
chr20	54963136	54963328	AURKA
chr20	55206138	55206354	chr20:55206241-55206253
chr20	57415134	57415926	GNAS
chr20	57428286	57430422	GNAS
chr20	57466768	57466936	GNAS
chr20	57470582	57470822	GNAS
chr20	57473921	57474113	GNAS
chr20	57474922	57475090	GNAS
chr20	57478503	57478930	GNAS
chr20	57480354	57480618	GNAS
chr20	57484135	57485214	GNAS
chr20	57485314	57485530	GNAS
chr20	57485654	57485966	GNAS
chr21	30433801	30434017	chr21:30433900-30433919
chr21	37705871	37706087	chr21:37706065-37706077
chr21	40177237	40177573	ETS2
chr21	40177813	40178125	ETS2
chr21	40181861	40182101	ETS2
chr21	40184850	40185114	ETS2
chr21	40186112	40186400	ETS2
chr21	40186672	40186936	ETS2
chr21	40188853	40189093	ETS2
chr21	40190315	40190603	ETS2
chr21	40191390	40191726	ETS2
chr21	40193424	40193712	ETS2
chr21	40194561	40194849	ETS2
chr22	29083809	29084049	CHEK2
chr22	29085042	29085282	CHEK2
chr22	29089942	29090182	CHEK2
chr22	29091040	29091304	CHEK2
chr22	29091623	29091935	CHEK2
chr22	29092811	29093051	CHEK2
chr22	29095743	29096007	CHEK2
chr22	29099415	29099631	CHEK2
chr22	29105912	29106128	CHEK2
chr22	29107818	29108082	CHEK2
chr22	29115307	29115547	CHEK2
chr22	29120833	29121436	CHEK2
chr22	29130357	29130741	CHEK2
chr22	29279905	29280073	ZNRF3
chr22	29382982	29383270	ZNRF3
chr22	29438399	29438639	ZNRF3
chr22	29439208	29439496	ZNRF3
chr22	29440690	29440954	ZNRF3
chr22	29442667	29442907	ZNRF3
chr22	29444295	29444559	ZNRF3
chr22	29445149	29445821	ZNRF3
chr22	29445835	29446963	ZNRF3
chr22	29449492	29449684	ZNRF3
chr22	31942755	31942899	chr22:31942815-31942840
chr22	35719277	35719493	chr22:35719378-35719394
chrX	16153027	16154275	chrx:16153017-16159789
chrX	16154289	16154961	chrx:16153017-16159789
chrX	16155066	16156794	chrx:16153017-16159789
chrX	16157308	16157548	chrx:16153017-16159789
chrX	16157669	16157789	chrx:16153017-16159789
chrX	16157926	16158886	chrx:16153017-16159789
chrX	16158904	16159792	chrx:16153017-16159789
chrX	44732674	44733068	KDM6A
chrX	44733093	44733309	KDM6A
chrX	44820450	44820714	KDM6A
chrX	44833827	44834043	KDM6A
chrX	44870126	44870342	KDM6A
chrX	44879770	44880058	KDM6A
chrX	44894094	44894310	KDM6A
chrX	44896820	44897012	KDM6A
chrX	44910880	44911120	KDM6A
chrX	44912992	44913280	KDM6A
chrX	44918167	44918431	KDM6A
chrX	44918457	44918745	KDM6A
chrX	44919189	44919477	KDM6A
chrX	44919775	44920087	KDM6A
chrX	44920483	44920747	KDM6A
chrX	44921810	44922074	KDM6A
chrX	44922636	44923092	KDM6A
chrX	44928792	44929632	KDM6A
chrX	44935862	44936150	KDM6A
chrX	44937565	44937829	KDM6A
chrX	44938361	44938625	KDM6A
chrX	44941744	44942116	KDM6A
chrX	44942622	44942934	KDM6A
chrX	44945034	44945298	KDM6A
chrX	44948961	44949201	KDM6A
chrX	44949894	44950182	KDM6A
chrX	44966573	44966861	KDM6A
chrX	44969288	44969528	KDM6A
chrX	44970545	44970737	KDM6A
chrX	66117793	66119689	chrx:66117800-66128800
chrX	66119845	66120517	chrx:66117800-66128800
chrX	66120553	66120673	chrx:66117800-66128800
chrX	66120698	66121178	chrx:66117800-66128800
chrX	66121194	66121362	chrx:66117800-66128800
chrX	66121436	66122900	chrx:66117800-66128800
chrX	66122942	66123974	chrx:66117800-66128800
chrX	66123979	66124963	chrx:66117800-66128800
chrX	66125059	66125227	chrx:66117800-66128800
chrX	66125236	66126076	chrx:66117800-66128800
chrX	66126126	66126486	chrx:66117800-66128800
chrX	66126587	66126947	chrx:66117800-66128800
chrX	66126959	66127847	chrx:66117800-66128800
chrX	66127927	66128143	chrx:66117800-66128800
chrX	66128146	66128314	chrx:66117800-66128800
chrX	66128374	66128806	chrx:66117800-66128800
chrX	66447335	66447503	chrx:66446874-67267461
chrX	66448044	66448212	chrx:66446874-67267461
chrX	66448342	66448750	chrx:66446874-67267461
chrX	66448770	66449034	chrx:66446874-67267461
chrX	66449171	66449411	chrx:66446874-67267461
chrX	66449473	66449641	chrx:66446874-67267461
chrX	66449643	66449883	chrx:66446874-67267461
chrX	66449974	66450094	chrx:66446874-67267461
chrX	66450813	66451293	chrx:66446874-67267461
chrX	66451304	66451424	chrx:66446874-67267461
chrX	66451448	66451688	chrx:66446874-67267461
chrX	66451695	66451863	chrx:66446874-67267461
chrX	66451864	66452080	chrx:66446874-67267461
chrX	66452532	66452796	chrx:66446874-67267461
chrX	66452964	66453084	chrx:66446874-67267461
chrX	66453154	66453298	chrx:66446874-67267461
chrX	66453332	66453452	chrx:66446874-67267461
chrX	66453492	66453828	chrx:66446874-67267461
chrX	66460598	66460838	chrx:66446874-67267461
chrX	66460851	66461019	chrx:66446874-67267461
chrX	66464032	66464200	chrx:66446874-67267461
chrX	66466664	66466925	chrx:66446874-67267461
chrX	66466997	66467141	chrx:66446874-67267461
chrX	66467172	66467556	chrx:66446874-67267461
chrX	66468162	66468282	chrx:66446874-67267461
chrX	66469859	66469979	chrx:66446874-67267461
chrX	66479681	66479921	chrx:66446874-67267461
chrX	66479928	66481032	chrx:66446874-67267461
chrX	66481173	66481341	chrx:66446874-67267461
chrX	66481379	66481955	chrx:66446874-67267461
chrX	66494998	66495214	chrx:66446874-67267461
chrX	66496110	66496254	chrx:66446874-67267461
chrX	66496306	66496522	chrx:66446874-67267461
chrX	66496543	66497239	chrx:66446874-67267461
chrX	66497252	66498235	chrx:66446874-67267461
chrX	66506179	66506683	chrx:66446874-67267461
chrX	66506734	66507238	chrx:66446874-67267461
chrX	66507282	66507762	chrx:66446874-67267461
chrX	66507780	66509388	chrx:66446874-67267461
chrX	66509471	66509711	chrx:66446874-67267461
chrX	66509728	66510208	chrx:66446874-67267461
chrX	66510223	66511159	chrx:66446874-67267461
chrX	66511253	66511637	chrx:66446874-67267461
chrX	66511648	66511936	chrx:66446874-67267461
chrX	66511962	66512394	chrx:66446874-67267461
chrX	66512856	66513480	chrx:66446874-67267461
chrX	66513770	66514418	chrx:66446874-67267461
chrX	66514484	66514652	chrx:66446874-67267461
chrX	66514653	66514821	chrx:66446874-67267461
chrX	66514826	66515210	chrx:66446874-67267461
chrX	66515259	66515739	chrx:66446874-67267461
chrX	66515919	66517023	chrx:66446874-67267461
chrX	66517042	66517162	chrx:66446874-67267461
chrX	66517186	66517450	chrx:66446874-67267461
chrX	66517663	66517999	chrx:66446874-67267461
chrX	66518060	66518492	chrx:66446874-67267461
chrX	66519115	66519619	chrx:66446874-67267461
chrX	66519635	66520067	chrx:66446874-67267461
chrX	66520082	66520250	chrx:66446874-67267461
chrX	66520601	66520841	chrx:66446874-67267461
chrX	66521159	66521279	chrx:66446874-67267461
chrX	66522151	66522271	chrx:66446874-67267461
chrX	66522329	66522449	chrx:66446874-67267461
chrX	66526680	66526872	chrx:66446874-67267461
chrX	66526987	66527155	chrx:66446874-67267461
chrX	66527893	66528061	chrx:66446874-67267461
chrX	66535730	66535898	chrx:66446874-67267461
chrX	66537515	66537635	chrx:66446874-67267461
chrX	66538067	66538187	chrx:66446874-67267461
chrX	66538446	66538950	chrx:66446874-67267461
chrX	66538996	66539260	chrx:66446874-67267461
chrX	66539267	66539939	chrx:66446874-67267461
chrX	66540375	66540495	chrx:66446874-67267461
chrX	66549018	66549450	chrx:66446874-67267461
chrX	66551244	66551412	chrx:66446874-67267461
chrX	66551441	66551609	chrx:66446874-67267461
chrX	66552081	66552201	chrx:66446874-67267461
chrX	66552455	66552671	chrx:66446874-67267461
chrX	66552688	66553312	chrx:66446874-67267461
chrX	66553381	66553693	chrx:66446874-67267461
chrX	66553701	66554085	chrx:66446874-67267461
chrX	66554088	66555432	chrx:66446874-67267461
chrX	66555446	66555734	chrx:66446874-67267461
chrX	66555772	66556900	chrx:66446874-67267461
chrX	66556919	66558479	chrx:66446874-67267461
chrX	66558652	66559708	chrx:66446874-67267461
chrX	66559751	66560255	chrx:66446874-67267461
chrX	66560303	66561623	chrx:66446874-67267461
chrX	66561927	66562407	chrx:66446874-67267461
chrX	66562417	66562681	chrx:66446874-67267461
chrX	66562691	66563123	chrx:66446874-67267461
chrX	66563127	66563367	chrx:66446874-67267461
chrX	66563489	66563921	chrx:66446874-67267461
chrX	66563937	66564105	chrx:66446874-67267461
chrX	66564125	66564245	chrx:66446874-67267461
chrX	66564284	66565076	chrx:66446874-67267461
chrX	66565183	66565327	chrx:66446874-67267461
chrX	66565396	66565660	chrx:66446874-67267461
chrX	66565725	66566106	chrx:66446874-67267461
chrX	66566294	66566822	chrx:66446874-67267461
chrX	66566837	66567101	chrx:66446874-67267461
chrX	66567118	66568798	chrx:66446874-67267461
chrX	66568955	66569387	chrx:66446874-67267461
chrX	66569755	66570907	chrx:66446874-67267461
chrX	66570952	66571696	chrx:66446874-67267461
chrX	66571706	66572882	chrx:66446874-67267461
chrX	66572932	66573052	chrx:66446874-67267461
chrX	66573177	66574161	chrx:66446874-67267461
chrX	66574322	66574442	chrx:66446874-67267461
chrX	66574500	66574620	chrx:66446874-67267461
chrX	66574630	66575446	chrx:66446874-67267461
chrX	66575546	66576242	chrx:66446874-67267461
chrX	66576267	66576483	chrx:66446874-67267461
chrX	66576597	66576933	chrx:66446874-67267461
chrX	66576992	66577304	chrx:66446874-67267461
chrX	66584817	66584985	chrx:66446874-67267461
chrX	66585065	66585305	chrx:66446874-67267461
chrX	66585518	66585638	chrx:66446874-67267461
chrX	66586481	66586601	chrx:66446874-67267461
chrX	66587080	66587200	chrx:66446874-67267461
chrX	66587214	66587334	chrx:66446874-67267461
chrX	66587344	66587560	chrx:66446874-67267461
chrX	66587591	66587711	chrx:66446874-67267461
chrX	66589566	66589782	chrx:66446874-67267461
chrX	66589906	66590386	chrx:66446874-67267461
chrX	66590433	66590577	chrx:66446874-67267461
chrX	66591053	66591173	chrx:66446874-67267461
chrX	66591308	66591428	chrx:66446874-67267461
chrX	66593193	66595377	chrx:66446874-67267461
chrX	66595820	66596252	chrx:66446874-67267461
chrX	66596296	66596632	chrx:66446874-67267461
chrX	66596829	66596997	chrx:66446874-67267461
chrX	66597014	66597134	chrx:66446874-67267461
chrX	66602722	66602890	chrx:66446874-67267461
chrX	66603401	66603521	chrx:66446874-67267461
chrX	66604488	66604608	chrx:66446874-67267461
chrX	66604879	66605047	chrx:66446874-67267461
chrX	66605328	66605496	chrx:66446874-67267461
chrX	66605577	66605793	chrx:66446874-67267461
chrX	66605882	66606002	chrx:66446874-67267461
chrX	66606382	66606550	chrx:66446874-67267461
chrX	66619368	66619512	chrx:66446874-67267461
chrX	66620943	66621063	chrx:66446874-67267461
chrX	66622063	66622279	chrx:66446874-67267461
chrX	66622297	66623089	chrx:66446874-67267461
chrX	66623383	66623551	chrx:66446874-67267461
chrX	66623557	66623677	chrx:66446874-67267461
chrX	66623685	66623805	chrx:66446874-67267461
chrX	66623818	66623986	chrx:66446874-67267461
chrX	66623991	66624159	chrx:66446874-67267461
chrX	66624284	66624404	chrx:66446874-67267461
chrX	66624409	66624553	chrx:66446874-67267461
chrX	66625309	66625477	chrx:66446874-67267461
chrX	66626249	66626417	chrx:66446874-67267461
chrX	66626437	66626557	chrx:66446874-67267461
chrX	66627249	66627369	chrx:66446874-67267461
chrX	66627581	66627701	chrx:66446874-67267461
chrX	66627735	66627855	chrx:66446874-67267461
chrX	66627877	66628093	chrx:66446874-67267461
chrX	66628209	66628329	chrx:66446874-67267461
chrX	66628506	66628674	chrx:66446874-67267461
chrX	66629838	66630702	chrx:66446874-67267461
chrX	66631088	66631304	chrx:66446874-67267461
chrX	66631637	66631805	chrx:66446874-67267461
chrX	66637888	66638008	chrx:66446874-67267461
chrX	66640294	66640462	chrx:66446874-67267461
chrX	66640474	66640714	chrx:66446874-67267461
chrX	66648114	66648234	chrx:66446874-67267461
chrX	66649268	66649388	chrx:66446874-67267461
chrX	66649414	66649534	chrx:66446874-67267461
chrX	66649619	66649787	chrx:66446874-67267461
chrX	66650168	66650336	chrx:66446874-67267461
chrX	66650611	66650731	chrx:66446874-67267461
chrX	66650758	66651024	chrx:66446874-67267461
chrX	66651027	66651267	chrx:66446874-67267461
chrX	66651402	66653538	chrx:66446874-67267461
chrX	66653565	66653949	chrx:66446874-67267461
chrX	66653952	66654384	chrx:66446874-67267461
chrX	66654388	66654724	chrx:66446874-67267461
chrX	66654773	66656141	chrx:66446874-67267461
chrX	66656151	66656319	chrx:66446874-67267461
chrX	66656393	66657257	chrx:66446874-67267461
chrX	66657359	66657623	chrx:66446874-67267461
chrX	66657693	66657885	chrx:66446874-67267461
chrX	66658032	66658723	chrx:66446874-67267461
chrX	66658740	66659100	chrx:66446874-67267461
chrX	66659251	66659827	chrx:66446874-67267461
chrX	66659865	66660033	chrx:66446874-67267461
chrX	66661202	66661466	chrx:66446874-67267461
chrX	66661549	66662725	chrx:66446874-67267461
chrX	66662941	66663733	chrx:66446874-67267461
chrX	66663764	66663980	chrx:66446874-67267461
chrX	66664007	66664895	chrx:66446874-67267461
chrX	66664914	66665466	chrx:66446874-67267461
chrX	66665482	66665794	chrx:66446874-67267461
chrX	66665806	66666693	chrx:66446874-67267461
chrX	66666784	66666952	chrx:66446874-67267461
chrX	66667373	66667541	chrx:66446874-67267461
chrX	66672709	66672877	chrx:66446874-67267461
chrX	66673157	66673277	chrx:66446874-67267461
chrX	66673314	66673482	chrx:66446874-67267461
chrX	66673484	66673700	chrx:66446874-67267461
chrX	66673722	66673962	chrx:66446874-67267461
chrX	66673978	66674098	chrx:66446874-67267461
chrX	66674761	66674977	chrx:66446874-67267461
chrX	66675293	66675461	chrx:66446874-67267461
chrX	66676153	66676441	chrx:66446874-67267461
chrX	66684310	66684478	chrx:66446874-67267461
chrX	66685136	66685448	chrx:66446874-67267461
chrX	66685541	66685661	chrx:66446874-67267461
chrX	66688889	66689009	chrx:66446874-67267461
chrX	66701364	66701652	chrx:66446874-67267461
chrX	66701949	66702069	chrx:66446874-67267461
chrX	66702868	66703036	chrx:66446874-67267461
chrX	66705142	66705262	chrx:66446874-67267461
chrX	66705760	66705880	chrx:66446874-67267461
chrX	66706068	66706308	chrx:66446874-67267461
chrX	66718855	66719191	chrx:66446874-67267461
chrX	66720077	66720197	chrx:66446874-67267461
chrX	66720214	66720382	chrx:66446874-67267461
chrX	66720939	66722139	chrx:66446874-67267461
chrX	66722367	66722679	chrx:66446874-67267461
chrX	66722692	66723004	chrx:66446874-67267461
chrX	66723056	66723224	chrx:66446874-67267461
chrX	66723355	66723475	chrx:66446874-67267461
chrX	66723634	66723898	chrx:66446874-67267461
chrX	66724492	66724612	chrx:66446874-67267461
chrX	66727840	66728056	chrx:66446874-67267461
chrX	66728362	66728530	chrx:66446874-67267461
chrX	66728540	66728708	chrx:66446874-67267461
chrX	66729328	66729448	chrx:66446874-67267461
chrX	66734397	66734517	chrx:66446874-67267461
chrX	66737625	66737745	chrx:66446874-67267461
chrX	66740589	66741261	chrx:66446874-67267461
chrX	66741334	66741694	chrx:66446874-67267461
chrX	66742351	66744559	chrx:66446874-67267461
chrX	66744571	66745627	chrx:66446874-67267461
chrX	66745774	66745942	chrx:66446874-67267461
chrX	66745948	66746116	chrx:66446874-67267461
chrX	66746117	66746549	chrx:66446874-67267461
chrX	66746849	66746969	chrx:66446874-67267461
chrX	66747055	66747799	chrx:66446874-67267461
chrX	66747814	66748270	chrx:66446874-67267461
chrX	66748277	66748445	chrx:66446874-67267461
chrX	66749084	66749324	chrx:66446874-67267461
chrX	66749359	66749551	chrx:66446874-67267461
chrX	66749564	66750356	chrx:66446874-67267461
chrX	66750431	66750551	chrx:66446874-67267461
chrX	66750562	66752746	chrx:66446874-67267461
chrX	66752992	66754096	chrx:66446874-67267461
chrX	66754107	66754275	chrx:66446874-67267461
chrX	66754800	66755904	chrx:66446874-67267461
chrX	66755951	66756791	chrx:66446874-67267461
chrX	66756987	66757251	chrx:66446874-67267461
chrX	66757313	66757529	chrx:66446874-67267461
chrX	66757883	66758531	chrx:66446874-67267461
chrX	66758595	66759099	chrx:66446874-67267461
chrX	66759204	66759420	chrx:66446874-67267461
chrX	66759441	66759585	chrx:66446874-67267461
chrX	66759589	66759949	chrx:66446874-67267461
chrX	66760287	66760407	chrx:66446874-67267461
chrX	66761022	66761190	chrx:66446874-67267461
chrX	66761228	66762068	chrx:66446874-67267461
chrX	66762072	66762576	chrx:66446874-67267461
chrX	66762579	66763755	chrx:66446874-67267461
chrX	66763788	66764172	chrx:66446874-67267461
chrX	66764299	66764587	chrx:66446874-67267461
chrX	66764614	66765166	chrx:66446874-67267461
chrX	66765259	66766339	chrx:66446874-67267461
chrX	66766405	66770845	chrx:66446874-67267461
chrX	66770998	66771910	chrx:66446874-67267461
chrX	66771982	66772102	chrx:66446874-67267461
chrX	66773128	66773344	chrx:66446874-67267461
chrX	66773419	66773539	chrx:66446874-67267461
chrX	66773751	66774495	chrx:66446874-67267461
chrX	66774934	66776014	chrx:66446874-67267461
chrX	66776027	66776339	chrx:66446874-67267461
chrX	66776403	66776547	chrx:66446874-67267461
chrX	66776567	66776687	chrx:66446874-67267461
chrX	66776702	66776942	chrx:66446874-67267461
chrX	66776943	66777159	chrx:66446874-67267461
chrX	66777163	66777403	chrx:66446874-67267461
chrX	66777559	66778135	chrx:66446874-67267461
chrX	66778240	66778648	chrx:66446874-67267461
chrX	66778749	66781173	chrx:66446874-67267461
chrX	66781440	66781776	chrx:66446874-67267461
chrX	66782240	66782720	chrx:66446874-67267461
chrX	66782767	66783127	chrx:66446874-67267461
chrX	66783288	66784320	chrx:66446874-67267461
chrX	66784454	66785462	chrx:66446874-67267461
chrX	66785828	66786116	chrx:66446874-67267461
chrX	66786135	66786711	chrx:66446874-67267461
chrX	66786728	66786848	chrx:66446874-67267461
chrX	66786884	66791852	chrx:66446874-67267461
chrX	66791957	66792821	chrx:66446874-67267461
chrX	66792856	66793720	chrx:66446874-67267461
chrX	66793761	66796761	chrx:66446874-67267461
chrX	66797684	66798884	chrx:66446874-67267461
chrX	66799015	66800455	chrx:66446874-67267461
chrX	66800605	66800749	chrx:66446874-67267461
chrX	66800769	66800937	chrx:66446874-67267461
chrX	66801025	66801529	chrx:66446874-67267461
chrX	66801545	66802577	chrx:66446874-67267461
chrX	66802591	66804823	chrx:66446874-67267461
chrX	66805118	66806198	chrx:66446874-67267461
chrX	66806259	66806835	chrx:66446874-67267461
chrX	66806839	66807607	chrx:66446874-67267461
chrX	66807638	66808958	chrx:66446874-67267461
chrX	66809126	66810278	chrx:66446874-67267461
chrX	66810284	66811172	chrx:66446874-67267461
chrX	66811191	66812487	chrx:66446874-67267461
chrX	66812499	66813195	chrx:66446874-67267461
chrX	66813472	66813856	chrx:66446874-67267461
chrX	66814129	66814249	chrx:66446874-67267461
chrX	66814279	66814519	chrx:66446874-67267461
chrX	66814799	66815327	chrx:66446874-67267461
chrX	66815368	66815488	chrx:66446874-67267461
chrX	66816122	66816818	chrx:66446874-67267461
chrX	66816824	66816992	chrx:66446874-67267461
chrX	66817166	66818126	chrx:66446874-67267461
chrX	66818415	66819351	chrx:66446874-67267461
chrX	66819428	66819692	chrx:66446874-67267461
chrX	66819754	66819922	chrx:66446874-67267461
chrX	66819935	66820055	chrx:66446874-67267461
chrX	66820690	66821698	chrx:66446874-67267461
chrX	66821769	66822537	chrx:66446874-67267461
chrX	66822722	66823586	chrx:66446874-67267461
chrX	66823658	66824042	chrx:66446874-67267461
chrX	66824087	66825791	chrx:66446874-67267461
chrX	66825811	66826171	chrx:66446874-67267461
chrX	66826370	66826874	chrx:66446874-67267461
chrX	66827161	66827281	chrx:66446874-67267461
chrX	66827286	66827454	chrx:66446874-67267461
chrX	66827459	66828707	chrx:66446874-67267461
chrX	66828731	66828971	chrx:66446874-67267461
chrX	66829026	66829314	chrx:66446874-67267461
chrX	66829328	66830384	chrx:66446874-67267461
chrX	66830766	66831078	chrx:66446874-67267461
chrX	66831375	66831591	chrx:66446874-67267461
chrX	66831645	66832581	chrx:66446874-67267461
chrX	66832612	66832780	chrx:66446874-67267461
chrX	66832805	66834125	chrx:66446874-67267461
chrX	66834226	66834394	chrx:66446874-67267461
chrX	66835795	66835987	chrx:66446874-67267461
chrX	66836408	66836576	chrx:66446874-67267461
chrX	66836592	66836976	chrx:66446874-67267461
chrX	66836989	66837253	chrx:66446874-67267461
chrX	66837268	66838012	chrx:66446874-67267461
chrX	66838025	66838145	chrx:66446874-67267461
chrX	66838156	66838852	chrx:66446874-67267461
chrX	66838863	66839175	chrx:66446874-67267461
chrX	66839190	66839478	chrx:66446874-67267461
chrX	66839502	66840390	chrx:66446874-67267461
chrX	66840439	66840559	chrx:66446874-67267461
chrX	66840592	66840712	chrx:66446874-67267461
chrX	66840739	66841147	chrx:66446874-67267461
chrX	66841596	66841812	chrx:66446874-67267461
chrX	66841819	66842779	chrx:66446874-67267461
chrX	66842787	66843123	chrx:66446874-67267461
chrX	66843293	66843461	chrx:66446874-67267461
chrX	66853872	66854256	chrx:66446874-67267461
chrX	66854305	66854833	chrx:66446874-67267461
chrX	66854857	66855433	chrx:66446874-67267461
chrX	66855436	66855988	chrx:66446874-67267461
chrX	66856032	66856224	chrx:66446874-67267461
chrX	66856388	66856988	chrx:66446874-67267461
chrX	66860864	66861080	chrx:66446874-67267461
chrX	66861092	66861884	chrx:66446874-67267461
chrX	66861900	66862620	chrx:66446874-67267461
chrX	66862644	66865572	chrx:66446874-67267461
chrX	66865594	66866554	chrx:66446874-67267461
chrX	66866595	66866859	chrx:66446874-67267461
chrX	66866911	66867559	chrx:66446874-67267461
chrX	66867797	66868781	chrx:66446874-67267461
chrX	66870171	66870771	chrx:66446874-67267461
chrX	66871163	66871331	chrx:66446874-67267461
chrX	66871360	66872344	chrx:66446874-67267461
chrX	66872370	66872730	chrx:66446874-67267461
chrX	66872741	66873077	chrx:66446874-67267461
chrX	66873279	66873735	chrx:66446874-67267461
chrX	66873807	66875511	chrx:66446874-67267461
chrX	66875561	66876425	chrx:66446874-67267461
chrX	66876608	66876776	chrx:66446874-67267461
chrX	66876784	66878296	chrx:66446874-67267461
chrX	66878464	66879064	chrx:66446874-67267461
chrX	66885092	66885764	chrx:66446874-67267461
chrX	66890041	66890161	chrx:66446874-67267461
chrX	66893840	66893960	chrx:66446874-67267461
chrX	66894041	66894257	chrx:66446874-67267461
chrX	66894276	66894396	chrx:66446874-67267461
chrX	66894427	66894547	chrx:66446874-67267461
chrX	66895016	66895184	chrx:66446874-67267461
chrX	66895276	66895396	chrx:66446874-67267461
chrX	66895724	66895844	chrx:66446874-67267461
chrX	66896021	66896285	chrx:66446874-67267461
chrX	66896311	66897247	chrx:66446874-67267461
chrX	66897249	66897633	chrx:66446874-67267461
chrX	66897731	66897899	chrx:66446874-67267461
chrX	66897906	66898194	chrx:66446874-67267461
chrX	66899014	66899230	chrx:66446874-67267461
chrX	66900008	66900176	chrx:66446874-67267461
chrX	66900387	66901587	chrx:66446874-67267461
chrX	66902437	66903373	chrx:66446874-67267461
chrX	66903476	66904436	chrx:66446874-67267461
chrX	66904454	66905054	chrx:66446874-67267461
chrX	66905069	66905981	chrx:66446874-67267461
chrX	66906027	66908163	chrx:66446874-67267461
chrX	66908192	66908888	chrx:66446874-67267461
chrX	66908906	66910394	chrx:66446874-67267461
chrX	66910586	66912458	chrx:66446874-67267461
chrX	66912509	66913301	chrx:66446874-67267461
chrX	66913311	66915591	chrx:66446874-67267461
chrX	66915694	66915982	chrx:66446874-67267461
chrX	66915996	66916764	chrx:66446874-67267461
chrX	66916778	66917570	chrx:66446874-67267461
chrX	66917608	66917848	chrx:66446874-67267461
chrX	66917919	66918807	chrx:66446874-67267461
chrX	66918827	66918971	chrx:66446874-67267461
chrX	66918990	66921006	chrx:66446874-67267461
chrX	66921080	66921248	chrx:66446874-67267461
chrX	66921301	66921517	chrx:66446874-67267461
chrX	66921559	66921943	chrx:66446874-67267461
chrX	66921995	66922643	chrx:66446874-67267461
chrX	66922937	66923489	chrx:66446874-67267461
chrX	66929617	66929881	chrx:66446874-67267461
chrX	66929962	66930178	chrx:66446874-67267461
chrX	66930466	66930874	chrx:66446874-67267461
chrX	66930894	66932310	chrx:66446874-67267461
chrX	66932418	66932774	chrx:66446874-67267461
chrX	66932789	66933365	chrx:66446874-67267461
chrX	66933465	66934041	chrx:66446874-67267461
chrX	66934083	66935523	chrx:66446874-67267461
chrX	66935535	66935895	chrx:66446874-67267461
chrX	66935927	66936791	chrx:66446874-67267461
chrX	66936951	66937959	chrx:66446874-67267461
chrX	66938017	66938492	chrx:66446874-67267461
chrX	66938722	66939850	chrx:66446874-67267461
chrX	66940198	66940726	chrx:66446874-67267461
chrX	66940750	66941494	chrx:66446874-67267461
chrX	66941520	66943152	chrx:66446874-67267461
chrX	66943215	66943335	chrx:66446874-67267461
chrX	66943381	66944101	chrx:66446874-67267461
chrX	66944240	66948416	chrx:66446874-67267461
chrX	66948446	66951734	chrx:66446874-67267461
chrX	66951743	66953327	chrx:66446874-67267461
chrX	66953345	66954737	chrx:66446874-67267461
chrX	66954880	66955432	chrx:66446874-67267461
chrX	66955492	66956452	chrx:66446874-67267461
chrX	66956554	66957082	chrx:66446874-67267461
chrX	66957236	66957404	chrx:66446874-67267461
chrX	66957473	66957641	chrx:66446874-67267461
chrX	66957907	66958267	chrx:66446874-67267461
chrX	66958287	66958407	chrx:66446874-67267461
chrX	66958834	66959002	chrx:66446874-67267461
chrX	66960010	66960202	chrx:66446874-67267461
chrX	66960540	66960660	chrx:66446874-67267461
chrX	66960878	66961262	chrx:66446874-67267461
chrX	66961277	66961493	chrx:66446874-67267461
chrX	66961775	66962783	chrx:66446874-67267461
chrX	66962955	66963267	chrx:66446874-67267461
chrX	66963450	66965490	chrx:66446874-67267461
chrX	66965523	66966267	chrx:66446874-67267461
chrX	66966289	66968473	chrx:66446874-67267461
chrX	66968578	66969274	chrx:66446874-67267461
chrX	66969356	66969500	chrx:66446874-67267461
chrX	66969585	66970161	chrx:66446874-67267461
chrX	66970416	66970584	chrx:66446874-67267461
chrX	66970601	66970841	chrx:66446874-67267461
chrX	66970847	66971135	chrx:66446874-67267461
chrX	66971140	66971380	chrx:66446874-67267461
chrX	66974250	66974706	chrx:66446874-67267461
chrX	66974737	66975025	chrx:66446874-67267461
chrX	66975034	66975946	chrx:66446874-67267461
chrX	66976000	66976384	chrx:66446874-67267461
chrX	66976402	66976810	chrx:66446874-67267461
chrX	66976952	66977168	chrx:66446874-67267461
chrX	66977289	66979305	chrx:66446874-67267461
chrX	66979328	66979640	chrx:66446874-67267461
chrX	66979887	66980943	chrx:66446874-67267461
chrX	66981481	66981721	chrx:66446874-67267461
chrX	66981829	66982237	chrx:66446874-67267461
chrX	66982670	66982790	chrx:66446874-67267461
chrX	66983520	66983640	chrx:66446874-67267461
chrX	66983652	66984228	chrx:66446874-67267461
chrX	66984466	66984730	chrx:66446874-67267461
chrX	66984846	66985110	chrx:66446874-67267461
chrX	66985125	66985725	chrx:66446874-67267461
chrX	66986198	66986414	chrx:66446874-67267461
chrX	66986674	66986794	chrx:66446874-67267461
chrX	66986814	66988203	chrx:66446874-67267461
chrX	66988649	66988769	chrx:66446874-67267461
chrX	66988807	66989671	chrx:66446874-67267461
chrX	66989681	66990473	chrx:66446874-67267461
chrX	66990511	66990631	chrx:66446874-67267461
chrX	66990853	66990973	chrx:66446874-67267461
chrX	66996172	66997081	chrx:66446874-67267461
chrX	66997092	66997548	chrx:66446874-67267461
chrX	66997918	66998230	chrx:66446874-67267461
chrX	66998301	66999357	chrx:66446874-67267461
chrX	66999468	67000620	chrx:66446874-67267461
chrX	67000635	67001715	chrx:66446874-67267461
chrX	67001987	67002107	chrx:66446874-67267461
chrX	67002114	67002330	chrx:66446874-67267461
chrX	67002378	67002546	chrx:66446874-67267461
chrX	67002592	67002760	chrx:66446874-67267461
chrX	67003090	67003426	chrx:66446874-67267461
chrX	67003442	67003802	chrx:66446874-67267461
chrX	67003818	67003986	chrx:66446874-67267461
chrX	67004004	67004388	chrx:66446874-67267461
chrX	67004450	67004930	chrx:66446874-67267461
chrX	67004950	67005718	chrx:66446874-67267461
chrX	67005757	67006861	chrx:66446874-67267461
chrX	67006876	67007956	chrx:66446874-67267461
chrX	67007980	67009194	chrx:66446874-67267461
chrX	67009353	67010529	chrx:66446874-67267461
chrX	67010566	67010758	chrx:66446874-67267461
chrX	67010766	67011054	chrx:66446874-67267461
chrX	67011080	67011464	chrx:66446874-67267461
chrX	67011749	67013237	chrx:66446874-67267461
chrX	67013391	67014015	chrx:66446874-67267461
chrX	67014085	67014253	chrx:66446874-67267461
chrX	67014307	67014715	chrx:66446874-67267461
chrX	67014726	67014966	chrx:66446874-67267461
chrX	67014999	67015119	chrx:66446874-67267461
chrX	67017301	67017421	chrx:66446874-67267461
chrX	67017534	67018158	chrx:66446874-67267461
chrX	67021443	67023555	chrx:66446874-67267461
chrX	67024201	67025089	chrx:66446874-67267461
chrX	67025106	67025442	chrx:66446874-67267461
chrX	67025490	67025802	chrx:66446874-67267461
chrX	67026174	67026294	chrx:66446874-67267461
chrX	67026630	67026798	chrx:66446874-67267461
chrX	67026982	67027534	chrx:66446874-67267461
chrX	67027598	67027742	chrx:66446874-67267461
chrX	67027801	67028041	chrx:66446874-67267461
chrX	67028225	67028729	chrx:66446874-67267461
chrX	67029530	67029698	chrx:66446874-67267461
chrX	67029810	67029978	chrx:66446874-67267461
chrX	67030531	67030651	chrx:66446874-67267461
chrX	67030659	67030899	chrx:66446874-67267461
chrX	67032287	67033415	chrx:66446874-67267461
chrX	67033425	67033569	chrx:66446874-67267461
chrX	67035742	67035862	chrx:66446874-67267461
chrX	67036109	67036229	chrx:66446874-67267461
chrX	67037359	67037647	chrx:66446874-67267461
chrX	67047131	67047251	chrx:66446874-67267461
chrX	67057868	67057988	chrx:66446874-67267461
chrX	67057996	67058236	chrx:66446874-67267461
chrX	67058279	67058447	chrx:66446874-67267461
chrX	67059261	67059405	chrx:66446874-67267461
chrX	67059658	67059778	chrx:66446874-67267461
chrX	67062354	67062690	chrx:66446874-67267461
chrX	67062966	67063566	chrx:66446874-67267461
chrX	67064270	67064438	chrx:66446874-67267461
chrX	67064560	67064728	chrx:66446874-67267461
chrX	67064831	67064951	chrx:66446874-67267461
chrX	67065305	67065425	chrx:66446874-67267461
chrX	67068142	67068406	chrx:66446874-67267461
chrX	67069446	67069614	chrx:66446874-67267461
chrX	67069669	67069789	chrx:66446874-67267461
chrX	67072591	67072999	chrx:66446874-67267461
chrX	67074561	67074729	chrx:66446874-67267461
chrX	67077574	67077694	chrx:66446874-67267461
chrX	67078058	67078178	chrx:66446874-67267461
chrX	67085102	67085270	chrx:66446874-67267461
chrX	67088662	67088782	chrx:66446874-67267461
chrX	67089269	67089557	chrx:66446874-67267461
chrX	67089562	67089706	chrx:66446874-67267461
chrX	67089744	67089864	chrx:66446874-67267461
chrX	67089945	67090113	chrx:66446874-67267461
chrX	67092228	67092396	chrx:66446874-67267461
chrX	67098106	67098226	chrx:66446874-67267461
chrX	67098362	67098937	chrx:66446874-67267461
chrX	67099019	67099139	chrx:66446874-67267461
chrX	67099167	67099335	chrx:66446874-67267461
chrX	67099566	67099734	chrx:66446874-67267461
chrX	67099747	67099867	chrx:66446874-67267461
chrX	67099960	67100080	chrx:66446874-67267461
chrX	67100312	67100528	chrx:66446874-67267461
chrX	67100787	67100907	chrx:66446874-67267461
chrX	67100935	67101055	chrx:66446874-67267461
chrX	67101220	67101388	chrx:66446874-67267461
chrX	67101659	67102019	chrx:66446874-67267461
chrX	67102644	67102860	chrx:66446874-67267461
chrX	67102876	67103476	chrx:66446874-67267461
chrX	67103614	67103782	chrx:66446874-67267461
chrX	67109933	67110149	chrx:66446874-67267461
chrX	67112876	67112996	chrx:66446874-67267461
chrX	67113053	67113269	chrx:66446874-67267461
chrX	67113879	67114047	chrx:66446874-67267461
chrX	67114709	67114829	chrx:66446874-67267461
chrX	67115264	67115384	chrx:66446874-67267461
chrX	67115429	67115621	chrx:66446874-67267461
chrX	67115647	67116487	chrx:66446874-67267461
chrX	67116583	67116727	chrx:66446874-67267461
chrX	67116807	67116975	chrx:66446874-67267461
chrX	67117060	67117276	chrx:66446874-67267461
chrX	67119053	67119173	chrx:66446874-67267461
chrX	67122687	67122855	chrx:66446874-67267461
chrX	67123410	67123722	chrx:66446874-67267461
chrX	67123812	67123980	chrx:66446874-67267461
chrX	67124118	67124838	chrx:66446874-67267461
chrX	67128118	67128286	chrx:66446874-67267461
chrX	67128313	67129273	chrx:66446874-67267461
chrX	67129334	67130222	chrx:66446874-67267461
chrX	67130336	67131680	chrx:66446874-67267461
chrX	67131689	67132361	chrx:66446874-67267461
chrX	67132366	67132534	chrx:66446874-67267461
chrX	67138056	67138176	chrx:66446874-67267461
chrX	67138829	67139213	chrx:66446874-67267461
chrX	67139668	67139956	chrx:66446874-67267461
chrX	67140176	67140487	chrx:66446874-67267461
chrX	67140630	67140750	chrx:66446874-67267461
chrX	67140791	67140959	chrx:66446874-67267461
chrX	67141275	67141491	chrx:66446874-67267461
chrX	67142029	67142293	chrx:66446874-67267461
chrX	67142473	67142689	chrx:66446874-67267461
chrX	67142716	67142836	chrx:66446874-67267461
chrX	67142856	67143072	chrx:66446874-67267461
chrX	67143798	67144038	chrx:66446874-67267461
chrX	67144390	67144510	chrx:66446874-67267461
chrX	67154854	67155070	chrx:66446874-67267461
chrX	67155316	67157572	chrx:66446874-67267461
chrX	67157731	67157947	chrx:66446874-67267461
chrX	67158062	67158182	chrx:66446874-67267461
chrX	67158415	67158751	chrx:66446874-67267461
chrX	67158924	67159044	chrx:66446874-67267461
chrX	67159190	67159310	chrx:66446874-67267461
chrX	67159613	67159781	chrx:66446874-67267461
chrX	67159792	67160080	chrx:66446874-67267461
chrX	67160479	67160623	chrx:66446874-67267461
chrX	67161952	67162072	chrx:66446874-67267461
chrX	67168529	67168649	chrx:66446874-67267461
chrX	67169405	67169765	chrx:66446874-67267461
chrX	67170494	67170662	chrx:66446874-67267461
chrX	67170985	67171345	chrx:66446874-67267461
chrX	67171367	67171919	chrx:66446874-67267461
chrX	67172024	67172192	chrx:66446874-67267461
chrX	67172206	67172374	chrx:66446874-67267461
chrX	67172637	67172949	chrx:66446874-67267461
chrX	67173207	67173831	chrx:66446874-67267461
chrX	67173977	67174313	chrx:66446874-67267461
chrX	67174380	67175580	chrx:66446874-67267461
chrX	67175634	67175802	chrx:66446874-67267461
chrX	67175910	67176078	chrx:66446874-67267461
chrX	67176100	67176916	chrx:66446874-67267461
chrX	67176930	67177362	chrx:66446874-67267461
chrX	67177413	67179093	chrx:66446874-67267461
chrX	67179111	67179231	chrx:66446874-67267461
chrX	67179528	67179936	chrx:66446874-67267461
chrX	67179955	67180267	chrx:66446874-67267461
chrX	67180438	67180942	chrx:66446874-67267461
chrX	67181569	67181689	chrx:66446874-67267461
chrX	67181771	67181891	chrx:66446874-67267461
chrX	67181958	67182078	chrx:66446874-67267461
chrX	67182119	67182239	chrx:66446874-67267461
chrX	67182273	67182441	chrx:66446874-67267461
chrX	67182528	67182792	chrx:66446874-67267461
chrX	67182962	67183082	chrx:66446874-67267461
chrX	67195566	67195686	chrx:66446874-67267461
chrX	67196446	67196566	chrx:66446874-67267461
chrX	67196688	67196856	chrx:66446874-67267461
chrX	67199092	67199380	chrx:66446874-67267461
chrX	67199427	67199835	chrx:66446874-67267461
chrX	67199849	67200929	chrx:66446874-67267461
chrX	67200988	67201876	chrx:66446874-67267461
chrX	67201903	67202383	chrx:66446874-67267461
chrX	67202398	67202830	chrx:66446874-67267461
chrX	67203513	67203753	chrx:66446874-67267461
chrX	67204028	67204148	chrx:66446874-67267461
chrX	67208905	67209025	chrx:66446874-67267461
chrX	67209086	67209350	chrx:66446874-67267461
chrX	67209392	67209608	chrx:66446874-67267461
chrX	67211264	67211432	chrx:66446874-67267461
chrX	67217387	67217507	chrx:66446874-67267461
chrX	67218838	67218958	chrx:66446874-67267461
chrX	67220084	67220636	chrx:66446874-67267461
chrX	67220652	67221036	chrx:66446874-67267461
chrX	67221414	67221678	chrx:66446874-67267461
chrX	67221694	67221982	chrx:66446874-67267461
chrX	67222651	67222939	chrx:66446874-67267461
chrX	67222954	67223554	chrx:66446874-67267461
[truncated: 90 more rows]

## Sheet: Supplementary Data 2
Supplementary Data 2. cfDNA yield, tumor aneuploidy fraction, and ctDNA detection in A031201 cfDNA
sample_name	project	cfdna_yield_ng_dna_per_ml_plasma	tumor_fraction	group	ctDNA_status
OM14132	Dehm_Project_076	5502.88	0.8461	group1	pos
OM19513	Dehm_Project_076	41.5901	0.7906	group1	pos
OM29698	Dehm_Project_078	34.589	0.72	group1	pos
OM58149	Dehm_Project_070	509.055	0.6548	group1	pos
OM30430	Dehm_Project_078	190.72	0.6327	group1	pos
OM55572	Dehm_Project_070	415.168	0.5451	group1	pos
OM52628	Dehm_Project_080	58.5959	0.5177	group1	pos
OM63201	Dehm_Project_070	66.4119	0.4777	group1	pos
OM47180	Dehm_Project_079	3.9236	0.4689	group1	pos
OM20788	Dehm_Project_070	130.374	0.4554	group1	pos
OM34912	Dehm_Project_078	48.6361	0.4157	group1	pos
OM72485	Dehm_Project_093	686.015	0.4153	group1	pos
OM74553	Dehm_Project_094	84.2932	0.4093	group1	pos
OM46167	Dehm_Project_079	362.387	0.3919	group1	pos
OM30962	Dehm_Project_078	49.1068	0.3907	group1	pos
OM65114	Dehm_Project_092	413.25	0.3891	group1	pos
OM17751	Dehm_Project_076	36.673	0.3616	group1	pos
OM43592	Dehm_Project_079	21.6783	0.3594	group1	pos
OM60917	Dehm_Project_093	43.0713	0.3594	group1	pos
OM27055	Dehm_Project_076	47.1808	0.3494	group1	pos
OM27720	Dehm_Project_076	63.5483	0.3484	group1	pos
OM42092	Dehm_Project_078	15.3391	0.3414	group1	pos
OM41248	Dehm_Project_078	25.8604	0.3314	group1	pos
OM44788	Dehm_Project_079	10.5011	0.3284	group1	pos
OM29966	Dehm_Project_070	9.97619	0.3138	group1	pos
OM16775	Dehm_Project_093	23.9105	0.3081	group1	pos
OM62682	Dehm_Project_091	13.1156	0.3017	group1	pos
OM29991	Dehm_Project_078	18.2664	0.297	group1	pos
OM66290	Dehm_Project_092	10.5525	0.2952	group1	pos
OM72689	Dehm_Project_093	68.4678	0.291	group1	pos
OM31733	Dehm_Project_078	38.6805	0.2818	group1	pos
OM26329	Dehm_Project_070	161.969	0.2787	group1	pos
OM24857	Dehm_Project_076	15.9252	0.2783	group1	pos
OM50221	Dehm_Project_080	12.8823	0.2693	group1	pos
OM78186	Dehm_Project_094	34.8638	0.2674	group1	pos
OM70765	Dehm_Project_093	25.4068	0.2639	group1	pos
OM71669	Dehm_Project_093	11.9091	0.2635	group1	pos
OM27729	Dehm_Project_076	10.8714	0.2613	group1	pos
OM48020	Dehm_Project_079	6.758	0.2514	group1	pos
OM25442	Dehm_Project_070	15.8882	0.2508	group1	pos
OM65967	Dehm_Project_092	23.85	0.2492	group1	pos
OM26911	Dehm_Project_070	39.5641	0.2488	group1	pos
OM31689	Dehm_Project_078	26.7315	0.2463	group1	pos
OM74546	Dehm_Project_094	21.3859	0.2426	group1	pos
OM64893	Dehm_Project_091	50.9879	0.2382	group1	pos
OM48912	Dehm_Project_079	8.61906	0.238	group1	pos
OM50920	Dehm_Project_093	25.6863	0.2347	group1	pos
OM72544	Dehm_Project_093	16.6408	0.2331	group1	pos
OM68975	Dehm_Project_092	54.3	0.2328	group1	pos
OM46412	Dehm_Project_079	9.71025	0.2279	group1	pos
OM54343	Dehm_Project_080	9.91505	0.2279	group1	pos
OM63697	Dehm_Project_091	31.5964	0.2271	group1	pos
OM24884	Dehm_Project_070	15.5281	0.2263	group1	pos
OM31564	Dehm_Project_070	55.5022	0.2259	group1	pos
OM22451	Dehm_Project_076	12.9319	0.2252	group1	pos
OM42421	Dehm_Project_078	7.38224	0.2195	group1	pos
OM44231	Dehm_Project_079	22.6208	0.2195	group1	pos
OM61219	Dehm_Project_091	26.3083	0.2194	group1	pos
OM57683	Dehm_Project_070	136.505	0.2191	group1	pos
OM31732	Dehm_Project_078	21.4236	0.2182	group1	pos
OM67125	Dehm_Project_092	13.7475	0.2178	group1	pos
OM42434	Dehm_Project_078	4.05847	0.2165	group1	pos
OM77299	Dehm_Project_094	21.8648	0.2156	group1	pos
OM24910	Dehm_Project_076	10.0668	0.2131	group1	pos
OM75736	Dehm_Project_094	9.413	0.2103	group1	pos
OM29695	Dehm_Project_070	29.2571	0.21	group1	pos
OM64698	Dehm_Project_091	8.53052	0.2089	group1	pos
OM66736	Dehm_Project_092	181.5	0.2089	group1	pos
OM43713	Dehm_Project_079	21.3364	0.2087	group1	pos
OM50897	Dehm_Project_080	9.05718	0.2079	group1	pos
OM67599	Dehm_Project_092	14.655	0.2075	group1	pos
OM61383	Dehm_Project_091	15.1917	0.2054	group1	pos
OM25912	Dehm_Project_070	13.554	0.2043	group1	pos
OM54040	Dehm_Project_080	75.9594	0.2042	group1	pos
OM49423	Dehm_Project_080	15.5338	0.2004	group1	pos
OM61152	Dehm_Project_091	8.83538	0.1975	group1	pos
OM62983	Dehm_Project_091	8.48176	0.197	group1	pos
OM73306	Dehm_Project_093	14.8267	0.1966	group1	pos
OM57251	Dehm_Project_070	25.5031	0.1964	group1	pos
OM61158	Dehm_Project_091	5.06098	0.1959	group1	pos
OM50767	Dehm_Project_080	12.545	0.1947	group1	pos
OM26654	Dehm_Project_076	62.2539	0.1939	group1	pos
OM16769	Dehm_Project_093	32.2778	0.1924	group1	pos
OM19971	Dehm_Project_076	23.7886	0.1922	group1	pos
OM59028	Dehm_Project_080	14.2668	0.1921	group1	pos
OM55976	Dehm_Project_080	25.9364	0.1914	group1	pos
OM58444	Dehm_Project_080	27.228	0.1889	group1	pos
OM58891	Dehm_Project_070	14.9918	0.1886	group1	pos
OM22201	Dehm_Project_076	41.123	0.1885	group1	pos
OM63123	Dehm_Project_091	12.4649	0.188	group1	pos
OM21276	Dehm_Project_076	64.0496	0.1863	group1	pos
OM66989	Dehm_Project_092	8.97	0.1861	group1	pos
OM62142	Dehm_Project_091	4.65614	0.1859	group1	pos
OM27439	Dehm_Project_076	10.8999	0.1847	group1	pos
OM65536	Dehm_Project_092	19.35	0.1838	group1	pos
OM38857	Dehm_Project_078	22.0202	0.1825	group1	pos
OM76148	Dehm_Project_094	5.90292	0.1822	group1	pos
OM59445	Dehm_Project_091	10.5047	0.1814	group1	pos
OM64900	Dehm_Project_091	6.55436	0.1787	group1	pos
OM71875	Dehm_Project_093	11.6413	0.1779	group1	pos
OM67882	Dehm_Project_092	7.0875	0.1774	group1	pos
OM42738	Dehm_Project_079	11.1293	0.177	group1	pos
OM29042	Dehm_Project_078	12.0525	0.1769	group1	pos
OM53415	Dehm_Project_080	10.5772	0.1758	group1	pos
OM57349	Dehm_Project_080	8.33797	0.1755	group1	pos
OM30205	Dehm_Project_078	10.1827	0.1747	group1	pos
OM78175	Dehm_Project_094	455.616	0.1743	group1	pos
OM47080	Dehm_Project_079	7.12071	0.1734	group1	pos
OM66469	Dehm_Project_092	3.795	0.1724	group1	pos
OM50915	Dehm_Project_093	2.84443	0.1718	group1	pos
OM68274	Dehm_Project_092	13.35	0.1711	group1	pos
OM53166	Dehm_Project_080	5.00513	0.1704	group1	pos
OM72187	Dehm_Project_093	3501.74	0.169	group1	pos
OM57962	Dehm_Project_080	18.1896	0.1687	group1	pos
OM51230R1	Dehm_Project_076	9.26274	0.168	group1	pos
OM54073	Dehm_Project_080	15.0081	0.1672	group1	pos
OM21119	Dehm_Project_076	8.00627	0.1671	group1	pos
OM30357	Dehm_Project_078	5.91829	0.1671	group1	pos
OM30998	Dehm_Project_078	9.97129	0.1667	group1	pos
OM66782	Dehm_Project_092	7.73	0.1663	group1	pos
OM34521	Dehm_Project_093	19.651	0.1659	group1	pos
OM66231	Dehm_Project_092	3.6	0.1657	group1	pos
OM67546	Dehm_Project_092	34.05	0.1657	group1	pos
OM34379	Dehm_Project_078	18.3958	0.1646	group1	pos
OM21529	Dehm_Project_076	45.022	0.1643	group1	pos
OM67400	Dehm_Project_092	9.585	0.164	group1	pos
OM58476	Dehm_Project_080	11.2456	0.163	group1	pos
OM76397	Dehm_Project_094	4.4864	0.1622	group1	pos
OM50665	Dehm_Project_093	4.77037	0.1621	group1	pos
OM17489	Dehm_Project_076	18.1523	0.1619	group1	pos
OM62973	Dehm_Project_091	46.8146	0.1617	group1	pos
OM68036	Dehm_Project_093	8.03358	0.1613	group1	pos
OM33717	Dehm_Project_078	20.7532	0.1611	group1	pos
OM55487	Dehm_Project_080	12.0675	0.1602	group1	pos
OM74193	Dehm_Project_094	8.40359	0.16	group1	pos
OM74495	Dehm_Project_094	4.81689	0.16	group1	pos
OM20081	Dehm_Project_076	15.2103	0.1592	group1	pos
OM73523	Dehm_Project_093	13.6261	0.1591	group1	pos
OM47204R1	Dehm_Project_076	13.3126	0.1588	group1	pos
OM17188	Dehm_Project_076	11.3669	0.1581	group1	pos
OM70416	Dehm_Project_093	65.2644	0.158	group1	pos
OM74570	Dehm_Project_094	2.67291	0.1577	group1	pos
OM44244	Dehm_Project_079	21.1997	0.1572	group1	pos
OM66458	Dehm_Project_092	9.5325	0.157	group1	pos
OM77335	Dehm_Project_094	8.50527	0.1568	group1	pos
OM55836	Dehm_Project_080	9.44867	0.1567	group1	pos
OM67549	Dehm_Project_092	7.8	0.1565	group1	pos
OM20017	Dehm_Project_076	4.41919	0.1563	group1	pos
OM27004	Dehm_Project_076	8.37651	0.1563	group1	pos
OM59707	Dehm_Project_091	12.4819	0.1558	group1	pos
OM47787	Dehm_Project_079	25.4763	0.1557	group1	pos
OM52122	Dehm_Project_080	6.40796	0.1553	group1	pos
OM42634	Dehm_Project_078	10.0625	0.1551	group1	pos
OM53976	Dehm_Project_080	8.32314	0.155	group1	pos
OM18005	Dehm_Project_076	4.23977	0.1549	group1	pos
OM56290	Dehm_Project_093	2.74144	0.1548	group1	pos
OM69200	Dehm_Project_092	9.5025	0.154	group1	pos
OM66235	Dehm_Project_092	9.665	0.1538	group1	pos
OM73207	Dehm_Project_093	8.85617	0.1535	group1	pos
OM29738	Dehm_Project_078	18.6782	0.1533	group1	pos
OM73544	Dehm_Project_093	20.9562	0.1533	group1	pos
OM75119	Dehm_Project_094	4.58554	0.1525	group1	pos
OM65438	Dehm_Project_092	7.7325	0.1524	group1	pos
OM22100	Dehm_Project_076	18.4628	0.1523	group1	pos
OM51637	Dehm_Project_080	9.71708	0.1517	group1	pos
OM37418	Dehm_Project_070	15.6175	0.1509	group1	pos
OM52370R1	Dehm_Project_076	31.4004	0.1509	group1	pos
OM76449	Dehm_Project_094	4.81836	0.1505	group1	pos
OM50354	Dehm_Project_080	13.9856	0.15	group1	pos
OM68258	Dehm_Project_092	5.1	0.1499	group1	pos
OM63927	Dehm_Project_091	6.52937	0.1496	group1	pos
OM72281	Dehm_Project_093	50.3999	0.1491	group1	pos
OM56146	Dehm_Project_080	5.76067	0.1489	group1	pos
OM75129	Dehm_Project_094	4.77031	0.1489	group1	pos
OM33715	Dehm_Project_078	8.59712	0.1487	group1	pos
OM76095	Dehm_Project_094	16.0677	0.1487	group1	pos
OM51853	Dehm_Project_080	5.49894	0.1486	group1	pos
OM26354	Dehm_Project_076	6.37514	0.1485	group1	pos
OM53988	Dehm_Project_070	14.4274	0.1483	group1	pos
OM55470	Dehm_Project_080	22.9291	0.1483	group1	pos
OM57881	Dehm_Project_080	6.53144	0.1477	group1	pos
OM25301	Dehm_Project_076	7.25582	0.1476	group1	pos
OM62313	Dehm_Project_091	5.57854	0.1469	group1	pos
OM58715	Dehm_Project_080	175.83	0.1464	group1	pos
OM20785	Dehm_Project_076	9.96713	0.1463	group1	pos
OM18586	Dehm_Project_076	19.6134	0.1458	group1	pos
OM75110	Dehm_Project_094	14.6502	0.1452	group1	pos
OM67716	Dehm_Project_092	12.795	0.1451	group1	pos
OM75986	Dehm_Project_094	13.3515	0.1451	group1	pos
OM61170	Dehm_Project_091	11.1137	0.1447	group1	pos
OM15647	Dehm_Project_076	2.62352	0.1446	group1	pos
OM19573	Dehm_Project_076	11.2217	0.1445	group1	pos
OM66695	Dehm_Project_092	16.25	0.1444	group1	pos
OM23233	Dehm_Project_076	4.40431	0.1443	group1	pos
OM65531	Dehm_Project_092	5.475	0.1443	group1	pos
OM77095	Dehm_Project_094	4.45292	0.1443	group1	pos
OM22192	Dehm_Project_076	7.46372	0.1438	group1	pos
OM67661	Dehm_Project_092	36.6	0.1433	group1	pos
OM29536	Dehm_Project_093	6.74472	0.143	group1	pos
OM54517	Dehm_Project_080	8.80286	0.1428	group1	pos
OM47184	Dehm_Project_093	9.66244	0.1419	group2	pos
OM74830	Dehm_Project_094	5.15148	0.1417	group2	pos
OM46878	Dehm_Project_079	11.6605	0.1413	group2	pos
OM52927	Dehm_Project_080	10.0166	0.1408	group2	pos
OM51200R1	Dehm_Project_076	16.5508	0.1405	group2	pos
OM59693	Dehm_Project_091	31.0943	0.1399	group2	pos
OM52837	Dehm_Project_080	22.258	0.1394	group2	pos
OM65844	Dehm_Project_092	9.8925	0.1393	group2	pos
OM45575	Dehm_Project_091	16.304	0.139	group2	pos
OM38452	Dehm_Project_078	7.87601	0.1389	group2	pos
OM62827	Dehm_Project_070	19.1621	0.1374	group2	pos
OM45739	Dehm_Project_079	17.3049	0.1365	group2	pos
OM53916	Dehm_Project_080	2.20974	0.1365	group2	pos
OM57916	Dehm_Project_080	8.57746	0.1363	group2	pos
OM42811	Dehm_Project_079	9.48579	0.1359	group2	pos
OM19601	Dehm_Project_076	2.73174	0.1347	group2	pos
OM27328	Dehm_Project_076	39.8585	0.1342	group2	pos
OM65424	Dehm_Project_092	19.125	0.1337	group2	pos
OM66452	Dehm_Project_092	65.55	0.1336	group2	pos
OM74171	Dehm_Project_094	3.38899	0.1332	group2	pos
OM21717	Dehm_Project_076	9.23662	0.1323	group2	pos
OM27285	Dehm_Project_076	25.9701	0.1322	group2	pos
OM56634	Dehm_Project_070	9.28667	0.1316	group2	pos
OM33518	Dehm_Project_078	15.3478	0.1314	group2	pos
OM56552	Dehm_Project_080	21.0124	0.1311	group2	pos
OM45225	Dehm_Project_079	21.1521	0.1299	group2	pos
OM66039	Dehm_Project_092	86.1	0.1296	group2	pos
OM69769	Dehm_Project_093	3.76988	0.129	group2	pos
OM46887	Dehm_Project_093	5.39126	0.1283	group2	pos
OM76767	Dehm_Project_094	17.3055	0.127	group2	pos
OM41091	Dehm_Project_093	5.42153	0.1262	group2	pos
OM42970R1	Dehm_Project_076	40.6365	0.1257	group2	pos
OM62745	Dehm_Project_070	19.9512	0.1255	group2	pos
OM67265	Dehm_Project_092	11.7	0.1251	group2	pos
OM48312	Dehm_Project_079	15.5568	0.1248	group2	pos
OM65763	Dehm_Project_093	3.67068	0.1236	group2	pos
OM48506	Dehm_Project_079	5.08268	0.1221	group2	pos
OM44536R1	Dehm_Project_076	46.4607	0.1217	group2	pos
OM74948	Dehm_Project_094	3.27217	0.1216	group2	pos
OM52031R1	Dehm_Project_076	6.62547	0.1211	group2	pos
OM54977	Dehm_Project_080	7.60245	0.1199	group2	pos
OM46425	Dehm_Project_079	7.73614	0.1198	group2	pos
OM64915	Dehm_Project_092	6.7125	0.1193	group2	pos
OM55482	Dehm_Project_080	17.182	0.1192	group2	pos
OM73741	Dehm_Project_093	6.58301	0.1189	group2	pos
OM61462	Dehm_Project_091	94.7739	0.1188	group2	pos
OM56214	Dehm_Project_070	10.7679	0.1184	group2	pos
OM35602	Dehm_Project_078	23.642	0.1182	group2	pos
OM39599R1	Dehm_Project_076	17.747	0.1176	group2	pos
OM60306	Dehm_Project_091	26.5164	0.1175	group2	pos
OM66981	Dehm_Project_092	76.425	0.117	group2	pos
OM32788	Dehm_Project_078	33.3958	0.1166	group2	pos
OM46317	Dehm_Project_093	2.00285	0.116	group2	pos
OM62526	Dehm_Project_091	6.23285	0.1159	group2	pos
OM28442	Dehm_Project_076	6.3416	0.1152	group2	pos
OM44587	Dehm_Project_079	10.1577	0.1144	group2	pos
OM66835	Dehm_Project_092	7.395	0.114	group2	pos
OM66092	Dehm_Project_092	4.465	0.1136	group2	pos
OM41921	Dehm_Project_078	77.7066	0.1134	group2	pos
OM35106	Dehm_Project_078	8.66123	0.1116	group2	pos
OM65520	Dehm_Project_092	17.1	0.1114	group2	pos
OM26822	Dehm_Project_076	15.367	0.1108	group2	pos
OM51773	Dehm_Project_080	1.59631	0.1107	group2	pos
OM66151	Dehm_Project_092	34.8	0.1107	group2	pos
OM61496	Dehm_Project_091	16.2291	0.1103	group2	pos
OM76423	Dehm_Project_094	1.59269	0.1099	group2	pos
OM53240	Dehm_Project_091	16.9304	0.1098	group2	pos
OM42864	Dehm_Project_093	6.54328	0.1096	group2	pos
OM53564	Dehm_Project_080	4.82051	0.1095	group2	pos
OM42647	Dehm_Project_070	157.89	0.1091	group2	pos
OM42702	Dehm_Project_079	9.1974	0.1089	group2	pos
OM66295	Dehm_Project_092	17.25	0.1089	group2	pos
OM67262	Dehm_Project_092	12.405	0.1087	group2	pos
OM75862	Dehm_Project_094	18.7658	0.1083	group2	pos
OM76726	Dehm_Project_094	6.04144	0.108	group2	pos
OM48984	Dehm_Project_079	2.18932	0.1079	group2	pos
OM49550	Dehm_Project_080	68.4551	0.1073	group2	pos
OM51182	Dehm_Project_080	73.6164	0.1072	group2	pos
OM67532	Dehm_Project_092	13.995	0.1061	group2	pos
OM74594	Dehm_Project_094	7.20852	0.106	group2	pos
OM28743	Dehm_Project_070	13.9882	0.1055	group2	pos
OM44349R1	Dehm_Project_076	13.8395	0.1055	group2	pos
OM43260	Dehm_Project_079	8.05574	0.1054	group2	pos
OM65663	Dehm_Project_092	7.035	0.1051	group2	pos
OM65856	Dehm_Project_092	71.325	0.1043	group2	pos
OM53143	Dehm_Project_080	5.19865	0.1037	group2	pos
OM45264	Dehm_Project_079	8.58643	0.1036	group2	pos
OM69663	Dehm_Project_093	12.0473	0.1035	group2	pos
OM77307	Dehm_Project_094	11.865	0.1026	group2	pos
OM54366	Dehm_Project_080	13.6913	0.1024	group2	pos
OM62178	Dehm_Project_091	5.46459	0.1021	group2	pos
OM27628	Dehm_Project_076	8.8102	0.1014	group2	pos
OM24612	Dehm_Project_076	28.2812	0.1011	group2	pos
OM60790	Dehm_Project_091	12.4892	0.101	group2	pos
OM62713	Dehm_Project_091	15.5872	0.1008	group2	pos
OM58282	Dehm_Project_080	8.57894	0.1004	group2	pos
OM75062	Dehm_Project_094	24.6543	0.1004	group2	pos
OM15865	Dehm_Project_076	8.40072	0.1002	group2	pos
OM47342	Dehm_Project_079	9.72809	0.1001	group2	pos
OM75437	Dehm_Project_094	7.28916	0.09974	group2	pos
OM44955	Dehm_Project_079	6.89327	0.09855	group2	pos
OM20101	Dehm_Project_076	6.3416	0.09851	group2	pos
OM43692	Dehm_Project_079	7.55478	0.09802	group2	pos
OM62073	Dehm_Project_091	6.28285	0.09791	group2	pos
OM44311	Dehm_Project_079	8.74789	0.09755	group2	pos
OM60270	Dehm_Project_070	18.5237	0.09745	group2	pos
OM79517	Dehm_Project_094	4.52807	0.0974	group2	pos
OM59807	Dehm_Project_091	5.95422	0.09738	group2	pos
OM53296R1	Dehm_Project_076	12.706	0.09732	group2	pos
OM45364R1	Dehm_Project_076	16.8071	0.09639	group2	pos
OM29650	Dehm_Project_078	11.4367	0.09617	group2	pos
OM44683	Dehm_Project_079	20.1873	0.09615	group2	pos
OM33709	Dehm_Project_078	5.17691	0.09606	group2	pos
OM46112	Dehm_Project_079	15.4483	0.09483	group2	pos
OM31749	Dehm_Project_070	18.705	0.09469	group2	pos
OM73876	Dehm_Project_093	11.1087	0.09411	group2	pos
OM26936	Dehm_Project_076	75.463	0.09409	group2	pos
OM65477	Dehm_Project_092	8.8725	0.09393	group2	pos
OM65705	Dehm_Project_092	11.6475	0.09392	group2	pos
OM30364	Dehm_Project_078	9.92061	0.09375	group2	pos
OM68264	Dehm_Project_092	11.4525	0.09301	group2	pos
OM24182	Dehm_Project_076	11.629	0.09276	group2	pos
OM54378	Dehm_Project_080	7.22357	0.09258	group2	pos
OM42679	Dehm_Project_079	9.99567	0.09224	group2	pos
OM52858	Dehm_Project_080	4.82609	0.09168	group2	pos
OM29430	Dehm_Project_078	8.51748	0.09156	group2	pos
OM46484	Dehm_Project_079	3.60053	0.09135	group2	pos
OM63745	Dehm_Project_070	23.1306	0.09101	group2	pos
OM63712	Dehm_Project_091	9.42205	0.09076	group2	pos
OM61408	Dehm_Project_091	9.61761	0.09061	group2	pos
OM43574	Dehm_Project_079	8.72312	0.09054	group2	pos
OM67776	Dehm_Project_092	11	0.09048	group2	pos
OM64702	Dehm_Project_091	33.7417	0.09044	group2	pos
OM63301	Dehm_Project_070	6.4903	0.09018	group2	pos
OM68230	Dehm_Project_092	13.395	0.08972	group2	pos
OM15241	Dehm_Project_076	14.0384	0.08942	group2	pos
OM60044	Dehm_Project_091	8.76186	0.08935	group2	pos
OM63323	Dehm_Project_091	36.9654	0.0893	group2	pos
OM63390	Dehm_Project_091	0.258309	0.08895	group2	pos
OM24844	Dehm_Project_093	3.42707	0.08868	group2	pos
OM57892	Dehm_Project_091	11.2894	0.08833	group2	pos
OM44452	Dehm_Project_079	5.17725	0.08776	group2	pos
OM66045	Dehm_Project_093	13.0641	0.08775	group2	pos
OM44698	Dehm_Project_079	14.8953	0.08774	group2	pos
OM49440R1	Dehm_Project_076	10.1485	0.08764	group2	pos
OM39633	Dehm_Project_078	10.5983	0.08725	group2	pos
OM76235	Dehm_Project_094	48.1005	0.08699	group2	pos
OM33811	Dehm_Project_078	21.819	0.0869	group2	pos
OM75970	Dehm_Project_094	7.02579	0.08625	group2	pos
OM45434	Dehm_Project_079	10.3747	0.08573	group2	pos
OM42857	Dehm_Project_093	18.8434	0.08475	group2	pos
OM22755	Dehm_Project_076	8.40072	0.08442	group2	pos
OM76412	Dehm_Project_094	11.893	0.08437	group2	pos
OM64795	Dehm_Project_091	6.59824	0.08406	group2	pos
OM54588	Dehm_Project_080	4.78492	0.08325	group2	pos
OM30455	Dehm_Project_079	6.02663	0.08268	group2	pos
OM17515	Dehm_Project_076	8.36591	0.08197	group2	pos
OM57094	Dehm_Project_080	16.084	0.07939	group2	pos
OM68073	Dehm_Project_092	13.05	0.07932	group2	pos
OM87298	Dehm_Project_094	3.66021	0.07915	group2	pos
OM62838	Dehm_Project_091	10.9314	0.07834	group2	pos
OM67955	Dehm_Project_092	9.9	0.07725	group2	pos
OM58082	Dehm_Project_093	15.093	0.07725	group2	pos
OM57428	Dehm_Project_080	7.38263	0.07684	group2	pos
OM55151	Dehm_Project_080	13.0459	0.07478	group2	pos
OM64965	Dehm_Project_092	8.765	0.07281	group2	pos
OM48583	Dehm_Project_079	2.65666	0.07272	group2	pos
OM42528	Dehm_Project_078	15.7315	0.07111	group2	pos
OM51480	Dehm_Project_080	13.3776	0.07076	group2	pos
OM50042	Dehm_Project_080	4.08944	0.06995	group2	pos
OM24333	Dehm_Project_093	26.4265	0.06986	group2	pos
OM73692	Dehm_Project_093	5.61048	0.06986	group2	pos
OM72947	Dehm_Project_093	16.5526	0.06961	group2	pos
OM24479	Dehm_Project_076	4.08028	0.06948	group2	pos
OM66442	Dehm_Project_092	6.93	0.0694	group2	pos
OM76474	Dehm_Project_094	15.6315	0.06917	group2	pos
OM64657	Dehm_Project_091	166.701	0.06892	group2	pos
OM33691	Dehm_Project_078	9.02574	0.06864	group2	pos
OM29678	Dehm_Project_078	20.4448	0.06845	group2	pos
OM70052	Dehm_Project_093	4.70416	0.06802	group2	pos
OM33881	Dehm_Project_078	9.81056	0.06793	group2	pos
OM51079	Dehm_Project_091	9.52203	0.06777	group2	pos
OM74083	Dehm_Project_094	9.80203	0.06753	group2	pos
OM57920	Dehm_Project_091	9.04343	0.06718	group2	pos
OM74090	Dehm_Project_094	13.3372	0.06704	group2	pos
OM65235	Dehm_Project_093	1.83365	0.06685	group2	pos
OM68976	Dehm_Project_092	190.5	0.06672	group2	pos
OM29543	Dehm_Project_078	8.68256	0.06657	group2	pos
OM63561	Dehm_Project_091	2.41385	0.0665	group2	pos
OM59697	Dehm_Project_091	34.0196	0.0664	group2	pos
OM42403	Dehm_Project_078	11.4164	0.06638	group2	pos
OM55671	Dehm_Project_093	11.2691	0.0658	group2	pos
OM44482	Dehm_Project_079	5.46026	0.06549	group2	pos
OM21066	Dehm_Project_076	3.99626	0.06527	group2	pos
OM65007	Dehm_Project_092	7.3275	0.0641	group2	pos
OM54106	Dehm_Project_080	10.308	0.063	group2	pos
OM73049	Dehm_Project_093	6.5168	0.06235	group2	pos
OM83550	Dehm_Project_094	5.36212	0.06204	group2	pos
OM39693	Dehm_Project_078	7.0356	0.06201	group2	pos
OM48674	Dehm_Project_079	8.88374	0.06182	group2	pos
OM77488	Dehm_Project_094	8.11035	0.06182	group2	pos
OM55822	Dehm_Project_080	10.8456	0.06179	group2	pos
OM40903	Dehm_Project_078	5.43031	0.06136	group2	pos
OM75417	Dehm_Project_094	4.12488	0.06136	group2	pos
OM30256	Dehm_Project_078	5.84436	0.06126	group2	pos
OM29870	Dehm_Project_078	12.0231	0.06112	group2	pos
OM75243	Dehm_Project_094	6.08417	0.06104	group2	pos
OM42220	Dehm_Project_078	8.99822	0.06041	group2	pos
OM72550	Dehm_Project_093	6.50356	0.06036	group2	pos
OM51589	Dehm_Project_080	9.50057	0.05974	group2	pos
OM39263	Dehm_Project_078	5.05817	0.05957	group2	pos
OM55302	Dehm_Project_080	6.71048	0.05914	group2	pos
OM78449	Dehm_Project_094	3.6336	0.059	group2	pos
OM61434	Dehm_Project_091	4.54048	0.05881	group2	pos
OM63859	Dehm_Project_091	6.57471	0.05858	group2	pos
OM55840	Dehm_Project_080	5.54714	0.05771	group2	pos
OM56855	Dehm_Project_093	16.6541	0.05708	group2	pos
OM44363	Dehm_Project_079	9.11415	0.05686	group2	pos
OM53171	Dehm_Project_080	6.46569	0.05673	group2	pos
OM74470	Dehm_Project_094	2.98629	0.0565	group2	pos
OM33866	Dehm_Project_078	3.90209	0.05647	group2	pos
OM41270	Dehm_Project_078	4.90991	0.05635	group2	pos
OM52382	Dehm_Project_080	10.7114	0.05605	group2	pos
OM51226	Dehm_Project_080	6.71122	0.05542	group2	pos
OM41532	Dehm_Project_078	9.43987	0.05499	group2	pos
OM62728	Dehm_Project_091	7.05699	0.05462	group2	pos
OM77092	Dehm_Project_094	4.15632	0.05459	group2	pos
OM65368	Dehm_Project_092	7.74	0.05453	group2	pos
OM49511	Dehm_Project_080	4.04495	0.05449	group2	pos
OM74436	Dehm_Project_094	3.12816	0.05447	group2	pos
OM50806	Dehm_Project_093	2.73556	0.05407	group2	pos
OM49482	Dehm_Project_080	4.21029	0.05401	group2	pos
OM62513	Dehm_Project_093	29.905	0.05364	group2	pos
OM56956	Dehm_Project_080	8.80064	0.05352	group2	pos
OM62121	Dehm_Project_091	15.9306	0.05294	group2	pos
OM72199	Dehm_Project_093	3.83609	0.05218	group2	pos
OM64364	Dehm_Project_091	9.33677	0.05163	group2	pos
OM75673	Dehm_Project_094	9.41005	0.05075	group2	pos
OM38895	Dehm_Project_078	9.72223	0.05057	group2	pos
OM28065	Dehm_Project_093	5.85472	0.05008	group2	pos
OM55792	Dehm_Project_080	5.13934	0.04951	group2	pos
OM76142	Dehm_Project_094	26.374	0.04947	group2	pos
OM45014	Dehm_Project_079	10.2023	0.04925	group2	pos
OM69362	Dehm_Project_093	2.78852	0.04663	group2	pos
OM33266	Dehm_Project_078	13.0078	0.04334	group2	pos
OM45646	Dehm_Project_079	0.819727	0.04152	group2	pos
OM69935	Dehm_Project_093	15.2828	0.04151	group2	pos
OM23176	Dehm_Project_076	10.6022	0.03952	group2	pos
OM33523	Dehm_Project_078	9.11406	0.03766	group2	pos
OM60181	Dehm_Project_091	8.95889	0.03598	group2	pos
OM67407	Dehm_Project_093	2.17205	0.03141	group2	pos
OM48080	Dehm_Project_079	6.80946	0.03051	group2	pos
OM40372	Dehm_Project_078	12.3475	0.03004	group2	pos
OM74507	Dehm_Project_094	2.47389	0.02599	group2	pos
OM45992	Dehm_Project_079	7.00922	0.0112	group2	pos
OM48925	Dehm_Project_079	6.8576	0.00852	group2	pos
OM22667	Dehm_Project_076	7.69156	0.142	group3	neg
OM65013	Dehm_Project_092	5.1225	0.142	group3	neg
OM69251	Dehm_Project_092	5.475	0.1419	group3	neg
OM66661	Dehm_Project_092	6.66	0.1407	group3	neg
OM76441	Dehm_Project_094	13.4049	0.1405	group3	neg
OM65476	Dehm_Project_092	5.37	0.1401	group3	neg
OM63692	Dehm_Project_091	8.32737	0.1391	group3	neg
OM46007	Dehm_Project_079	9.68201	0.1386	group3	neg
OM33533	Dehm_Project_093	8.99153	0.1386	group3	neg
OM24200	Dehm_Project_076	12.6542	0.1384	group3	neg
OM48161	Dehm_Project_079	33.9467	0.1384	group3	neg
OM69906	Dehm_Project_093	8.88413	0.1361	group3	neg
OM51076	Dehm_Project_091	8.8192	0.1359	group3	neg
OM43746	Dehm_Project_079	8.94915	0.1351	group3	neg
OM67636	Dehm_Project_092	14.3475	0.1346	group3	neg
OM58165	Dehm_Project_080	9.1033	0.1326	group3	neg
OM63828	Dehm_Project_091	14.0588	0.1316	group3	neg
OM48644	Dehm_Project_079	4.93551	0.1291	group3	neg
OM59114	Dehm_Project_091	13.3964	0.1276	group3	neg
OM65832	Dehm_Project_092	9.5775	0.1264	group3	neg
OM76214	Dehm_Project_094	8.36193	0.1252	group3	neg
OM21825	Dehm_Project_076	13.7279	0.1216	group3	neg
OM47664	Dehm_Project_093	3.9891	0.12	group3	neg
OM65592	Dehm_Project_092	3.355	0.1199	group3	neg
OM30085	Dehm_Project_078	10.1986	0.1195	group3	neg
OM62692	Dehm_Project_091	62.2018	0.1167	group3	neg
OM65296	Dehm_Project_092	5.8875	0.1163	group3	neg
OM46775	Dehm_Project_070	18.5237	0.1161	group3	neg
OM51659	Dehm_Project_070	14.8462	0.1161	group3	neg
OM55809	Dehm_Project_091	7.16065	0.1131	group3	neg
OM76156	Dehm_Project_094	8.02399	0.113	group3	neg
OM64713	Dehm_Project_091	5.70059	0.1117	group3	neg
OM64371	Dehm_Project_091	7.36576	0.1103	group3	neg
OM47052	Dehm_Project_079	12.4187	0.1099	group3	neg
OM33869	Dehm_Project_070	20.9472	0.1086	group3	neg
OM74565	Dehm_Project_094	3.76475	0.1086	group3	neg
OM52303	Dehm_Project_080	0.885505	0.1079	group3	neg
OM31408	Dehm_Project_078	16.1604	0.1076	group3	neg
OM60614	Dehm_Project_093	9.49177	0.1068	group3	neg
OM58837	Dehm_Project_080	13.685	0.1066	group3	neg
OM49869	Dehm_Project_080	6.40871	0.1065	group3	neg
OM52726	Dehm_Project_093	6.92582	0.1063	group3	neg
OM29201	Dehm_Project_078	15.1726	0.1059	group3	neg
OM22925	Dehm_Project_076	4.2828	0.1057	group3	neg
OM64145	Dehm_Project_091	20.6158	0.1053	group3	neg
OM74230	Dehm_Project_094	2.35453	0.1053	group3	neg
OM61674	Dehm_Project_070	6.83761	0.1047	group3	neg
OM31413	Dehm_Project_078	9.33561	0.1044	group3	neg
OM25311	Dehm_Project_076	6.76026	0.1043	group3	neg
OM44851	Dehm_Project_093	8.12346	0.1029	group3	neg
OM87304	Dehm_Project_094	2.73766	0.1028	group3	neg
OM64408	Dehm_Project_093	7.1936	0.1017	group3	neg
OM65565	Dehm_Project_092	10.095	0.1006	group3	neg
OM59793	Dehm_Project_091	12.7847	0.1004	group3	neg
OM26295	Dehm_Project_076	8.09629	0.1003	group3	neg
OM69917	Dehm_Project_093	4.87616	0.1	group3	neg
OM54251	Dehm_Project_080	12.548	0.09981	group3	neg
OM65799	Dehm_Project_092	12.795	0.09922	group3	neg
OM33696	Dehm_Project_078	13.3162	0.09914	group3	neg
OM42808	Dehm_Project_079	23.1767	0.09848	group3	neg
OM17083	Dehm_Project_076	12.19	0.09773	group3	neg
OM62046	Dehm_Project_091	4.98232	0.09747	group3	neg
OM60839	Dehm_Project_091	5.841	0.0972	group3	neg
OM58456	Dehm_Project_091	7.13491	0.09704	group3	neg
OM47406	Dehm_Project_079	1.8242	0.09686	group3	neg
OM52335	Dehm_Project_080	13.7068	0.09659	group3	neg
OM100497	Dehm_Project_094	3.12579	0.09528	group3	neg
OM56028	Dehm_Project_091	9.70436	0.09501	group3	neg
OM66251	Dehm_Project_092	21.825	0.09407	group3	neg
OM61708	Dehm_Project_091	6.25343	0.09393	group3	neg
OM75713	Dehm_Project_094	3.80659	0.09386	group3	neg
OM19458	Dehm_Project_076	6.40284	0.09378	group3	neg
OM53839	Dehm_Project_070	10.3388	0.09373	group3	neg
OM45292	Dehm_Project_079	6.25555	0.09308	group3	neg
OM66521	Dehm_Project_092	13.605	0.093	group3	neg
OM68147	Dehm_Project_092	14.4525	0.09277	group3	neg
OM68843	Dehm_Project_092	6.34	0.09187	group3	neg
OM68083	Dehm_Project_092	14.295	0.0918	group3	neg
OM42137	Dehm_Project_078	15.2015	0.09111	group3	neg
OM76201	Dehm_Project_094	3.77065	0.09107	group3	neg
OM75231	Dehm_Project_094	5.95892	0.09089	group3	neg
OM69277	Dehm_Project_092	15.9	0.0907	group3	neg
OM22937	Dehm_Project_076	5.29353	0.09064	group3	neg
OM58368	Dehm_Project_080	37.2836	0.09023	group3	neg
OM21423	Dehm_Project_076	10.9967	0.08932	group3	neg
OM44967	Dehm_Project_079	6.44583	0.08932	group3	neg
OM56908	Dehm_Project_080	11.9228	0.08925	group3	neg
OM60936	Dehm_Project_091	6.85334	0.08919	group3	neg
OM72498	Dehm_Project_093	12.5021	0.08889	group3	neg
OM64470	Dehm_Project_091	12.2084	0.08829	group3	neg
OM45600	Dehm_Project_079	4.41671	0.08818	group3	neg
OM44845	Dehm_Project_079	10.7765	0.08806	group3	neg
OM64879	Dehm_Project_091	13.8206	0.08802	group3	neg
OM29929	Dehm_Project_078	10.4303	0.08792	group3	neg
OM44815	Dehm_Project_079	3.24087	0.08791	group3	neg
OM66130	Dehm_Project_092	19.65	0.0876	group3	neg
OM44809	Dehm_Project_079	11.1983	0.08722	group3	neg
OM24928	Dehm_Project_076	7.80264	0.08713	group3	neg
OM33874	Dehm_Project_078	5.38398	0.08691	group3	neg
OM39146	Dehm_Project_078	6.45261	0.08657	group3	neg
OM58492	Dehm_Project_080	10.9382	0.08648	group3	neg
OM24470	Dehm_Project_076	5.81978	0.08644	group3	neg
OM24583	Dehm_Project_076	5.4459	0.08643	group3	neg
OM25133	Dehm_Project_093	29.0807	0.08641	group3	neg
OM40937	Dehm_Project_078	4.72553	0.0863	group3	neg
OM66612	Dehm_Project_092	10.8525	0.08629	group3	neg
OM36190	Dehm_Project_078	9.3081	0.08619	group3	neg
OM66422	Dehm_Project_092	6.33	0.0859	group3	neg
OM68446	Dehm_Project_092	7.08	0.08514	group3	neg
OM31491	Dehm_Project_078	4.7816	0.08499	group3	neg
OM64817	Dehm_Project_091	19.0847	0.08471	group3	neg
OM46658	Dehm_Project_079	14.0271	0.08461	group3	neg
OM30372	Dehm_Project_078	3.67532	0.08436	group3	neg
OM22660	Dehm_Project_076	8.98884	0.08431	group3	neg
OM57112	Dehm_Project_080	19.4924	0.08408	group3	neg
OM31035	Dehm_Project_078	3.74377	0.08407	group3	neg
OM65522	Dehm_Project_092	4.2525	0.08407	group3	neg
OM47562	Dehm_Project_079	6.21393	0.08319	group3	neg
OM49740	Dehm_Project_080	10.1961	0.08315	group3	neg
OM40759	Dehm_Project_078	86.2224	0.08314	group3	neg
OM35525	Dehm_Project_078	9.91627	0.0829	group3	neg
OM29988	Dehm_Project_078	5.53159	0.08276	group3	neg
OM68610	Dehm_Project_092	6	0.08236	group3	neg
OM64167	Dehm_Project_091	7.78996	0.08052	group3	neg
OM40893	Dehm_Project_078	7.86443	0.08033	group3	neg
OM43068	Dehm_Project_079	3.44593	0.08004	group3	neg
OM29558	Dehm_Project_078	12.2563	0.07924	group3	neg
OM33117	Dehm_Project_078	6.56266	0.07923	group3	neg
OM58603	Dehm_Project_080	9.54273	0.07895	group3	neg
OM74126	Dehm_Project_094	3.98579	0.07851	group3	neg
OM75277	Dehm_Project_094	11.0782	0.07848	group3	neg
OM67314	Dehm_Project_092	4.485	0.07809	group3	neg
OM76696	Dehm_Project_094	1.24787	0.07692	group3	neg
OM30644	Dehm_Project_078	15.2305	0.07616	group3	neg
OM54843	Dehm_Project_080	9.15174	0.07611	group3	neg
OM31375	Dehm_Project_093	11.4265	0.07537	group3	neg
OM41928	Dehm_Project_079	48.5132	0.07492	group3	neg
OM64322	Dehm_Project_093	15.6933	0.07448	group3	neg
OM45595	Dehm_Project_079	7.51019	0.07367	group3	neg
OM46914	Dehm_Project_079	7.16234	0.07342	group3	neg
OM21289	Dehm_Project_076	10.0924	0.0731	group3	neg
OM56795	Dehm_Project_080	8.65087	0.07306	group3	neg
OM75942	Dehm_Project_094	4.11015	0.07182	group3	neg
OM18407	Dehm_Project_076	8.11307	0.07169	group3	neg
OM39476	Dehm_Project_078	15.7691	0.07106	group3	neg
OM76126	Dehm_Project_094	56.4631	0.07091	group3	neg
OM18988	Dehm_Project_076	4.43628	0.07084	group3	neg
OM62955	Dehm_Project_091	4.68163	0.07077	group3	neg
OM59810	Dehm_Project_091	10.7035	0.07067	group3	neg
OM33821	Dehm_Project_078	24.4804	0.07052	group3	neg
OM62851	Dehm_Project_091	29.4144	0.07051	group3	neg
OM61466	Dehm_Project_091	12.175	0.07026	group3	neg
OM54804	Dehm_Project_080	6.80909	0.0698	group3	neg
OM34910	Dehm_Project_078	5.10741	0.06961	group3	neg
OM64391	Dehm_Project_091	6.3196	0.06959	group3	neg
OM54360	Dehm_Project_080	7.03375	0.06937	group3	neg
OM43500	Dehm_Project_079	11.1462	0.0689	group3	neg
OM69351	Dehm_Project_092	6.15	0.06869	group3	neg
OM62816	Dehm_Project_091	11.485	0.06864	group3	neg
OM64384	Dehm_Project_093	11.6193	0.06825	group3	neg
OM75653	Dehm_Project_094	4.61943	0.06794	group3	neg
OM48668	Dehm_Project_079	6.21542	0.06785	group3	neg
OM57001	Dehm_Project_091	17.0201	0.06778	group3	neg
OM57409	Dehm_Project_080	9.4205	0.06762	group3	neg
OM64623	Dehm_Project_091	9.34339	0.06741	group3	neg
OM45590	Dehm_Project_079	4.00048	0.06738	group3	neg
OM40377	Dehm_Project_093	38.5515	0.06703	group3	neg
OM72103	Dehm_Project_093	16.3995	0.06685	group3	neg
OM70211	Dehm_Project_093	11.858	0.06619	group3	neg
OM68658	Dehm_Project_092	8.895	0.06611	group3	neg
OM64250	Dehm_Project_091	10.9939	0.06573	group3	neg
OM16447	Dehm_Project_093	16.4893	0.06558	group3	neg
OM46890	Dehm_Project_079	5.70405	0.06539	group3	neg
OM19377	Dehm_Project_076	8.1501	0.06537	group3	neg
OM52346	Dehm_Project_080	57.029	0.06522	group3	neg
OM64830	Dehm_Project_091	6.4779	0.0646	group3	neg
OM22402	Dehm_Project_076	6.18338	0.06442	group3	neg
OM40738	Dehm_Project_078	6.65244	0.06438	group3	neg
OM67452	Dehm_Project_093	2.55606	0.06401	group3	neg
OM46175	Dehm_Project_079	3.4133	0.064	group3	neg
OM52129	Dehm_Project_080	7.0597	0.06374	group3	neg
OM43739	Dehm_Project_079	6.11285	0.0635	group3	neg
OM65246	Dehm_Project_092	7.59	0.06318	group3	neg
OM68503	Dehm_Project_092	17.3	0.06314	group3	neg
OM62817	Dehm_Project_091	8.18841	0.0625	group3	neg
OM53436	Dehm_Project_080	5.86374	0.06237	group3	neg
OM54493	Dehm_Project_080	5.8315	0.06235	group3	neg
OM32533	Dehm_Project_078	10.3101	0.0623	group3	neg
OM59488	Dehm_Project_091	9.35882	0.06228	group3	neg
OM30661	Dehm_Project_078	5.97187	0.06225	group3	neg
OM76744	Dehm_Project_094	8.01318	0.06204	group3	neg
OM31548	Dehm_Project_093	6.03163	0.06186	group3	neg
OM72560	Dehm_Project_093	14.9886	0.06178	group3	neg
OM74378	Dehm_Project_094	10.9013	0.06175	group3	neg
OM45453	Dehm_Project_079	13.385	0.06164	group3	neg
OM43050	Dehm_Project_079	18.949	0.0616	group3	neg
OM62325	Dehm_Project_091	3.34728	0.06141	group3	neg
OM76054	Dehm_Project_094	17.6312	0.06126	group3	neg
OM48929	Dehm_Project_079	6.93234	0.06122	group3	neg
OM78199	Dehm_Project_094	10.1234	0.06077	group3	neg
OM26860	Dehm_Project_076	3.74927	0.06056	group3	neg
OM47216	Dehm_Project_079	18.9074	0.06042	group3	neg
OM30322	Dehm_Project_078	8.51603	0.06019	group3	neg
OM45663	Dehm_Project_079	6.5038	0.05991	group3	neg
OM61418	Dehm_Project_091	4.22435	0.05982	group3	neg
OM75121	Dehm_Project_094	3.52898	0.05978	group3	neg
OM77113	Dehm_Project_094	5.78946	0.05975	group3	neg
OM52140	Dehm_Project_080	0.894897	0.05971	group3	neg
OM53223	Dehm_Project_091	7.33561	0.05957	group3	neg
OM76049	Dehm_Project_094	10.1984	0.05948	group3	neg
OM58247	Dehm_Project_080	4.8472	0.05939	group3	neg
OM51990	Dehm_Project_080	1.73719	0.05918	group3	neg
OM32470	Dehm_Project_093	10.9454	0.05909	group3	neg
OM74200	Dehm_Project_094	4.45734	0.05906	group3	neg
OM57342	Dehm_Project_080	6.0276	0.059	group3	neg
OM33234	Dehm_Project_093	45.4269	0.059	group3	neg
OM52975	Dehm_Project_080	8.04213	0.05897	group3	neg
OM43961	Dehm_Project_079	4.95632	0.05889	group3	neg
OM61438	Dehm_Project_091	4.44858	0.05866	group3	neg
OM100500	Dehm_Project_094	4.60134	0.05858	group3	neg
OM69286	Dehm_Project_092	10.095	0.05856	group3	neg
OM76066	Dehm_Project_094	45.3626	0.05849	group3	neg
OM58828	Dehm_Project_070	10.1652	0.05848	group3	neg
OM54062	Dehm_Project_091	6.67911	0.05845	group3	neg
OM70408	Dehm_Project_093	5.25737	0.0581	group3	neg
OM65414	Dehm_Project_092	8.2425	0.05795	group3	neg
OM68330	Dehm_Project_092	7.27	0.05783	group3	neg
OM73421_1	Dehm_Project_093	2.7282	0.05752	group3	neg
OM75329	Dehm_Project_094	59.2246	0.05751	group3	neg
OM27279	Dehm_Project_076	9.40259	0.0575	group3	neg
OM66995	Dehm_Project_092	19.275	0.05745	group3	neg
OM75554	Dehm_Project_094	5.37153	0.05735	group3	neg
OM43172	Dehm_Project_079	7.29613	0.0573	group3	neg
OM18326	Dehm_Project_093	5.5049	0.05727	group3	neg
OM72250	Dehm_Project_093	8.93856	0.05726	group3	neg
OM40387	Dehm_Project_093	13.2407	0.05704	group3	neg
OM42298	Dehm_Project_078	19.2936	0.05692	group3	neg
OM70175	Dehm_Project_093	13.8939	0.05675	group3	neg
OM73581	Dehm_Project_093	5.56781	0.05623	group3	neg
OM76163	Dehm_Project_094	6.01639	0.05623	group3	neg
OM64265	Dehm_Project_091	8.09873	0.05594	group3	neg
OM24613	Dehm_Project_076	9.89434	0.05588	group3	neg
OM70063	Dehm_Project_093	5.99596	0.0556	group3	neg
OM59124	Dehm_Project_091	11.3078	0.05546	group3	neg
OM70062	Dehm_Project_093	7.72033	0.05545	group3	neg
OM71790	Dehm_Project_093	9.26225	0.05542	group3	neg
OM64824	Dehm_Project_091	47.6365	0.05539	group3	neg
OM76068	Dehm_Project_094	45.0811	0.05538	group3	neg
OM31762	Dehm_Project_078	4.34141	0.05515	group3	neg
OM47450	Dehm_Project_079	4.18325	0.05512	group3	neg
OM32376	Dehm_Project_078	11.0263	0.05507	group3	neg
OM54642	Dehm_Project_080	7.21096	0.05491	group3	neg
OM74716	Dehm_Project_094	9.93023	0.0549	group3	neg
OM63258	Dehm_Project_091	7.26872	0.05481	group3	neg
OM25193	Dehm_Project_093	10.3849	0.05454	group3	neg
OM56126	Dehm_Project_080	7.71218	0.05432	group3	neg
OM61183	Dehm_Project_091	7.54808	0.05408	group3	neg
OM74825	Dehm_Project_094	2.9867	0.05358	group3	neg
OM28542	Dehm_Project_076	9.34199	0.0535	group3	neg
OM74175	Dehm_Project_094	1.41291	0.05314	group3	neg
OM76777	Dehm_Project_094	9.11681	0.05313	group3	neg
OM73967	Dehm_Project_094	11.1283	0.05289	group3	neg
OM68718	Dehm_Project_092	4.935	0.0528	group3	neg
OM67114	Dehm_Project_092	11.1525	0.05279	group3	neg
OM69926	Dehm_Project_093	6.82283	0.05263	group3	neg
OM21070	Dehm_Project_093	7.59379	0.05251	group3	neg
OM73732	Dehm_Project_093	5.50307	0.05235	group3	neg
OM64709	Dehm_Project_091	0.342618	0.05206	group3	neg
OM52095	Dehm_Project_079	9.41889	0.05156	group3	neg
OM38621	Dehm_Project_078	14.8931	0.05144	group3	neg
OM55222	Dehm_Project_080	7.59221	0.05117	group3	neg
OM41890	Dehm_Project_078	7.87167	0.05001	group3	neg
OM48099	Dehm_Project_079	6.41015	0.04974	group3	neg
OM51104	Dehm_Project_080	3.82696	0.04971	group3	neg
OM76106	Dehm_Project_094	4.25259	0.04932	group3	neg
OM54069	Dehm_Project_080	3.61554	0.04906	group3	neg
OM32677	Dehm_Project_078	7.40975	0.04896	group3	neg
OM62940	Dehm_Project_070	14.0111	0.04876	group3	neg
OM41674	Dehm_Project_078	7.61971	0.04845	group3	neg
OM68326	Dehm_Project_092	5.76	0.04839	group3	neg
OM75265	Dehm_Project_094	6.27869	0.0481	group3	neg
OM48320	Dehm_Project_079	12.3994	0.04656	group3	neg
OM45677	Dehm_Project_079	11.7795	0.04572	group3	neg
OM49323	Dehm_Project_079	5.17633	0.04552	group3	neg
OM49232	Dehm_Project_079	6.3492	0.04524	group3	neg
OM23603	Dehm_Project_076	9.81619	0.04429	group3	neg
OM28650	Dehm_Project_078	105.959	0.04401	group3	neg
OM48183	Dehm_Project_079	2.55558	0.04397	group3	neg
OM26469	Dehm_Project_076	4.63706	0.04371	group3	neg
OM42956	Dehm_Project_079	11.9538	0.04268	group3	neg
OM47328	Dehm_Project_079	2.4976	0.04263	group3	neg
OM74787	Dehm_Project_094	4.12283	0.04204	group3	neg
OM71576	Dehm_Project_093	38.2631	0.04194	group3	neg
OM59039	Dehm_Project_070	20.4262	0.04154	group3	neg
OM21191	Dehm_Project_076	4.6627	0.04056	group3	neg
OM44772	Dehm_Project_079	13.0787	0.03982	group3	neg
OM64239	Dehm_Project_091	7.54	0.03908	group3	neg
OM42052	Dehm_Project_078	6.32229	0.03875	group3	neg
OM28835	Dehm_Project_078	7.56364	0.03819	group3	neg
OM35623	Dehm_Project_078	9.44711	0.03682	group3	neg
OM22448	Dehm_Project_076	9.20987	0.03681	group3	neg
OM63251	Dehm_Project_070	11.5442	0.03546	group3	neg
OM44679	Dehm_Project_079	24.7257	0.0351	group3	neg
OM40906	Dehm_Project_078	14.004	0.03454	group3	neg
OM20907	Dehm_Project_076	5.3035	0.03181	group3	neg
OM20600	Dehm_Project_076	5.78624	0.02476	group3	neg
OM20499	Dehm_Project_076	9.59262	0.02313	group3	neg
OM19904	Dehm_Project_070	15.1808	0.02097	group3	neg
OM46934	Dehm_Project_079	5.07227	0.009877	group3	neg
OM60945	Dehm_Project_091	5.32172	0.008994	group3	neg
OM39290	Dehm_Project_078	17.7138	0.007814	group3	neg
OM64421	Dehm_Project_070	10.063	0.007767	group3	neg
OM33876	Dehm_Project_078	40.3029	0.00756	group3	neg
OM22680	Dehm_Project_076	5.39637	0.007276	group3	neg
OM48876	Dehm_Project_079	6.8576	0.00726	group3	neg
OM45206	Dehm_Project_079	4.02576	0.007228	group3	neg
OM45958	Dehm_Project_079	9.08145	0.006622	group3	neg
OM19503	Dehm_Project_076	6.08386	0.006156	group3	neg
OM20937	Dehm_Project_076	4.37505	0.006049	group3	neg
OM24916	Dehm_Project_076	4.46191	0.004842	group3	neg

## Sheet: Supplementary Data 3
Supplementary Data 3. Pathogenic mutations detected in A031201 ctDNA
sample_name	project	Hugo_Symbol	HGVSp_Short	VAF	snv_likley_somatic	var_id	Hugo_Symbol_var_id
OM67532	Dehm_Project_092	TP53	p.A159G	0.16	yes	1	TP53_var1
OM17515	Dehm_Project_076	TP53	p.A161D	0.265	yes	1	TP53_var1
OM58282	Dehm_Project_080	TP53	p.A161D	0.246	yes	1	TP53_var1
OM17515	Dehm_Project_076	TP53	p.A161S	0.265	yes	2	TP53_var2
OM46167	Dehm_Project_079	KMT2C	p.A1685S	0.212	yes	1	KMT2C_var1
OM52370R1	Dehm_Project_076	KMT2C	p.A1685S	0.188	yes	1	KMT2C_var1
OM14132	Dehm_Project_076	KMT2D	p.A221Lfs*40	0.274	yes	1	KMT2D_var1
OM55976	Dehm_Project_080	NCOR1	p.A2270Lfs*2	0.224	yes	1	NCOR1_var1
OM58444	Dehm_Project_080	MSH2	p.A230Lfs*16	0.373	yes	1	MSH2_var1
OM20937	Dehm_Project_076	BRCA2	p.A2730P	0.491	no	1	BRCA2_var1
OM65967	Dehm_Project_092	FOXA1	p.A342V	0.475	no	1	FOXA1_var1
OM66736	Dehm_Project_092	FOXA1	p.A342V	0.584	yes	1	FOXA1_var1
OM29698	Dehm_Project_078	FOXA1	p.A423T	0.296	yes	1	FOXA1_var1
OM64657	Dehm_Project_091	ERF	p.A501Lfs*30	0.245	yes	1	ERF_var1
OM27720	Dehm_Project_076	TP53	p.A74Pfs*49	0.295	yes	1	TP53_var1
OM42092	Dehm_Project_078	TP53	p.C141Y	0.526	yes	1	TP53_var1
OM74553	Dehm_Project_094	TP53	p.C141Y	0.786	yes	1	TP53_var1
OM48674	Dehm_Project_079	TP53	p.C176F	0.19	yes	1	TP53_var1
OM38452	Dehm_Project_078	TP53	p.C238Y	0.264	yes	1	TP53_var1
OM21717	Dehm_Project_076	FOXA1	p.C258_Y259del	0.213	yes	1	FOXA1_var1
OM26822	Dehm_Project_076	TP53	p.C277F	0.163	yes	1	TP53_var1
OM48312	Dehm_Project_079	CDKN1B	p.C29Afs*13	0.193	yes	1	CDKN1B_var1
OM21276	Dehm_Project_076	KMT2C	p.C391*	0.219	yes	1	KMT2C_var1
OM26329	Dehm_Project_070	KMT2C	p.C391*	0.175	yes	1	KMT2C_var1
OM43713	Dehm_Project_079	KMT2C	p.C391*	0.208	yes	1	KMT2C_var1
OM44452	Dehm_Project_079	KMT2C	p.C391*	0.165	yes	1	KMT2C_var1
OM45014	Dehm_Project_079	KMT2C	p.C391*	0.242	yes	1	KMT2C_var1
OM46425	Dehm_Project_079	KMT2C	p.C391*	0.18	yes	1	KMT2C_var1
OM55822	Dehm_Project_080	KMT2C	p.C391*	0.159	yes	1	KMT2C_var1
OM66235	Dehm_Project_092	KMT2C	p.C391*	0.159	yes	1	KMT2C_var1
OM68258	Dehm_Project_092	KMT2C	p.C391*	0.159	yes	1	KMT2C_var1
OM76449	Dehm_Project_094	PIK3CA	p.C420R	0.258	yes	1	PIK3CA_var1
OM50767	Dehm_Project_080	BRCA2	p.C546*	0.17	yes	1	BRCA2_var1
OM62973	Dehm_Project_091	PALB2	p.C77Vfs*100	0.775	yes	1	PALB2_var1
OM19971	Dehm_Project_076	PIK3CB	p.D1067V	0.142	yes	1	PIK3CB_var1
OM43713	Dehm_Project_079	APC	p.D1519Mfs*4	0.252	yes	1	APC_var1
OM76449	Dehm_Project_094	PTEN	p.D187Lfs*2	0.3	yes	1	PTEN_var1
OM72689	Dehm_Project_093	TP53	p.D208V	0.542	yes	1	TP53_var1
OM76235	Dehm_Project_094	FOXA1	p.D226N	0.221	yes	1	FOXA1_var1
OM30998	Dehm_Project_078	FOXA1	p.D249V	0.162	yes	1	FOXA1_var1
OM76095	Dehm_Project_094	CTNNB1	p.D32V	0.164	yes	1	CTNNB1_var1
OM61462	Dehm_Project_091	BRAF	p.D594N	0.362	yes	1	BRAF_var1
OM66995	Dehm_Project_092	BRCA2	p.D946Ifs*14	0.508	no	1	BRCA2_var1
OM57920	Dehm_Project_091	MSH2	p.E101Kfs*73	0.388	yes	1	MSH2_var1
OM51200R1	Dehm_Project_076	APC	p.E1322Kfs*93	0.215	yes	1	APC_var1
OM67532	Dehm_Project_092	APC	p.E1464Vfs*8	0.168	yes	1	APC_var1
OM56552	Dehm_Project_080	CDKN1B	p.E146Gfs*2	0.208	yes	1	CDKN1B_var1
OM67265	Dehm_Project_092	APC	p.E1554*	0.239	yes	1	APC_var1
OM54040	Dehm_Project_080	AKT1	p.E17K	0.31	yes	1	AKT1_var1
OM64702	Dehm_Project_091	AKT1	p.E17K	0.274	yes	1	AKT1_var1
OM44788	Dehm_Project_079	TP53	p.E180Lfs*3	0.3	yes	1	TP53_var1
OM73523	Dehm_Project_093	ATM	p.E2039K	0.151	yes	1	ATM_var1
OM58149	Dehm_Project_070	BRCA1	p.E23Vfs*17	0.416	yes	1	BRCA1_var1
OM48912	Dehm_Project_079	TP53	p.E258*	0.278	yes	1	TP53_var1
OM73523	Dehm_Project_093	TP53	p.E258*	0.221	yes	1	TP53_var1
OM59445	Dehm_Project_091	TP53	p.E258G	0.243	yes	1	TP53_var1
OM83550	Dehm_Project_094	FOXA1	p.E269V	0.524	no	1	FOXA1_var1
OM29991	Dehm_Project_078	TP53	p.E285K	0.47	yes	1	TP53_var1
OM68036	Dehm_Project_093	TP53	p.E286K	0.234	yes	1	TP53_var1
OM79517	Dehm_Project_094	TP53	p.E286K	0.14	yes	1	TP53_var1
OM43500	Dehm_Project_079	FANCA	p.E288*	0.508	no	1	FANCA_var1
OM16769	Dehm_Project_093	PIK3CA	p.E545K	0.19	yes	1	PIK3CA_var1
OM45575	Dehm_Project_091	PIK3CA	p.E545K	0.19	yes	1	PIK3CA_var1
OM51637	Dehm_Project_080	CHEK2	p.E64K	0.483	no	1	CHEK2_var1
OM63323	Dehm_Project_091	BARD1	p.E652Vfs*69	0.179	yes	1	BARD1_var1
OM44536R1	Dehm_Project_076	CDK12	p.E716Afs*36	0.181	yes	1	CDK12_var1
OM14132	Dehm_Project_076	ZFHX3	p.E763Sfs*61	0.487	no	2	ZFHX3_var2
OM19513	Dehm_Project_076	PTEN	p.E91*	0.363	yes	1	PTEN_var1
OM33874	Dehm_Project_078	PALB2	p.F1016Lfs*17	0.51	no	1	PALB2_var1
OM58444	Dehm_Project_080	SPOP	p.F102I	0.29	yes	1	SPOP_var1
OM14132	Dehm_Project_076	MSH6	p.F1088Lfs*5	0.428	yes	1	MSH6_var1
OM44363	Dehm_Project_079	MSH6	p.F1088Sfs*2	1	no	1	MSH6_var1
OM48583	Dehm_Project_079	MSH6	p.F1088Sfs*2	0.165	yes	1	MSH6_var1
OM72187	Dehm_Project_093	MSH6	p.F1088Sfs*2	0.17	yes	1	MSH6_var1
OM72199	Dehm_Project_093	MSH6	p.F1088Sfs*2	0.169	yes	1	MSH6_var1
OM54040	Dehm_Project_080	SPOP	p.F125C	0.367	yes	1	SPOP_var1
OM44683	Dehm_Project_079	SPOP	p.F133C	0.159	yes	1	SPOP_var1
OM51200R1	Dehm_Project_076	SPOP	p.F133C	0.351	yes	1	SPOP_var1
OM59445	Dehm_Project_091	SPOP	p.F133L	0.197	yes	1	SPOP_var1
OM75437	Dehm_Project_094	SPOP	p.F133L	0.165	yes	1	SPOP_var1
OM50221	Dehm_Project_080	SPOP	p.F133V	0.314	yes	1	SPOP_var1
OM56634	Dehm_Project_070	SPOP	p.F133V	0.148	yes	1	SPOP_var1
OM33691	Dehm_Project_078	BRCA2	p.F2562L	0.504	no	1	BRCA2_var1
OM76235	Dehm_Project_094	KMT2A	p.F2632Lfs*9	0.251	yes	2	KMT2A_var2
OM46167	Dehm_Project_079	FOXA1	p.F266_S282del	0.265	yes	1	FOXA1_var1
OM57251	Dehm_Project_070	FOXA1	p.F266C	0.243	yes	1	FOXA1_var1
OM52370R1	Dehm_Project_076	FOXA1	p.F266L	0.317	yes	1	FOXA1_var1
OM77299	Dehm_Project_094	FOXA1	p.F266L	0.468	no	1	FOXA1_var1
OM45739	Dehm_Project_079	FOXA1	p.F266V	0.239	yes	1	FOXA1_var1
OM75243	Dehm_Project_094	ATM	p.F2799Kfs*4	0.446	yes	1	ATM_var1
OM58444	Dehm_Project_080	KMT2C	p.F4496Lfs*21	0.263	yes	1	KMT2C_var1
OM61708	Dehm_Project_091	BRCA1	p.F709Yfs*3	0.503	no	1	BRCA1_var1
OM72187	Dehm_Project_093	TP53	p.G108S	0.396	yes	2	TP53_var2
OM74193	Dehm_Project_094	TP53	p.G199V	0.325	yes	1	TP53_var1
OM65114	Dehm_Project_092	TP53	p.G245dup	0.492	yes	1	TP53_var1
OM46167	Dehm_Project_079	TP53	p.G245V	0.679	yes	1	TP53_var1
OM43260	Dehm_Project_079	ERF	p.G299Efs*12	0.263	yes	1	ERF_var1
OM58444	Dehm_Project_080	ERF	p.G299Efs*12	0.521	yes	1	ERF_var1
OM62745	Dehm_Project_070	ERF	p.G299Efs*12	0.152	yes	2	ERF_var2
OM29695	Dehm_Project_070	FOXA1	p.G327E	0.507	no	1	FOXA1_var1
OM66835	Dehm_Project_092	KMT2C	p.G3843*	0.188	yes	1	KMT2C_var1
OM76235	Dehm_Project_094	ERF	p.G499Afs*32	0.255	yes	1	ERF_var1
OM43260	Dehm_Project_079	RNF43	p.G659Vfs*41	0.424	yes	1	RNF43_var1
OM64657	Dehm_Project_091	RNF43	p.G659Vfs*41	0.58	yes	1	RNF43_var1
OM65520	Dehm_Project_092	RNF43	p.G659Vfs*41	0.439	yes	1	RNF43_var1
OM29698	Dehm_Project_078	MSH2	p.G692Vfs*17	0.288	yes	1	MSH2_var1
OM65520	Dehm_Project_092	CDK12	p.G734Wfs*10	0.206	yes	1	CDK12_var1
OM76148	Dehm_Project_094	PIK3CA	p.H1047R	0.539	yes	1	PIK3CA_var1
OM44788	Dehm_Project_079	TP53	p.H179N	0.3	yes	2	TP53_var2
OM26911	Dehm_Project_070	TP53	p.H179Q	0.36	yes	1	TP53_var1
OM52628	Dehm_Project_080	TP53	p.H193L	0.332	yes	1	TP53_var1
OM54040	Dehm_Project_080	TP53	p.H214Qfs*7	0.727	yes	1	TP53_var1
OM62142	Dehm_Project_091	ATM	p.H2981Pfs*4	0.43	yes	1	ATM_var1
OM14132	Dehm_Project_076	AR	p.H875Y	0.531	yes	1	AR_var1
OM20785	Dehm_Project_076	AR	p.H875Y	0.31	yes	1	AR_var1
OM30998	Dehm_Project_078	AR	p.H875Y	0.19	yes	1	AR_var1
OM43260	Dehm_Project_079	AR	p.H875Y	0.212	yes	1	AR_var1
OM54378	Dehm_Project_080	AR	p.H875Y	0.212	yes	1	AR_var1
OM55572	Dehm_Project_070	AR	p.H875Y	0.423	yes	1	AR_var1
OM55976	Dehm_Project_080	AR	p.H875Y	0.294	yes	1	AR_var1
OM58444	Dehm_Project_080	AR	p.H875Y	0.141	yes	1	AR_var1
OM61496	Dehm_Project_091	AR	p.H875Y	0.328	yes	1	AR_var1
OM63301	Dehm_Project_070	AR	p.H875Y	0.351	yes	1	AR_var1
OM64657	Dehm_Project_091	AR	p.H875Y	0.568	yes	1	AR_var1
OM65520	Dehm_Project_092	AR	p.H875Y	0.299	yes	1	AR_var1
OM65663	Dehm_Project_092	AR	p.H875Y	0.238	yes	1	AR_var1
OM69769	Dehm_Project_093	AR	p.H875Y	0.5	yes	1	AR_var1
OM72947	Dehm_Project_093	AR	p.H875Y	0.314	yes	1	AR_var1
OM74090	Dehm_Project_094	AR	p.H875Y	0.174	yes	1	AR_var1
OM74193	Dehm_Project_094	AR	p.H875Y	0.505	yes	1	AR_var1
OM72689	Dehm_Project_093	KMT2D	p.I2368Sfs*16	0.382	yes	1	KMT2D_var1
OM50221	Dehm_Project_080	KMT2D	p.I5424Rfs*34	0.199	yes	1	KMT2D_var1
OM51637	Dehm_Project_080	BRCA2	p.I605Nfs*11	0.393	yes	1	BRCA2_var1
OM47342	Dehm_Project_079	BARD1	p.I717Qfs*12	0.494	yes	1	BARD1_var1
OM72947	Dehm_Project_093	BRCA1	p.I90Sfs*25	0.429	yes	1	BRCA1_var1
OM64702	Dehm_Project_091	CDK12	p.K1080Rfs*23	0.201	yes	1	CDK12_var1
OM52858	Dehm_Project_080	SPOP	p.K129E	0.136	yes	1	SPOP_var1
OM75986	Dehm_Project_094	PALB2	p.K142*	0.521	no	1	PALB2_var1
OM52858	Dehm_Project_080	BRCA2	p.K1530*	0.634	yes	1	BRCA2_var1
OM27055	Dehm_Project_076	APC	p.K1608Nfs*40	0.188	yes	1	APC_var1
OM45575	Dehm_Project_091	ATM	p.K2756*	0.668	yes	1	ATM_var1
OM14132	Dehm_Project_076	KMT2C	p.K2797Rfs*26	0.753	yes	1	KMT2C_var1
OM43260	Dehm_Project_079	KMT2C	p.K2797Rfs*26	0.48	no	1	KMT2C_var1
OM55572	Dehm_Project_070	KMT2C	p.K2797Rfs*26	0.223	yes	2	KMT2C_var2
OM58444	Dehm_Project_080	KMT2C	p.K2797Rfs*26	0.305	yes	3	KMT2C_var3
OM64657	Dehm_Project_091	KMT2C	p.K2797Rfs*26	0.308	yes	1	KMT2C_var1
OM74507	Dehm_Project_094	KMT2C	p.K2797Rfs*26	0.14	yes	1	KMT2C_var1
OM76423	Dehm_Project_094	KMT2C	p.K2797Rfs*26	0.144	yes	1	KMT2C_var1
OM64657	Dehm_Project_091	BRCA1	p.K339Rfs*2	0.285	yes	1	BRCA1_var1
OM54378	Dehm_Project_080	BRAF	p.K601E	0.154	yes	1	BRAF_var1
OM74830	Dehm_Project_094	BRAF	p.K601E	0.221	yes	1	BRAF_var1
OM76095	Dehm_Project_094	CDK12	p.L122*	0.352	yes	1	CDK12_var1
OM72947	Dehm_Project_093	MED12	p.L1224F	0.403	yes	1	MED12_var1
OM33717	Dehm_Project_078	BRCA2	p.L2357Vfs*2	0.541	no	1	BRCA2_var1
OM78186	Dehm_Project_094	BRCA2	p.L2604P	0.315	yes	2	BRCA2_var2
OM40906	Dehm_Project_078	FOXA1	p.L309F	0.492	no	1	FOXA1_var1
OM64965	Dehm_Project_092	FOXA1	p.L309F	0.329	yes	1	FOXA1_var1
OM68073	Dehm_Project_092	FOXA1	p.L309F	0.534	no	1	FOXA1_var1
OM62745	Dehm_Project_070	ERF	p.L525Sfs*6	0.241	yes	1	ERF_var1
OM65114	Dehm_Project_092	AKT1	p.L52R	0.676	yes	1	AKT1_var1
OM78186	Dehm_Project_094	AKT1	p.L52R	0.204	yes	1	AKT1_var1
OM45739	Dehm_Project_079	CDK12	p.L635Ffs*20	0.454	yes	1	CDK12_var1
OM65424	Dehm_Project_092	AR	p.L702H	0.144	yes	1	AR_var1
OM23176	Dehm_Project_076	PMS2	p.L729Qfs*6	0.195	yes	1	PMS2_var1
OM28743	Dehm_Project_070	PMS2	p.L729Qfs*6	0.243	yes	1	PMS2_var1
OM38895	Dehm_Project_078	PMS2	p.L729Qfs*6	0.597	yes	1	PMS2_var1
OM39599R1	Dehm_Project_076	PMS2	p.L729Qfs*6	0.278	yes	1	PMS2_var1
OM42647	Dehm_Project_070	PMS2	p.L729Qfs*6	0.174	yes	1	PMS2_var1
OM44452	Dehm_Project_079	PMS2	p.L729Qfs*6	0.182	yes	1	PMS2_var1
OM44788	Dehm_Project_079	PMS2	p.L729Qfs*6	0.218	yes	1	PMS2_var1
OM49423	Dehm_Project_080	PMS2	p.L729Qfs*6	0.287	yes	1	PMS2_var1
OM49550	Dehm_Project_080	PMS2	p.L729Qfs*6	0.239	yes	1	PMS2_var1
OM57962	Dehm_Project_080	PMS2	p.L729Qfs*6	0.24	yes	1	PMS2_var1
OM61408	Dehm_Project_091	PMS2	p.L729Qfs*6	0.177	yes	1	PMS2_var1
OM64698	Dehm_Project_091	PMS2	p.L729Qfs*6	0.218	yes	1	PMS2_var1
OM29698	Dehm_Project_078	KDM6A	p.M1270Ifs*20	0.595	yes	1	KDM6A_var1
OM17515	Dehm_Project_076	TP53	p.M160I	0.265	yes	3	TP53_var3
OM49511	Dehm_Project_080	ATM	p.M2482Nfs*12	0.255	yes	1	ATM_var1
OM14132	Dehm_Project_076	ERF	p.M270Ifs*39	0.649	yes	1	ERF_var1
OM45264	Dehm_Project_079	BRCA2	p.N1626Sfs*12	0.426	yes	1	BRCA2_var1
OM64384	Dehm_Project_093	BRCA2	p.N1784Hfs*2	0.492	no	1	BRCA2_var1
OM74594	Dehm_Project_094	BRCA2	p.N1784Hfs*2	0.417	yes	1	BRCA2_var1
OM47450	Dehm_Project_079	ERCC3	p.N201Tfs*35	0.51	no	1	ERCC3_var1
OM28065	Dehm_Project_093	ATM	p.N230Ifs*4	0.438	yes	1	ATM_var1
OM59028	Dehm_Project_080	FOXA1	p.N252del	0.286	yes	2	FOXA1_var2
OM48506	Dehm_Project_079	TP53	p.N310Tfs*34	0.157	yes	1	TP53_var1
OM58444	Dehm_Project_080	KMT2C	p.N4254Tfs*16	0.254	yes	2	KMT2C_var2
OM61170	Dehm_Project_091	BRCA2	p.N588Vfs*7	0.452	no	1	BRCA2_var1
OM76449	Dehm_Project_094	TP53	p.P151A	0.321	yes	1	TP53_var1
OM78175	Dehm_Project_094	APC	p.P1594Afs*38	0.503	no	1	APC_var1
OM72947	Dehm_Project_093	KMT2D	p.P2545Lfs*109	0.27	yes	1	KMT2D_var1
OM14132	Dehm_Project_076	RB1	p.P28Lfs*37	0.657	yes	1	RB1_var1
OM16775	Dehm_Project_093	TP53	p.P301Qfs*44	0.616	yes	1	TP53_var1
OM66981	Dehm_Project_092	CDK12	p.P458Qfs*6	0.382	yes	2	CDK12_var2
OM22402	Dehm_Project_076	ATM	p.P604S	0.524	no	1	ATM_var1
OM29988	Dehm_Project_078	ATM	p.P604S	0.456	no	1	ATM_var1
OM57112	Dehm_Project_080	ATM	p.P604S	0.503	no	1	ATM_var1
OM14132	Dehm_Project_076	PTEN	p.P95Q	0.71	yes	1	PTEN_var1
OM61438	Dehm_Project_091	BRCA2	p.Q1037*	0.482	no	1	BRCA2_var1
OM31035	Dehm_Project_078	BRCA2	p.Q1429Sfs*9	0.516	no	1	BRCA2_var1
OM64893	Dehm_Project_091	APC	p.Q1477*	0.399	yes	1	APC_var1
OM38857	Dehm_Project_078	BRCA1	p.Q1847Hfs*3	0.171	yes	1	BRCA1_var1
OM38857	Dehm_Project_078	TP53	p.Q192*	0.306	yes	1	TP53_var1
OM67314	Dehm_Project_092	ATM	p.Q2269*	0.524	no	1	ATM_var1
OM35602	Dehm_Project_078	FOXA1	p.Q23H	0.572	yes	1	FOXA1_var1
OM44955	Dehm_Project_079	FOXA1	p.Q23H	0.377	yes	1	FOXA1_var1
OM66981	Dehm_Project_092	CDK12	p.Q244Kfs*94	0.189	yes	1	CDK12_var1
OM26469	Dehm_Project_076	FANCA	p.Q271*	0.508	no	1	FANCA_var1
OM30962	Dehm_Project_078	TP53	p.Q317Sfs*28	0.167	yes	1	TP53_var1
OM65856	Dehm_Project_092	KMT2D	p.Q3519*	0.287	yes	1	KMT2D_var1
OM54343	Dehm_Project_080	ATM	p.Q374*	0.836	yes	1	ATM_var1
OM51200R1	Dehm_Project_076	KMT2D	p.Q3821Sfs*188	0.194	yes	1	KMT2D_var1
OM51200R1	Dehm_Project_076	BRCA2	p.Q407Rfs*23	0.238	yes	1	BRCA2_var1
OM76235	Dehm_Project_094	MSH2	p.Q518*	0.365	yes	1	MSH2_var1
OM47787	Dehm_Project_079	BRCA1	p.Q563*	0.714	yes	1	BRCA1_var1
OM24333	Dehm_Project_093	BARD1	p.Q564*	0.513	yes	1	BARD1_var1
OM66442	Dehm_Project_092	BARD1	p.Q564*	0.491	yes	1	BARD1_var1
OM76726	Dehm_Project_094	ATM	p.Q675*	0.433	yes	1	ATM_var1
OM66290	Dehm_Project_092	FANCA	p.Q676*	0.513	no	1	FANCA_var1
OM70765	Dehm_Project_093	KMT2C	p.Q714*	0.364	yes	1	KMT2C_var1
OM66469	Dehm_Project_092	BRCA2	p.Q742*	0.505	no	1	BRCA2_var1
OM31733	Dehm_Project_078	TP53	p.R110C	0.365	yes	1	TP53_var1
OM29678	Dehm_Project_078	TP53	p.R110H	0.533	yes	1	TP53_var1
OM76148	Dehm_Project_094	KDM6A	p.R1213*	0.215	yes	1	KDM6A_var1
OM65520	Dehm_Project_092	PTEN	p.R130*	0.242	yes	1	PTEN_var1
OM21717	Dehm_Project_076	PTEN	p.R130Q	0.351	yes	1	PTEN_var1
OM62745	Dehm_Project_070	PTEN	p.R130Q	0.244	yes	1	PTEN_var1
OM19971	Dehm_Project_076	APC	p.R1450*	0.379	yes	1	APC_var1
OM76235	Dehm_Project_094	APC	p.R1450*	0.375	yes	1	APC_var1
OM63561	Dehm_Project_091	BRCA2	p.R1704*	0.545	no	1	BRCA2_var1
OM62745	Dehm_Project_070	TP53	p.R175H	0.201	yes	2	TP53_var2
OM77299	Dehm_Project_094	TP53	p.R175H	0.687	yes	1	TP53_var1
OM51773	Dehm_Project_080	ATM	p.R2034*	0.333	yes	1	ATM_var1
OM62745	Dehm_Project_070	ATM	p.R2034*	0.218	yes	1	ATM_var1
OM72544	Dehm_Project_093	ERF	p.R207*	0.135	yes	1	ERF_var1
OM65520	Dehm_Project_092	ERF	p.R218*	0.234	yes	1	ERF_var1
OM74830	Dehm_Project_094	KMT2C	p.R2267Sfs*4	0.192	yes	1	KMT2C_var1
OM72281	Dehm_Project_093	PTEN	p.R233Gfs*8	0.249	yes	1	PTEN_var1
OM27055	Dehm_Project_076	TP53	p.R248Q	0.28	yes	1	TP53_var1
OM60306	Dehm_Project_091	TP53	p.R248Q	0.14	yes	2	TP53_var2
OM72485	Dehm_Project_093	TP53	p.R248Q	0.685	yes	1	TP53_var1
OM33518	Dehm_Project_078	TP53	p.R248W	0.185	yes	1	TP53_var1
OM52370R1	Dehm_Project_076	TP53	p.R248W	0.303	yes	1	TP53_var1
OM68264	Dehm_Project_092	TP53	p.R249G	0.146	yes	1	TP53_var1
OM57683	Dehm_Project_070	FOXA1	p.R261_Q263dup	0.178	yes	1	FOXA1_var1
OM69769	Dehm_Project_093	FOXA1	p.R262Pfs*59	0.263	yes	1	FOXA1_var1
OM59697	Dehm_Project_091	MLH1	p.R265H	0.499	no	1	MLH1_var1
OM65520	Dehm_Project_092	TP53	p.R267Q	0.248	yes	1	TP53_var1
OM72187	Dehm_Project_093	TP53	p.R267W	0.294	yes	1	TP53_var1
OM41248	Dehm_Project_078	TP53	p.R273C	0.308	yes	1	TP53_var1
OM44683	Dehm_Project_079	TP53	p.R273C	0.195	yes	1	TP53_var1
OM52031R1	Dehm_Project_076	TP53	p.R273C	0.191	yes	1	TP53_var1
OM62745	Dehm_Project_070	TP53	p.R273C	0.196	yes	1	TP53_var1
OM17751	Dehm_Project_076	TP53	p.R273H	0.365	yes	1	TP53_var1
OM41091	Dehm_Project_093	TP53	p.R273H	0.172	yes	1	TP53_var1
OM30998	Dehm_Project_078	TP53	p.R273L	0.193	yes	1	TP53_var1
OM66045	Dehm_Project_093	TP53	p.R273L	0.161	yes	1	TP53_var1
OM42220	Dehm_Project_078	TP53	p.R282W	0.382	yes	1	TP53_var1
OM60790	Dehm_Project_091	TP53	p.R282W	0.184	yes	1	TP53_var1
OM60306	Dehm_Project_091	TP53	p.R306*	0.159	yes	1	TP53_var1
OM62745	Dehm_Project_070	KMT2C	p.R3079*	0.226	yes	1	KMT2C_var1
OM21529	Dehm_Project_076	CDK12	p.R308*	0.241	yes	1	CDK12_var1
OM100500	Dehm_Project_094	BRCA2	p.R3128*	0.482	no	1	BRCA2_var1
OM27285	Dehm_Project_076	ATM	p.R337C	0.345	yes	1	ATM_var1
OM26654	Dehm_Project_076	TP53	p.R337L	0.251	yes	1	TP53_var1
OM14132	Dehm_Project_076	ZFHX3	p.R3429Vfs*56	0.768	yes	1	ZFHX3_var1
OM55572	Dehm_Project_070	ZFHX3	p.R3429Vfs*56	0.408	yes	1	ZFHX3_var1
OM65520	Dehm_Project_092	MSH2	p.R406Dfs*6	0.306	yes	1	MSH2_var1
OM44587	Dehm_Project_079	RB1	p.R621S	0.449	yes	1	RB1_var1
OM40937	Dehm_Project_078	BRCA2	p.R645Efs*15	0.467	no	1	BRCA2_var1
OM62682	Dehm_Project_091	RB1	p.R73Sfs*36	0.19	yes	1	RB1_var1
OM69906	Dehm_Project_093	ATM	p.R805*	0.477	no	1	ATM_var1
OM52858	Dehm_Project_080	CDK12	p.R882W	0.156	yes	1	CDK12_var1
OM76095	Dehm_Project_094	CDK12	p.S133Kfs*24	0.295	yes	2	CDK12_var2
OM54040	Dehm_Project_080	APC	p.S1507Cfs*6	0.6	yes	1	APC_var1
OM25442	Dehm_Project_070	BRCA2	p.S1882*	0.714	yes	1	BRCA2_var1
OM78186	Dehm_Project_094	BRCA2	p.S1943Lfs*20	0.494	no	1	BRCA2_var1
OM22448	Dehm_Project_076	BRCA2	p.S1982Rfs*22	0.499	no	1	BRCA2_var1
OM63927	Dehm_Project_091	BRCA2	p.S1982Rfs*22	0.46	no	1	BRCA2_var1
OM79517	Dehm_Project_094	BRCA2	p.S1982Rfs*22	0.548	no	1	BRCA2_var1
OM20788	Dehm_Project_070	KMT2D	p.S2039*	0.447	yes	1	KMT2D_var1
OM29695	Dehm_Project_070	TP53	p.S215I	0.196	yes	1	TP53_var1
OM46484	Dehm_Project_079	ATM	p.S2394L	0.513	no	1	ATM_var1
OM77299	Dehm_Project_094	PALB2	p.S254Ifs*3	0.597	yes	1	PALB2_var1
OM35602	Dehm_Project_078	CDK12	p.S270Lfs*28	0.304	yes	1	CDK12_var1
OM75862	Dehm_Project_094	CDK12	p.S276Vfs*62	0.145	yes	1	CDK12_var1
OM59028	Dehm_Project_080	FOXA1	p.S282_G283dup	0.211	yes	1	FOXA1_var1
OM54977	Dehm_Project_080	KMT2C	p.S2984Ffs*18	0.181	yes	1	KMT2C_var1
OM55482	Dehm_Project_080	TP53	p.S303Efs*3	0.15	yes	1	TP53_var1
OM67262	Dehm_Project_092	TP53	p.S313Tfs*32	0.197	yes	1	TP53_var1
OM54073	Dehm_Project_080	TP53	p.S315Kfs*18	0.2	yes	1	TP53_var1
OM75437	Dehm_Project_094	ZFHX3	p.S3631Ffs*35	0.153	yes	1	ZFHX3_var1
OM58715	Dehm_Project_080	CTNNB1	p.S37F	0.151	yes	1	CTNNB1_var1
OM58282	Dehm_Project_080	BRCA2	p.S380Vfs*19	0.637	yes	1	BRCA2_var1
OM52370R1	Dehm_Project_076	APC	p.S457Ffs*3	0.279	yes	1	APC_var1
OM67599	Dehm_Project_092	CTNNB1	p.S45P	0.19	yes	1	CTNNB1_var1
OM76235	Dehm_Project_094	KMT2A	p.S56Pfs*94	0.255	yes	1	KMT2A_var1
OM52370R1	Dehm_Project_076	KDM6A	p.S637Tfs*53	0.268	yes	1	KDM6A_var1
OM74830	Dehm_Project_094	PALB2	p.S981Rfs*9	0.178	yes	2	PALB2_var2
OM50221	Dehm_Project_080	TP53	p.T140Sfs*27	0.257	yes	1	TP53_var1
OM46878	Dehm_Project_079	APC	p.T1556Nfs*3	0.295	yes	1	APC_var1
OM62526	Dehm_Project_091	APC	p.T1556Nfs*3	0.217	yes	1	APC_var1
OM62827	Dehm_Project_070	APC	p.T1556Nfs*3	0.148	yes	1	APC_var1
OM66295	Dehm_Project_092	APC	p.T1556Nfs*3	0.146	yes	1	APC_var1
OM57251	Dehm_Project_070	TP53	p.T18Hfs*26	0.225	yes	1	TP53_var1
OM73544	Dehm_Project_093	TP53	p.T253A	0.324	yes	1	TP53_var1
OM64893	Dehm_Project_091	BRCA2	p.T2713Pfs*20	0.428	yes	1	BRCA2_var1
OM27285	Dehm_Project_076	PTEN	p.T277I	0.291	yes	1	PTEN_var1
OM54343	Dehm_Project_080	PTEN	p.T277Sfs*13	0.255	yes	1	PTEN_var1
OM45663	Dehm_Project_079	BRCA2	p.T3085Nfs*26	0.491	no	1	BRCA2_var1
OM100497	Dehm_Project_094	HSD3B1	p.T367N	0.998	no	1	HSD3B1_var1
OM100500	Dehm_Project_094	HSD3B1	p.T367N	1	no	1	HSD3B1_var1
OM14132	Dehm_Project_076	HSD3B1	p.T367N	0.469	no	1	HSD3B1_var1
OM15241	Dehm_Project_076	HSD3B1	p.T367N	0.449	no	1	HSD3B1_var1
OM15647	Dehm_Project_076	HSD3B1	p.T367N	0.997	no	1	HSD3B1_var1
OM15865	Dehm_Project_076	HSD3B1	p.T367N	0.441	no	1	HSD3B1_var1
OM16447	Dehm_Project_093	HSD3B1	p.T367N	0.498	no	1	HSD3B1_var1
OM16769	Dehm_Project_093	HSD3B1	p.T367N	0.404	no	1	HSD3B1_var1
OM16775	Dehm_Project_093	HSD3B1	p.T367N	0.999	no	1	HSD3B1_var1
OM17083	Dehm_Project_076	HSD3B1	p.T367N	0.386	no	1	HSD3B1_var1
OM17188	Dehm_Project_076	HSD3B1	p.T367N	0.478	no	1	HSD3B1_var1
OM17489	Dehm_Project_076	HSD3B1	p.T367N	1	no	1	HSD3B1_var1
OM17515	Dehm_Project_076	HSD3B1	p.T367N	0.999	no	1	HSD3B1_var1
OM18005	Dehm_Project_076	HSD3B1	p.T367N	0.998	no	1	HSD3B1_var1
OM18326	Dehm_Project_093	HSD3B1	p.T367N	1	no	1	HSD3B1_var1
OM18407	Dehm_Project_076	HSD3B1	p.T367N	0.996	no	1	HSD3B1_var1
OM18586	Dehm_Project_076	HSD3B1	p.T367N	0.997	no	1	HSD3B1_var1
OM18988	Dehm_Project_076	HSD3B1	p.T367N	1	no	1	HSD3B1_var1
OM19377	Dehm_Project_076	HSD3B1	p.T367N	0.998	no	1	HSD3B1_var1
OM19503	Dehm_Project_076	HSD3B1	p.T367N	0.997	no	1	HSD3B1_var1
OM19513	Dehm_Project_076	HSD3B1	p.T367N	1	no	1	HSD3B1_var1
OM19601	Dehm_Project_076	HSD3B1	p.T367N	0.493	no	1	HSD3B1_var1
OM19904	Dehm_Project_070	HSD3B1	p.T367N	0.426	no	1	HSD3B1_var1
OM19971	Dehm_Project_076	HSD3B1	p.T367N	0.997	no	1	HSD3B1_var1
OM20017	Dehm_Project_076	HSD3B1	p.T367N	0.443	no	1	HSD3B1_var1
OM20081	Dehm_Project_076	HSD3B1	p.T367N	0.995	no	1	HSD3B1_var1
OM20101	Dehm_Project_076	HSD3B1	p.T367N	0.998	no	1	HSD3B1_var1
OM20499	Dehm_Project_076	HSD3B1	p.T367N	0.997	no	1	HSD3B1_var1
OM20600	Dehm_Project_076	HSD3B1	p.T367N	1	no	1	HSD3B1_var1
OM20785	Dehm_Project_076	HSD3B1	p.T367N	0.5	no	1	HSD3B1_var1
OM20788	Dehm_Project_070	HSD3B1	p.T367N	0.459	no	1	HSD3B1_var1
OM20907	Dehm_Project_076	HSD3B1	p.T367N	0.494	no	1	HSD3B1_var1
OM20937	Dehm_Project_076	HSD3B1	p.T367N	1	no	1	HSD3B1_var1
OM21066	Dehm_Project_076	HSD3B1	p.T367N	0.496	no	1	HSD3B1_var1
OM21070	Dehm_Project_093	HSD3B1	p.T367N	1	no	1	HSD3B1_var1
OM21119	Dehm_Project_076	HSD3B1	p.T367N	0.998	no	1	HSD3B1_var1
OM21191	Dehm_Project_076	HSD3B1	p.T367N	0.405	no	1	HSD3B1_var1
OM21276	Dehm_Project_076	HSD3B1	p.T367N	0.999	no	1	HSD3B1_var1
OM21289	Dehm_Project_076	HSD3B1	p.T367N	0.487	no	1	HSD3B1_var1
OM21423	Dehm_Project_076	HSD3B1	p.T367N	1	no	1	HSD3B1_var1
OM21529	Dehm_Project_076	HSD3B1	p.T367N	0.994	no	1	HSD3B1_var1
OM21717	Dehm_Project_076	HSD3B1	p.T367N	1	no	1	HSD3B1_var1
OM21825	Dehm_Project_076	HSD3B1	p.T367N	0.421	no	1	HSD3B1_var1
OM22100	Dehm_Project_076	HSD3B1	p.T367N	0.998	no	1	HSD3B1_var1
OM22192	Dehm_Project_076	HSD3B1	p.T367N	1	no	1	HSD3B1_var1
OM22201	Dehm_Project_076	HSD3B1	p.T367N	0.451	no	1	HSD3B1_var1
OM22402	Dehm_Project_076	HSD3B1	p.T367N	0.428	no	1	HSD3B1_var1
OM22448	Dehm_Project_076	HSD3B1	p.T367N	0.514	no	1	HSD3B1_var1
OM22451	Dehm_Project_076	HSD3B1	p.T367N	1	no	1	HSD3B1_var1
OM22660	Dehm_Project_076	HSD3B1	p.T367N	0.998	no	1	HSD3B1_var1
OM22667	Dehm_Project_076	HSD3B1	p.T367N	0.448	no	1	HSD3B1_var1
OM22755	Dehm_Project_076	HSD3B1	p.T367N	0.518	no	1	HSD3B1_var1
OM22925	Dehm_Project_076	HSD3B1	p.T367N	0.998	no	1	HSD3B1_var1
OM22937	Dehm_Project_076	HSD3B1	p.T367N	0.516	no	1	HSD3B1_var1
OM23176	Dehm_Project_076	HSD3B1	p.T367N	1	no	1	HSD3B1_var1
OM23233	Dehm_Project_076	HSD3B1	p.T367N	0.998	no	1	HSD3B1_var1
OM23603	Dehm_Project_076	HSD3B1	p.T367N	0.492	no	1	HSD3B1_var1
OM24182	Dehm_Project_076	HSD3B1	p.T367N	0.43	no	1	HSD3B1_var1
OM24200	Dehm_Project_076	HSD3B1	p.T367N	0.456	no	1	HSD3B1_var1
OM24333	Dehm_Project_093	HSD3B1	p.T367N	0.447	no	1	HSD3B1_var1
OM24470	Dehm_Project_076	HSD3B1	p.T367N	1	no	1	HSD3B1_var1
OM24612	Dehm_Project_076	HSD3B1	p.T367N	1	no	1	HSD3B1_var1
OM24613	Dehm_Project_076	HSD3B1	p.T367N	1	no	1	HSD3B1_var1
OM24844	Dehm_Project_093	HSD3B1	p.T367N	0.285	no	1	HSD3B1_var1
OM24857	Dehm_Project_076	HSD3B1	p.T367N	1	no	1	HSD3B1_var1
OM24884	Dehm_Project_070	HSD3B1	p.T367N	1	no	1	HSD3B1_var1
OM24910	Dehm_Project_076	HSD3B1	p.T367N	0.481	no	1	HSD3B1_var1
OM24916	Dehm_Project_076	HSD3B1	p.T367N	1	no	1	HSD3B1_var1
OM24928	Dehm_Project_076	HSD3B1	p.T367N	0.424	no	1	HSD3B1_var1
OM25133	Dehm_Project_093	HSD3B1	p.T367N	1	no	1	HSD3B1_var1
OM25193	Dehm_Project_093	HSD3B1	p.T367N	0.998	no	1	HSD3B1_var1
OM25301	Dehm_Project_076	HSD3B1	p.T367N	0.442	no	1	HSD3B1_var1
OM25311	Dehm_Project_076	HSD3B1	p.T367N	1	no	1	HSD3B1_var1
OM25442	Dehm_Project_070	HSD3B1	p.T367N	0.47	no	1	HSD3B1_var1
OM25912	Dehm_Project_070	HSD3B1	p.T367N	0.488	no	1	HSD3B1_var1
OM26295	Dehm_Project_076	HSD3B1	p.T367N	0.998	no	1	HSD3B1_var1
OM26329	Dehm_Project_070	HSD3B1	p.T367N	0.999	no	1	HSD3B1_var1
OM26354	Dehm_Project_076	HSD3B1	p.T367N	0.474	no	1	HSD3B1_var1
OM26469	Dehm_Project_076	HSD3B1	p.T367N	0.998	no	1	HSD3B1_var1
OM26654	Dehm_Project_076	HSD3B1	p.T367N	1	no	1	HSD3B1_var1
OM26822	Dehm_Project_076	HSD3B1	p.T367N	1	no	1	HSD3B1_var1
OM26860	Dehm_Project_076	HSD3B1	p.T367N	0.496	no	1	HSD3B1_var1
OM26911	Dehm_Project_070	HSD3B1	p.T367N	0.385	no	1	HSD3B1_var1
OM26936	Dehm_Project_076	HSD3B1	p.T367N	1	no	1	HSD3B1_var1
OM27004	Dehm_Project_076	HSD3B1	p.T367N	0.469	no	1	HSD3B1_var1
OM27055	Dehm_Project_076	HSD3B1	p.T367N	0.57	no	1	HSD3B1_var1
OM27279	Dehm_Project_076	HSD3B1	p.T367N	0.998	no	1	HSD3B1_var1
OM27285	Dehm_Project_076	HSD3B1	p.T367N	1	no	1	HSD3B1_var1
OM27439	Dehm_Project_076	HSD3B1	p.T367N	0.402	no	1	HSD3B1_var1
OM27628	Dehm_Project_076	HSD3B1	p.T367N	1	no	1	HSD3B1_var1
OM27729	Dehm_Project_076	HSD3B1	p.T367N	0.48	no	1	HSD3B1_var1
OM28065	Dehm_Project_093	HSD3B1	p.T367N	0.418	no	1	HSD3B1_var1
OM28442	Dehm_Project_076	HSD3B1	p.T367N	1	no	1	HSD3B1_var1
OM28542	Dehm_Project_076	HSD3B1	p.T367N	0.437	no	1	HSD3B1_var1
OM28650	Dehm_Project_078	HSD3B1	p.T367N	1	no	1	HSD3B1_var1
OM28743	Dehm_Project_070	HSD3B1	p.T367N	1	no	1	HSD3B1_var1
OM28835	Dehm_Project_078	HSD3B1	p.T367N	1	no	1	HSD3B1_var1
OM29042	Dehm_Project_078	HSD3B1	p.T367N	0.42	no	1	HSD3B1_var1
OM29201	Dehm_Project_078	HSD3B1	p.T367N	1	no	1	HSD3B1_var1
OM29430	Dehm_Project_078	HSD3B1	p.T367N	0.997	no	1	HSD3B1_var1
OM29536	Dehm_Project_093	HSD3B1	p.T367N	1	no	1	HSD3B1_var1
OM29543	Dehm_Project_078	HSD3B1	p.T367N	1	no	1	HSD3B1_var1
OM29558	Dehm_Project_078	HSD3B1	p.T367N	0.525	no	1	HSD3B1_var1
OM29650	Dehm_Project_078	HSD3B1	p.T367N	0.528	no	1	HSD3B1_var1
OM29678	Dehm_Project_078	HSD3B1	p.T367N	1	no	1	HSD3B1_var1
OM29695	Dehm_Project_070	HSD3B1	p.T367N	1	no	1	HSD3B1_var1
OM29698	Dehm_Project_078	HSD3B1	p.T367N	1	no	1	HSD3B1_var1
OM29738	Dehm_Project_078	HSD3B1	p.T367N	0.397	no	1	HSD3B1_var1
OM29929	Dehm_Project_078	HSD3B1	p.T367N	1	no	1	HSD3B1_var1
OM29966	Dehm_Project_070	HSD3B1	p.T367N	0.569	no	1	HSD3B1_var1
OM29991	Dehm_Project_078	HSD3B1	p.T367N	1	no	1	HSD3B1_var1
OM30085	Dehm_Project_078	HSD3B1	p.T367N	1	no	1	HSD3B1_var1
OM30205	Dehm_Project_078	HSD3B1	p.T367N	0.503	no	1	HSD3B1_var1
OM30256	Dehm_Project_078	HSD3B1	p.T367N	0.441	no	1	HSD3B1_var1
OM30322	Dehm_Project_078	HSD3B1	p.T367N	1	no	1	HSD3B1_var1
OM30364	Dehm_Project_078	HSD3B1	p.T367N	1	no	1	HSD3B1_var1
OM30372	Dehm_Project_078	HSD3B1	p.T367N	1	no	1	HSD3B1_var1
OM30430	Dehm_Project_078	HSD3B1	p.T367N	0.998	no	1	HSD3B1_var1
OM30455	Dehm_Project_079	HSD3B1	p.T367N	1	no	1	HSD3B1_var1
OM30644	Dehm_Project_078	HSD3B1	p.T367N	1	no	1	HSD3B1_var1
OM30661	Dehm_Project_078	HSD3B1	p.T367N	1	no	1	HSD3B1_var1
OM30962	Dehm_Project_078	HSD3B1	p.T367N	1	no	1	HSD3B1_var1
OM31035	Dehm_Project_078	HSD3B1	p.T367N	1	no	1	HSD3B1_var1
OM31375	Dehm_Project_093	HSD3B1	p.T367N	0.998	no	1	HSD3B1_var1
OM31408	Dehm_Project_078	HSD3B1	p.T367N	0.997	no	1	HSD3B1_var1
OM31413	Dehm_Project_078	HSD3B1	p.T367N	1	no	1	HSD3B1_var1
OM31491	Dehm_Project_078	HSD3B1	p.T367N	0.989	no	1	HSD3B1_var1
OM31689	Dehm_Project_078	HSD3B1	p.T367N	0.442	no	1	HSD3B1_var1
OM31732	Dehm_Project_078	HSD3B1	p.T367N	0.998	no	1	HSD3B1_var1
OM31733	Dehm_Project_078	HSD3B1	p.T367N	0.996	no	1	HSD3B1_var1
OM31749	Dehm_Project_070	HSD3B1	p.T367N	0.998	no	1	HSD3B1_var1
OM31762	Dehm_Project_078	HSD3B1	p.T367N	0.996	no	1	HSD3B1_var1
OM32376	Dehm_Project_078	HSD3B1	p.T367N	0.469	no	1	HSD3B1_var1
OM32533	Dehm_Project_078	HSD3B1	p.T367N	1	no	1	HSD3B1_var1
OM32677	Dehm_Project_078	HSD3B1	p.T367N	1	no	1	HSD3B1_var1
OM32788	Dehm_Project_078	HSD3B1	p.T367N	1	no	1	HSD3B1_var1
OM33234	Dehm_Project_093	HSD3B1	p.T367N	0.483	no	1	HSD3B1_var1
OM33266	Dehm_Project_078	HSD3B1	p.T367N	0.457	no	1	HSD3B1_var1
OM33518	Dehm_Project_078	HSD3B1	p.T367N	0.453	no	1	HSD3B1_var1
OM33523	Dehm_Project_078	HSD3B1	p.T367N	0.519	no	1	HSD3B1_var1
OM33533	Dehm_Project_093	HSD3B1	p.T367N	1	no	1	HSD3B1_var1
OM33691	Dehm_Project_078	HSD3B1	p.T367N	0.461	no	1	HSD3B1_var1
OM33696	Dehm_Project_078	HSD3B1	p.T367N	1	no	1	HSD3B1_var1
OM33709	Dehm_Project_078	HSD3B1	p.T367N	0.436	no	1	HSD3B1_var1
OM33715	Dehm_Project_078	HSD3B1	p.T367N	0.402	no	1	HSD3B1_var1
OM33717	Dehm_Project_078	HSD3B1	p.T367N	0.492	no	1	HSD3B1_var1
OM33811	Dehm_Project_078	HSD3B1	p.T367N	1	no	1	HSD3B1_var1
OM33866	Dehm_Project_078	HSD3B1	p.T367N	1	no	1	HSD3B1_var1
OM33869	Dehm_Project_070	HSD3B1	p.T367N	1	no	1	HSD3B1_var1
OM33874	Dehm_Project_078	HSD3B1	p.T367N	0.494	no	1	HSD3B1_var1
OM33881	Dehm_Project_078	HSD3B1	p.T367N	1	no	1	HSD3B1_var1
OM34379	Dehm_Project_078	HSD3B1	p.T367N	1	no	1	HSD3B1_var1
OM34521	Dehm_Project_093	HSD3B1	p.T367N	0.536	no	1	HSD3B1_var1
OM34910	Dehm_Project_078	HSD3B1	p.T367N	1	no	1	HSD3B1_var1
OM34912	Dehm_Project_078	HSD3B1	p.T367N	0.462	no	1	HSD3B1_var1
OM35106	Dehm_Project_078	HSD3B1	p.T367N	0.996	no	1	HSD3B1_var1
OM35602	Dehm_Project_078	HSD3B1	p.T367N	0.515	no	1	HSD3B1_var1
OM35623	Dehm_Project_078	HSD3B1	p.T367N	1	no	1	HSD3B1_var1
OM36190	Dehm_Project_078	HSD3B1	p.T367N	0.528	no	1	HSD3B1_var1
OM37418	Dehm_Project_070	HSD3B1	p.T367N	0.485	no	1	HSD3B1_var1
OM38452	Dehm_Project_078	HSD3B1	p.T367N	0.503	no	1	HSD3B1_var1
OM38621	Dehm_Project_078	HSD3B1	p.T367N	0.476	no	1	HSD3B1_var1
OM38857	Dehm_Project_078	HSD3B1	p.T367N	0.316	no	1	HSD3B1_var1
OM38895	Dehm_Project_078	HSD3B1	p.T367N	1	no	1	HSD3B1_var1
OM39146	Dehm_Project_078	HSD3B1	p.T367N	1	no	1	HSD3B1_var1
OM39263	Dehm_Project_078	HSD3B1	p.T367N	0.993	no	1	HSD3B1_var1
OM39290	Dehm_Project_078	HSD3B1	p.T367N	0.437	no	1	HSD3B1_var1
OM39476	Dehm_Project_078	HSD3B1	p.T367N	0.474	no	1	HSD3B1_var1
OM39599R1	Dehm_Project_076	HSD3B1	p.T367N	1	no	1	HSD3B1_var1
OM39633	Dehm_Project_078	HSD3B1	p.T367N	0.998	no	1	HSD3B1_var1
OM39693	Dehm_Project_078	HSD3B1	p.T367N	1	no	1	HSD3B1_var1
OM40372	Dehm_Project_078	HSD3B1	p.T367N	1	no	1	HSD3B1_var1
OM40377	Dehm_Project_093	HSD3B1	p.T367N	0.46	no	1	HSD3B1_var1
OM40387	Dehm_Project_093	HSD3B1	p.T367N	1	no	1	HSD3B1_var1
OM40738	Dehm_Project_078	HSD3B1	p.T367N	0.511	no	1	HSD3B1_var1
OM40759	Dehm_Project_078	HSD3B1	p.T367N	0.463	no	1	HSD3B1_var1
OM40893	Dehm_Project_078	HSD3B1	p.T367N	0.535	no	1	HSD3B1_var1
OM40906	Dehm_Project_078	HSD3B1	p.T367N	0.444	no	1	HSD3B1_var1
OM41091	Dehm_Project_093	HSD3B1	p.T367N	0.448	no	1	HSD3B1_var1
OM41248	Dehm_Project_078	HSD3B1	p.T367N	1	no	1	HSD3B1_var1
OM41270	Dehm_Project_078	HSD3B1	p.T367N	1	no	1	HSD3B1_var1
OM41532	Dehm_Project_078	HSD3B1	p.T367N	1	no	1	HSD3B1_var1
OM41674	Dehm_Project_078	HSD3B1	p.T367N	1	no	1	HSD3B1_var1
OM41890	Dehm_Project_078	HSD3B1	p.T367N	0.593	no	1	HSD3B1_var1
OM41921	Dehm_Project_078	HSD3B1	p.T367N	0.45	no	1	HSD3B1_var1
OM41928	Dehm_Project_079	HSD3B1	p.T367N	1	no	1	HSD3B1_var1
OM42052	Dehm_Project_078	HSD3B1	p.T367N	0.478	no	1	HSD3B1_var1
OM42092	Dehm_Project_078	HSD3B1	p.T367N	1	no	1	HSD3B1_var1
OM42137	Dehm_Project_078	HSD3B1	p.T367N	0.502	no	1	HSD3B1_var1
OM42220	Dehm_Project_078	HSD3B1	p.T367N	0.471	no	1	HSD3B1_var1
OM42403	Dehm_Project_078	HSD3B1	p.T367N	1	no	1	HSD3B1_var1
OM42421	Dehm_Project_078	HSD3B1	p.T367N	1	no	1	HSD3B1_var1
OM42434	Dehm_Project_078	HSD3B1	p.T367N	1	no	1	HSD3B1_var1
OM42528	Dehm_Project_078	HSD3B1	p.T367N	0.509	no	1	HSD3B1_var1
OM42634	Dehm_Project_078	HSD3B1	p.T367N	1	no	1	HSD3B1_var1
OM42647	Dehm_Project_070	HSD3B1	p.T367N	0.998	no	1	HSD3B1_var1
OM42679	Dehm_Project_079	HSD3B1	p.T367N	0.422	no	1	HSD3B1_var1
OM42702	Dehm_Project_079	HSD3B1	p.T367N	0.998	no	1	HSD3B1_var1
OM42738	Dehm_Project_079	HSD3B1	p.T367N	0.998	no	1	HSD3B1_var1
OM42808	Dehm_Project_079	HSD3B1	p.T367N	0.995	no	1	HSD3B1_var1
OM42811	Dehm_Project_079	HSD3B1	p.T367N	0.459	no	1	HSD3B1_var1
OM42864	Dehm_Project_093	HSD3B1	p.T367N	0.994	no	1	HSD3B1_var1
OM42956	Dehm_Project_079	HSD3B1	p.T367N	1	no	1	HSD3B1_var1
OM42970R1	Dehm_Project_076	HSD3B1	p.T367N	0.998	no	1	HSD3B1_var1
OM43050	Dehm_Project_079	HSD3B1	p.T367N	1	no	1	HSD3B1_var1
OM43068	Dehm_Project_079	HSD3B1	p.T367N	0.494	no	1	HSD3B1_var1
OM43172	Dehm_Project_079	HSD3B1	p.T367N	0.482	no	1	HSD3B1_var1
OM43260	Dehm_Project_079	HSD3B1	p.T367N	0.419	no	1	HSD3B1_var1
OM43692	Dehm_Project_079	HSD3B1	p.T367N	1	no	1	HSD3B1_var1
OM43713	Dehm_Project_079	HSD3B1	p.T367N	1	no	1	HSD3B1_var1
OM43739	Dehm_Project_079	HSD3B1	p.T367N	1	no	1	HSD3B1_var1
OM43746	Dehm_Project_079	HSD3B1	p.T367N	0.996	no	1	HSD3B1_var1
OM43961	Dehm_Project_079	HSD3B1	p.T367N	1	no	1	HSD3B1_var1
OM44231	Dehm_Project_079	HSD3B1	p.T367N	0.487	no	1	HSD3B1_var1
OM44244	Dehm_Project_079	HSD3B1	p.T367N	1	no	1	HSD3B1_var1
OM44311	Dehm_Project_079	HSD3B1	p.T367N	0.481	no	1	HSD3B1_var1
OM44349R1	Dehm_Project_076	HSD3B1	p.T367N	0.996	no	1	HSD3B1_var1
OM44452	Dehm_Project_079	HSD3B1	p.T367N	1	no	1	HSD3B1_var1
OM44482	Dehm_Project_079	HSD3B1	p.T367N	1	no	1	HSD3B1_var1
OM44536R1	Dehm_Project_076	HSD3B1	p.T367N	1	no	1	HSD3B1_var1
OM44587	Dehm_Project_079	HSD3B1	p.T367N	1	no	1	HSD3B1_var1
OM44679	Dehm_Project_079	HSD3B1	p.T367N	0.483	no	1	HSD3B1_var1
OM44683	Dehm_Project_079	HSD3B1	p.T367N	1	no	1	HSD3B1_var1
OM44698	Dehm_Project_079	HSD3B1	p.T367N	1	no	1	HSD3B1_var1
OM44788	Dehm_Project_079	HSD3B1	p.T367N	0.998	no	1	HSD3B1_var1
OM44809	Dehm_Project_079	HSD3B1	p.T367N	0.451	no	1	HSD3B1_var1
OM44815	Dehm_Project_079	HSD3B1	p.T367N	0.506	no	1	HSD3B1_var1
OM44845	Dehm_Project_079	HSD3B1	p.T367N	1	no	1	HSD3B1_var1
OM44851	Dehm_Project_093	HSD3B1	p.T367N	0.469	no	1	HSD3B1_var1
OM44955	Dehm_Project_079	HSD3B1	p.T367N	0.459	no	1	HSD3B1_var1
OM44967	Dehm_Project_079	HSD3B1	p.T367N	1	no	1	HSD3B1_var1
OM45014	Dehm_Project_079	HSD3B1	p.T367N	1	no	1	HSD3B1_var1
OM45206	Dehm_Project_079	HSD3B1	p.T367N	0.387	no	1	HSD3B1_var1
OM45225	Dehm_Project_079	HSD3B1	p.T367N	0.998	no	1	HSD3B1_var1
OM45264	Dehm_Project_079	HSD3B1	p.T367N	0.483	no	1	HSD3B1_var1
OM45292	Dehm_Project_079	HSD3B1	p.T367N	1	no	1	HSD3B1_var1
OM45364R1	Dehm_Project_076	HSD3B1	p.T367N	1	no	1	HSD3B1_var1
OM45434	Dehm_Project_079	HSD3B1	p.T367N	0.477	no	1	HSD3B1_var1
OM45453	Dehm_Project_079	HSD3B1	p.T367N	0.53	no	1	HSD3B1_var1
OM45575	Dehm_Project_091	HSD3B1	p.T367N	0.505	no	1	HSD3B1_var1
OM45590	Dehm_Project_079	HSD3B1	p.T367N	1	no	1	HSD3B1_var1
OM45595	Dehm_Project_079	HSD3B1	p.T367N	1	no	1	HSD3B1_var1
OM45600	Dehm_Project_079	HSD3B1	p.T367N	1	no	1	HSD3B1_var1
OM45646	Dehm_Project_079	HSD3B1	p.T367N	0.517	no	1	HSD3B1_var1
OM45663	Dehm_Project_079	HSD3B1	p.T367N	1	no	1	HSD3B1_var1
OM45677	Dehm_Project_079	HSD3B1	p.T367N	0.503	no	1	HSD3B1_var1
OM45739	Dehm_Project_079	HSD3B1	p.T367N	1	no	1	HSD3B1_var1
OM45958	Dehm_Project_079	HSD3B1	p.T367N	1	no	1	HSD3B1_var1
OM45992	Dehm_Project_079	HSD3B1	p.T367N	0.473	no	1	HSD3B1_var1
OM46007	Dehm_Project_079	HSD3B1	p.T367N	0.472	no	1	HSD3B1_var1
OM46112	Dehm_Project_079	HSD3B1	p.T367N	1	no	1	HSD3B1_var1
OM46167	Dehm_Project_079	HSD3B1	p.T367N	1	no	1	HSD3B1_var1
OM46175	Dehm_Project_079	HSD3B1	p.T367N	1	no	1	HSD3B1_var1
OM46412	Dehm_Project_079	HSD3B1	p.T367N	1	no	1	HSD3B1_var1
OM46425	Dehm_Project_079	HSD3B1	p.T367N	0.449	no	1	HSD3B1_var1
OM46484	Dehm_Project_079	HSD3B1	p.T367N	1	no	1	HSD3B1_var1
OM46658	Dehm_Project_079	HSD3B1	p.T367N	0.463	no	1	HSD3B1_var1
OM46775	Dehm_Project_070	HSD3B1	p.T367N	0.501	no	1	HSD3B1_var1
OM46878	Dehm_Project_079	HSD3B1	p.T367N	0.998	no	1	HSD3B1_var1
OM46887	Dehm_Project_093	HSD3B1	p.T367N	0.779	no	1	HSD3B1_var1
OM46890	Dehm_Project_079	HSD3B1	p.T367N	1	no	1	HSD3B1_var1
OM46914	Dehm_Project_079	HSD3B1	p.T367N	0.475	no	1	HSD3B1_var1
OM47052	Dehm_Project_079	HSD3B1	p.T367N	1	no	1	HSD3B1_var1
OM47080	Dehm_Project_079	HSD3B1	p.T367N	1	no	1	HSD3B1_var1
OM47180	Dehm_Project_079	HSD3B1	p.T367N	1	no	1	HSD3B1_var1
OM47204R1	Dehm_Project_076	HSD3B1	p.T367N	0.998	no	1	HSD3B1_var1
OM47216	Dehm_Project_079	HSD3B1	p.T367N	1	no	1	HSD3B1_var1
OM47328	Dehm_Project_079	HSD3B1	p.T367N	1	no	1	HSD3B1_var1
OM47342	Dehm_Project_079	HSD3B1	p.T367N	1	no	1	HSD3B1_var1
OM47406	Dehm_Project_079	HSD3B1	p.T367N	1	no	1	HSD3B1_var1
OM47450	Dehm_Project_079	HSD3B1	p.T367N	0.415	no	1	HSD3B1_var1
OM47562	Dehm_Project_079	HSD3B1	p.T367N	1	no	1	HSD3B1_var1
OM47664	Dehm_Project_093	HSD3B1	p.T367N	0.38	no	1	HSD3B1_var1
OM47787	Dehm_Project_079	HSD3B1	p.T367N	1	no	1	HSD3B1_var1
OM48020	Dehm_Project_079	HSD3B1	p.T367N	1	no	1	HSD3B1_var1
OM48080	Dehm_Project_079	HSD3B1	p.T367N	1	no	1	HSD3B1_var1
OM48099	Dehm_Project_079	HSD3B1	p.T367N	1	no	1	HSD3B1_var1
OM48161	Dehm_Project_079	HSD3B1	p.T367N	1	no	1	HSD3B1_var1
OM48183	Dehm_Project_079	HSD3B1	p.T367N	0.989	no	1	HSD3B1_var1
OM48312	Dehm_Project_079	HSD3B1	p.T367N	1	no	1	HSD3B1_var1
OM48320	Dehm_Project_079	HSD3B1	p.T367N	1	no	1	HSD3B1_var1
OM48506	Dehm_Project_079	HSD3B1	p.T367N	1	no	1	HSD3B1_var1
OM48583	Dehm_Project_079	HSD3B1	p.T367N	0.5	no	1	HSD3B1_var1
OM48674	Dehm_Project_079	HSD3B1	p.T367N	0.998	no	1	HSD3B1_var1
OM48912	Dehm_Project_079	HSD3B1	p.T367N	1	no	1	HSD3B1_var1
OM48925	Dehm_Project_079	HSD3B1	p.T367N	1	no	1	HSD3B1_var1
OM48929	Dehm_Project_079	HSD3B1	p.T367N	1	no	1	HSD3B1_var1
OM48984	Dehm_Project_079	HSD3B1	p.T367N	0.536	no	1	HSD3B1_var1
OM49232	Dehm_Project_079	HSD3B1	p.T367N	1	no	1	HSD3B1_var1
OM49323	Dehm_Project_079	HSD3B1	p.T367N	1	no	1	HSD3B1_var1
OM49423	Dehm_Project_080	HSD3B1	p.T367N	0.476	no	1	HSD3B1_var1
OM49440R1	Dehm_Project_076	HSD3B1	p.T367N	1	no	1	HSD3B1_var1
OM49482	Dehm_Project_080	HSD3B1	p.T367N	0.495	no	1	HSD3B1_var1
OM49511	Dehm_Project_080	HSD3B1	p.T367N	0.464	no	1	HSD3B1_var1
OM49550	Dehm_Project_080	HSD3B1	p.T367N	0.549	no	1	HSD3B1_var1
OM49740	Dehm_Project_080	HSD3B1	p.T367N	0.411	no	1	HSD3B1_var1
OM49869	Dehm_Project_080	HSD3B1	p.T367N	1	no	1	HSD3B1_var1
OM50042	Dehm_Project_080	HSD3B1	p.T367N	0.457	no	1	HSD3B1_var1
OM50221	Dehm_Project_080	HSD3B1	p.T367N	1	no	1	HSD3B1_var1
OM50354	Dehm_Project_080	HSD3B1	p.T367N	0.465	no	1	HSD3B1_var1
OM50665	Dehm_Project_093	HSD3B1	p.T367N	0.448	no	1	HSD3B1_var1
OM50806	Dehm_Project_093	HSD3B1	p.T367N	0.608	no	1	HSD3B1_var1
OM50897	Dehm_Project_080	HSD3B1	p.T367N	0.995	no	1	HSD3B1_var1
OM50915	Dehm_Project_093	HSD3B1	p.T367N	0.216	no	1	HSD3B1_var1
OM50920	Dehm_Project_093	HSD3B1	p.T367N	1	no	1	HSD3B1_var1
OM51076	Dehm_Project_091	HSD3B1	p.T367N	0.997	no	1	HSD3B1_var1
OM51079	Dehm_Project_091	HSD3B1	p.T367N	1	no	1	HSD3B1_var1
OM51104	Dehm_Project_080	HSD3B1	p.T367N	0.486	no	1	HSD3B1_var1
OM51182	Dehm_Project_080	HSD3B1	p.T367N	1	no	1	HSD3B1_var1
OM51200R1	Dehm_Project_076	HSD3B1	p.T367N	0.431	no	1	HSD3B1_var1
OM51226	Dehm_Project_080	HSD3B1	p.T367N	1	no	1	HSD3B1_var1
OM51230R1	Dehm_Project_076	HSD3B1	p.T367N	0.446	no	1	HSD3B1_var1
OM51480	Dehm_Project_080	HSD3B1	p.T367N	0.482	no	1	HSD3B1_var1
OM51589	Dehm_Project_080	HSD3B1	p.T367N	0.996	no	1	HSD3B1_var1
OM51637	Dehm_Project_080	HSD3B1	p.T367N	1	no	1	HSD3B1_var1
OM51659	Dehm_Project_070	HSD3B1	p.T367N	1	no	1	HSD3B1_var1
OM51853	Dehm_Project_080	HSD3B1	p.T367N	0.494	no	1	HSD3B1_var1
OM51990	Dehm_Project_080	HSD3B1	p.T367N	0.5	no	1	HSD3B1_var1
OM52031R1	Dehm_Project_076	HSD3B1	p.T367N	0.996	no	1	HSD3B1_var1
OM52095	Dehm_Project_079	HSD3B1	p.T367N	0.425	no	1	HSD3B1_var1
OM52122	Dehm_Project_080	HSD3B1	p.T367N	1	no	1	HSD3B1_var1
OM52129	Dehm_Project_080	HSD3B1	p.T367N	1	no	1	HSD3B1_var1
OM52140	Dehm_Project_080	HSD3B1	p.T367N	1	no	1	HSD3B1_var1
OM52303	Dehm_Project_080	HSD3B1	p.T367N	0.453	no	1	HSD3B1_var1
OM52346	Dehm_Project_080	HSD3B1	p.T367N	0.564	no	1	HSD3B1_var1
OM52370R1	Dehm_Project_076	HSD3B1	p.T367N	0.43	no	1	HSD3B1_var1
OM52382	Dehm_Project_080	HSD3B1	p.T367N	0.994	no	1	HSD3B1_var1
OM52628	Dehm_Project_080	HSD3B1	p.T367N	0.998	no	1	HSD3B1_var1
OM52726	Dehm_Project_093	HSD3B1	p.T367N	1	no	1	HSD3B1_var1
OM52837	Dehm_Project_080	HSD3B1	p.T367N	0.456	no	1	HSD3B1_var1
OM52858	Dehm_Project_080	HSD3B1	p.T367N	0.998	no	1	HSD3B1_var1
OM52927	Dehm_Project_080	HSD3B1	p.T367N	0.998	no	1	HSD3B1_var1
OM52975	Dehm_Project_080	HSD3B1	p.T367N	1	no	1	HSD3B1_var1
OM53143	Dehm_Project_080	HSD3B1	p.T367N	0.424	no	1	HSD3B1_var1
OM53166	Dehm_Project_080	HSD3B1	p.T367N	1	no	1	HSD3B1_var1
OM53171	Dehm_Project_080	HSD3B1	p.T367N	0.411	no	1	HSD3B1_var1
OM53240	Dehm_Project_091	HSD3B1	p.T367N	1	no	1	HSD3B1_var1
OM53296R1	Dehm_Project_076	HSD3B1	p.T367N	0.382	no	1	HSD3B1_var1
OM53415	Dehm_Project_080	HSD3B1	p.T367N	1	no	1	HSD3B1_var1
OM53436	Dehm_Project_080	HSD3B1	p.T367N	0.998	no	1	HSD3B1_var1
OM53564	Dehm_Project_080	HSD3B1	p.T367N	1	no	1	HSD3B1_var1
OM53839	Dehm_Project_070	HSD3B1	p.T367N	1	no	1	HSD3B1_var1
OM53916	Dehm_Project_080	HSD3B1	p.T367N	0.442	no	1	HSD3B1_var1
OM53976	Dehm_Project_080	HSD3B1	p.T367N	0.996	no	1	HSD3B1_var1
OM53988	Dehm_Project_070	HSD3B1	p.T367N	1	no	1	HSD3B1_var1
OM54040	Dehm_Project_080	HSD3B1	p.T367N	1	no	1	HSD3B1_var1
OM54062	Dehm_Project_091	HSD3B1	p.T367N	1	no	1	HSD3B1_var1
OM54069	Dehm_Project_080	HSD3B1	p.T367N	1	no	1	HSD3B1_var1
OM54073	Dehm_Project_080	HSD3B1	p.T367N	0.995	no	1	HSD3B1_var1
OM54106	Dehm_Project_080	HSD3B1	p.T367N	0.997	no	1	HSD3B1_var1
OM54251	Dehm_Project_080	HSD3B1	p.T367N	0.998	no	1	HSD3B1_var1
OM54343	Dehm_Project_080	HSD3B1	p.T367N	0.466	no	1	HSD3B1_var1
OM54360	Dehm_Project_080	HSD3B1	p.T367N	0.995	no	1	HSD3B1_var1
OM54366	Dehm_Project_080	HSD3B1	p.T367N	0.387	no	1	HSD3B1_var1
OM54378	Dehm_Project_080	HSD3B1	p.T367N	0.998	no	1	HSD3B1_var1
OM54493	Dehm_Project_080	HSD3B1	p.T367N	1	no	1	HSD3B1_var1
OM54517	Dehm_Project_080	HSD3B1	p.T367N	0.481	no	1	HSD3B1_var1
OM54588	Dehm_Project_080	HSD3B1	p.T367N	1	no	1	HSD3B1_var1
OM54804	Dehm_Project_080	HSD3B1	p.T367N	1	no	1	HSD3B1_var1
OM54843	Dehm_Project_080	HSD3B1	p.T367N	1	no	1	HSD3B1_var1
OM54977	Dehm_Project_080	HSD3B1	p.T367N	0.477	no	1	HSD3B1_var1
OM55151	Dehm_Project_080	HSD3B1	p.T367N	1	no	1	HSD3B1_var1
OM55222	Dehm_Project_080	HSD3B1	p.T367N	0.978	no	1	HSD3B1_var1
OM55302	Dehm_Project_080	HSD3B1	p.T367N	0.508	no	1	HSD3B1_var1
OM55482	Dehm_Project_080	HSD3B1	p.T367N	1	no	1	HSD3B1_var1
OM55487	Dehm_Project_080	HSD3B1	p.T367N	1	no	1	HSD3B1_var1
OM55572	Dehm_Project_070	HSD3B1	p.T367N	0.447	no	1	HSD3B1_var1
OM55671	Dehm_Project_093	HSD3B1	p.T367N	0.473	no	1	HSD3B1_var1
OM55792	Dehm_Project_080	HSD3B1	p.T367N	0.468	no	1	HSD3B1_var1
OM55809	Dehm_Project_091	HSD3B1	p.T367N	0.997	no	1	HSD3B1_var1
OM55822	Dehm_Project_080	HSD3B1	p.T367N	1	no	1	HSD3B1_var1
OM55836	Dehm_Project_080	HSD3B1	p.T367N	0.495	no	1	HSD3B1_var1
OM55840	Dehm_Project_080	HSD3B1	p.T367N	1	no	1	HSD3B1_var1
OM55976	Dehm_Project_080	HSD3B1	p.T367N	0.496	no	1	HSD3B1_var1
OM56028	Dehm_Project_091	HSD3B1	p.T367N	0.472	no	1	HSD3B1_var1
OM56126	Dehm_Project_080	HSD3B1	p.T367N	0.463	no	1	HSD3B1_var1
OM56146	Dehm_Project_080	HSD3B1	p.T367N	0.996	no	1	HSD3B1_var1
OM56214	Dehm_Project_070	HSD3B1	p.T367N	1	no	1	HSD3B1_var1
OM56290	Dehm_Project_093	HSD3B1	p.T367N	0.52	no	1	HSD3B1_var1
OM56552	Dehm_Project_080	HSD3B1	p.T367N	1	no	1	HSD3B1_var1
OM56634	Dehm_Project_070	HSD3B1	p.T367N	0.492	no	1	HSD3B1_var1
OM56795	Dehm_Project_080	HSD3B1	p.T367N	0.561	no	1	HSD3B1_var1
OM56908	Dehm_Project_080	HSD3B1	p.T367N	0.998	no	1	HSD3B1_var1
OM56956	Dehm_Project_080	HSD3B1	p.T367N	0.461	no	1	HSD3B1_var1
OM57001	Dehm_Project_091	HSD3B1	p.T367N	0.5	no	1	HSD3B1_var1
OM57094	Dehm_Project_080	HSD3B1	p.T367N	1	no	1	HSD3B1_var1
OM57112	Dehm_Project_080	HSD3B1	p.T367N	1	no	1	HSD3B1_var1
OM57251	Dehm_Project_070	HSD3B1	p.T367N	0.999	no	1	HSD3B1_var1
OM57342	Dehm_Project_080	HSD3B1	p.T367N	1	no	1	HSD3B1_var1
OM57349	Dehm_Project_080	HSD3B1	p.T367N	0.427	no	1	HSD3B1_var1
OM57409	Dehm_Project_080	HSD3B1	p.T367N	1	no	1	HSD3B1_var1
OM57428	Dehm_Project_080	HSD3B1	p.T367N	1	no	1	HSD3B1_var1
OM57683	Dehm_Project_070	HSD3B1	p.T367N	0.991	no	1	HSD3B1_var1
OM57881	Dehm_Project_080	HSD3B1	p.T367N	0.455	no	1	HSD3B1_var1
OM57892	Dehm_Project_091	HSD3B1	p.T367N	0.411	no	1	HSD3B1_var1
OM57916	Dehm_Project_080	HSD3B1	p.T367N	1	no	1	HSD3B1_var1
OM57962	Dehm_Project_080	HSD3B1	p.T367N	0.633	no	1	HSD3B1_var1
OM58082	Dehm_Project_093	HSD3B1	p.T367N	0.997	no	1	HSD3B1_var1
OM58149	Dehm_Project_070	HSD3B1	p.T367N	0.998	no	1	HSD3B1_var1
OM58165	Dehm_Project_080	HSD3B1	p.T367N	0.497	no	1	HSD3B1_var1
OM58247	Dehm_Project_080	HSD3B1	p.T367N	0.54	no	1	HSD3B1_var1
OM58282	Dehm_Project_080	HSD3B1	p.T367N	0.5	no	1	HSD3B1_var1
OM58368	Dehm_Project_080	HSD3B1	p.T367N	1	no	1	HSD3B1_var1
OM58456	Dehm_Project_091	HSD3B1	p.T367N	1	no	1	HSD3B1_var1
OM58476	Dehm_Project_080	HSD3B1	p.T367N	0.476	no	1	HSD3B1_var1
OM58492	Dehm_Project_080	HSD3B1	p.T367N	0.528	no	1	HSD3B1_var1
OM58603	Dehm_Project_080	HSD3B1	p.T367N	1	no	1	HSD3B1_var1
OM58715	Dehm_Project_080	HSD3B1	p.T367N	0.389	no	1	HSD3B1_var1
OM58828	Dehm_Project_070	HSD3B1	p.T367N	0.494	no	1	HSD3B1_var1
OM58837	Dehm_Project_080	HSD3B1	p.T367N	0.538	no	1	HSD3B1_var1
OM59028	Dehm_Project_080	HSD3B1	p.T367N	1	no	1	HSD3B1_var1
OM59039	Dehm_Project_070	HSD3B1	p.T367N	0.427	no	1	HSD3B1_var1
OM59114	Dehm_Project_091	HSD3B1	p.T367N	1	no	1	HSD3B1_var1
OM59124	Dehm_Project_091	HSD3B1	p.T367N	0.995	no	1	HSD3B1_var1
OM59445	Dehm_Project_091	HSD3B1	p.T367N	1	no	1	HSD3B1_var1
OM59488	Dehm_Project_091	HSD3B1	p.T367N	1	no	1	HSD3B1_var1
OM59707	Dehm_Project_091	HSD3B1	p.T367N	0.516	no	1	HSD3B1_var1
OM59793	Dehm_Project_091	HSD3B1	p.T367N	0.474	no	1	HSD3B1_var1
OM59807	Dehm_Project_091	HSD3B1	p.T367N	0.543	no	1	HSD3B1_var1
OM59810	Dehm_Project_091	HSD3B1	p.T367N	0.491	no	1	HSD3B1_var1
OM60270	Dehm_Project_070	HSD3B1	p.T367N	0.477	no	1	HSD3B1_var1
OM60306	Dehm_Project_091	HSD3B1	p.T367N	0.472	no	1	HSD3B1_var1
OM60614	Dehm_Project_093	HSD3B1	p.T367N	0.456	no	1	HSD3B1_var1
OM60790	Dehm_Project_091	HSD3B1	p.T367N	0.505	no	1	HSD3B1_var1
OM60839	Dehm_Project_091	HSD3B1	p.T367N	0.465	no	1	HSD3B1_var1
OM60917	Dehm_Project_093	HSD3B1	p.T367N	0.998	no	1	HSD3B1_var1
OM60936	Dehm_Project_091	HSD3B1	p.T367N	0.46	no	1	HSD3B1_var1
OM60945	Dehm_Project_091	HSD3B1	p.T367N	0.997	no	1	HSD3B1_var1
OM61152	Dehm_Project_091	HSD3B1	p.T367N	1	no	1	HSD3B1_var1
OM61158	Dehm_Project_091	HSD3B1	p.T367N	0.452	no	1	HSD3B1_var1
OM61170	Dehm_Project_091	HSD3B1	p.T367N	1	no	1	HSD3B1_var1
OM61183	Dehm_Project_091	HSD3B1	p.T367N	1	no	1	HSD3B1_var1
OM61219	Dehm_Project_091	HSD3B1	p.T367N	1	no	1	HSD3B1_var1
OM61383	Dehm_Project_091	HSD3B1	p.T367N	1	no	1	HSD3B1_var1
OM61408	Dehm_Project_091	HSD3B1	p.T367N	0.998	no	1	HSD3B1_var1
OM61418	Dehm_Project_091	HSD3B1	p.T367N	0.49	no	1	HSD3B1_var1
OM61438	Dehm_Project_091	HSD3B1	p.T367N	1	no	1	HSD3B1_var1
OM61462	Dehm_Project_091	HSD3B1	p.T367N	0.43	no	1	HSD3B1_var1
OM61466	Dehm_Project_091	HSD3B1	p.T367N	0.479	no	1	HSD3B1_var1
OM61496	Dehm_Project_091	HSD3B1	p.T367N	1	no	1	HSD3B1_var1
OM61674	Dehm_Project_070	HSD3B1	p.T367N	1	no	1	HSD3B1_var1
OM61708	Dehm_Project_091	HSD3B1	p.T367N	0.488	no	1	HSD3B1_var1
OM62046	Dehm_Project_091	HSD3B1	p.T367N	1	no	1	HSD3B1_var1
OM62073	Dehm_Project_091	HSD3B1	p.T367N	1	no	1	HSD3B1_var1
OM62142	Dehm_Project_091	HSD3B1	p.T367N	1	no	1	HSD3B1_var1
OM62313	Dehm_Project_091	HSD3B1	p.T367N	0.505	no	1	HSD3B1_var1
OM62325	Dehm_Project_091	HSD3B1	p.T367N	0.519	no	1	HSD3B1_var1
OM62526	Dehm_Project_091	HSD3B1	p.T367N	1	no	1	HSD3B1_var1
OM62682	Dehm_Project_091	HSD3B1	p.T367N	0.426	no	1	HSD3B1_var1
OM62692	Dehm_Project_091	HSD3B1	p.T367N	0.462	no	1	HSD3B1_var1
OM62713	Dehm_Project_091	HSD3B1	p.T367N	0.992	no	1	HSD3B1_var1
OM62745	Dehm_Project_070	HSD3B1	p.T367N	0.477	no	1	HSD3B1_var1
OM62816	Dehm_Project_091	HSD3B1	p.T367N	1	no	1	HSD3B1_var1
OM62827	Dehm_Project_070	HSD3B1	p.T367N	0.476	no	1	HSD3B1_var1
OM62838	Dehm_Project_091	HSD3B1	p.T367N	1	no	1	HSD3B1_var1
OM62851	Dehm_Project_091	HSD3B1	p.T367N	0.487	no	1	HSD3B1_var1
OM62955	Dehm_Project_091	HSD3B1	p.T367N	0.507	no	1	HSD3B1_var1
OM62973	Dehm_Project_091	HSD3B1	p.T367N	0.998	no	1	HSD3B1_var1
OM62983	Dehm_Project_091	HSD3B1	p.T367N	1	no	1	HSD3B1_var1
OM63123	Dehm_Project_091	HSD3B1	p.T367N	0.451	no	1	HSD3B1_var1
OM63201	Dehm_Project_070	HSD3B1	p.T367N	0.997	no	1	HSD3B1_var1
OM63251	Dehm_Project_070	HSD3B1	p.T367N	0.488	no	1	HSD3B1_var1
OM63258	Dehm_Project_091	HSD3B1	p.T367N	1	no	1	HSD3B1_var1
OM63301	Dehm_Project_070	HSD3B1	p.T367N	0.992	no	1	HSD3B1_var1
OM63323	Dehm_Project_091	HSD3B1	p.T367N	1	no	1	HSD3B1_var1
OM63390	Dehm_Project_091	HSD3B1	p.T367N	0.442	no	1	HSD3B1_var1
OM63561	Dehm_Project_091	HSD3B1	p.T367N	1	no	1	HSD3B1_var1
OM63692	Dehm_Project_091	HSD3B1	p.T367N	0.997	no	1	HSD3B1_var1
OM63697	Dehm_Project_091	HSD3B1	p.T367N	1	no	1	HSD3B1_var1
OM63712	Dehm_Project_091	HSD3B1	p.T367N	0.995	no	1	HSD3B1_var1
OM63745	Dehm_Project_070	HSD3B1	p.T367N	1	no	1	HSD3B1_var1
OM63828	Dehm_Project_091	HSD3B1	p.T367N	0.5	no	1	HSD3B1_var1
OM63859	Dehm_Project_091	HSD3B1	p.T367N	0.995	no	1	HSD3B1_var1
OM63927	Dehm_Project_091	HSD3B1	p.T367N	0.467	no	1	HSD3B1_var1
OM64145	Dehm_Project_091	HSD3B1	p.T367N	0.997	no	1	HSD3B1_var1
OM64167	Dehm_Project_091	HSD3B1	p.T367N	1	no	1	HSD3B1_var1
OM64239	Dehm_Project_091	HSD3B1	p.T367N	1	no	1	HSD3B1_var1
OM64265	Dehm_Project_091	HSD3B1	p.T367N	0.995	no	1	HSD3B1_var1
OM64322	Dehm_Project_093	HSD3B1	p.T367N	0.51	no	1	HSD3B1_var1
OM64364	Dehm_Project_091	HSD3B1	p.T367N	1	no	1	HSD3B1_var1
OM64371	Dehm_Project_091	HSD3B1	p.T367N	0.997	no	1	HSD3B1_var1
OM64391	Dehm_Project_091	HSD3B1	p.T367N	1	no	1	HSD3B1_var1
OM64408	Dehm_Project_093	HSD3B1	p.T367N	1	no	1	HSD3B1_var1
OM64421	Dehm_Project_070	HSD3B1	p.T367N	1	no	1	HSD3B1_var1
OM64470	Dehm_Project_091	HSD3B1	p.T367N	0.459	no	1	HSD3B1_var1
OM64623	Dehm_Project_091	HSD3B1	p.T367N	1	no	1	HSD3B1_var1
OM64657	Dehm_Project_091	HSD3B1	p.T367N	0.467	no	1	HSD3B1_var1
OM64698	Dehm_Project_091	HSD3B1	p.T367N	0.433	no	1	HSD3B1_var1
OM64702	Dehm_Project_091	HSD3B1	p.T367N	0.503	no	1	HSD3B1_var1
OM64709	Dehm_Project_091	HSD3B1	p.T367N	1	no	1	HSD3B1_var1
OM64713	Dehm_Project_091	HSD3B1	p.T367N	0.535	no	1	HSD3B1_var1
OM64817	Dehm_Project_091	HSD3B1	p.T367N	0.459	no	1	HSD3B1_var1
OM64824	Dehm_Project_091	HSD3B1	p.T367N	0.501	no	1	HSD3B1_var1
OM64830	Dehm_Project_091	HSD3B1	p.T367N	1	no	1	HSD3B1_var1
OM64893	Dehm_Project_091	HSD3B1	p.T367N	0.473	no	1	HSD3B1_var1
OM64900	Dehm_Project_091	HSD3B1	p.T367N	1	no	1	HSD3B1_var1
OM64915	Dehm_Project_092	HSD3B1	p.T367N	1	no	1	HSD3B1_var1
OM64965	Dehm_Project_092	HSD3B1	p.T367N	1	no	1	HSD3B1_var1
OM65007	Dehm_Project_092	HSD3B1	p.T367N	0.998	no	1	HSD3B1_var1
OM65114	Dehm_Project_092	HSD3B1	p.T367N	0.996	no	1	HSD3B1_var1
OM65235	Dehm_Project_093	HSD3B1	p.T367N	0.309	no	1	HSD3B1_var1
OM65246	Dehm_Project_092	HSD3B1	p.T367N	1	no	1	HSD3B1_var1
OM65296	Dehm_Project_092	HSD3B1	p.T367N	1	no	1	HSD3B1_var1
OM65368	Dehm_Project_092	HSD3B1	p.T367N	1	no	1	HSD3B1_var1
OM65414	Dehm_Project_092	HSD3B1	p.T367N	1	no	1	HSD3B1_var1
OM65424	Dehm_Project_092	HSD3B1	p.T367N	1	no	1	HSD3B1_var1
OM65438	Dehm_Project_092	HSD3B1	p.T367N	0.485	no	1	HSD3B1_var1
OM65476	Dehm_Project_092	HSD3B1	p.T367N	1	no	1	HSD3B1_var1
OM65477	Dehm_Project_092	HSD3B1	p.T367N	0.473	no	1	HSD3B1_var1
OM65520	Dehm_Project_092	HSD3B1	p.T367N	1	no	1	HSD3B1_var1
OM65522	Dehm_Project_092	HSD3B1	p.T367N	0.461	no	1	HSD3B1_var1
OM65531	Dehm_Project_092	HSD3B1	p.T367N	0.502	no	1	HSD3B1_var1
OM65536	Dehm_Project_092	HSD3B1	p.T367N	1	no	1	HSD3B1_var1
OM65565	Dehm_Project_092	HSD3B1	p.T367N	1	no	1	HSD3B1_var1
OM65592	Dehm_Project_092	HSD3B1	p.T367N	1	no	1	HSD3B1_var1
OM65663	Dehm_Project_092	HSD3B1	p.T367N	0.475	no	1	HSD3B1_var1
OM65705	Dehm_Project_092	HSD3B1	p.T367N	0.998	no	1	HSD3B1_var1
OM65799	Dehm_Project_092	HSD3B1	p.T367N	1	no	1	HSD3B1_var1
OM65832	Dehm_Project_092	HSD3B1	p.T367N	1	no	1	HSD3B1_var1
OM65844	Dehm_Project_092	HSD3B1	p.T367N	0.462	no	1	HSD3B1_var1
OM65856	Dehm_Project_092	HSD3B1	p.T367N	0.508	no	1	HSD3B1_var1
OM65967	Dehm_Project_092	HSD3B1	p.T367N	1	no	1	HSD3B1_var1
OM66039	Dehm_Project_092	HSD3B1	p.T367N	1	no	1	HSD3B1_var1
OM66045	Dehm_Project_093	HSD3B1	p.T367N	0.48	no	1	HSD3B1_var1
OM66092	Dehm_Project_092	HSD3B1	p.T367N	0.431	no	1	HSD3B1_var1
OM66130	Dehm_Project_092	HSD3B1	p.T367N	0.453	no	1	HSD3B1_var1
OM66151	Dehm_Project_092	HSD3B1	p.T367N	0.31	no	1	HSD3B1_var1
OM66231	Dehm_Project_092	HSD3B1	p.T367N	1	no	1	HSD3B1_var1
OM66235	Dehm_Project_092	HSD3B1	p.T367N	0.47	no	1	HSD3B1_var1
OM66251	Dehm_Project_092	HSD3B1	p.T367N	1	no	1	HSD3B1_var1
OM66290	Dehm_Project_092	HSD3B1	p.T367N	0.431	no	1	HSD3B1_var1
OM66295	Dehm_Project_092	HSD3B1	p.T367N	0.999	no	1	HSD3B1_var1
OM66422	Dehm_Project_092	HSD3B1	p.T367N	0.474	no	1	HSD3B1_var1
OM66442	Dehm_Project_092	HSD3B1	p.T367N	0.997	no	1	HSD3B1_var1
OM66452	Dehm_Project_092	HSD3B1	p.T367N	0.622	no	1	HSD3B1_var1
OM66458	Dehm_Project_092	HSD3B1	p.T367N	1	no	1	HSD3B1_var1
OM66469	Dehm_Project_092	HSD3B1	p.T367N	0.47	no	1	HSD3B1_var1
OM66521	Dehm_Project_092	HSD3B1	p.T367N	1	no	1	HSD3B1_var1
OM66612	Dehm_Project_092	HSD3B1	p.T367N	0.49	no	1	HSD3B1_var1
OM66661	Dehm_Project_092	HSD3B1	p.T367N	0.447	no	1	HSD3B1_var1
OM66695	Dehm_Project_092	HSD3B1	p.T367N	1	no	1	HSD3B1_var1
OM66736	Dehm_Project_092	HSD3B1	p.T367N	1	no	1	HSD3B1_var1
OM66782	Dehm_Project_092	HSD3B1	p.T367N	1	no	1	HSD3B1_var1
OM66835	Dehm_Project_092	HSD3B1	p.T367N	0.451	no	1	HSD3B1_var1
OM66989	Dehm_Project_092	HSD3B1	p.T367N	0.996	no	1	HSD3B1_var1
OM66995	Dehm_Project_092	HSD3B1	p.T367N	1	no	1	HSD3B1_var1
OM67114	Dehm_Project_092	HSD3B1	p.T367N	0.445	no	1	HSD3B1_var1
OM67125	Dehm_Project_092	HSD3B1	p.T367N	0.467	no	1	HSD3B1_var1
OM67262	Dehm_Project_092	HSD3B1	p.T367N	1	no	1	HSD3B1_var1
OM67265	Dehm_Project_092	HSD3B1	p.T367N	0.998	no	1	HSD3B1_var1
OM67314	Dehm_Project_092	HSD3B1	p.T367N	1	no	1	HSD3B1_var1
OM67400	Dehm_Project_092	HSD3B1	p.T367N	1	no	1	HSD3B1_var1
OM67407	Dehm_Project_093	HSD3B1	p.T367N	0.295	no	1	HSD3B1_var1
OM67452	Dehm_Project_093	HSD3B1	p.T367N	1	no	1	HSD3B1_var1
OM67532	Dehm_Project_092	HSD3B1	p.T367N	1	no	1	HSD3B1_var1
OM67546	Dehm_Project_092	HSD3B1	p.T367N	0.477	no	1	HSD3B1_var1
OM67549	Dehm_Project_092	HSD3B1	p.T367N	1	no	1	HSD3B1_var1
OM67636	Dehm_Project_092	HSD3B1	p.T367N	1	no	1	HSD3B1_var1
OM67661	Dehm_Project_092	HSD3B1	p.T367N	1	no	1	HSD3B1_var1
OM67716	Dehm_Project_092	HSD3B1	p.T367N	0.516	no	1	HSD3B1_var1
OM67776	Dehm_Project_092	HSD3B1	p.T367N	0.447	no	1	HSD3B1_var1
OM67882	Dehm_Project_092	HSD3B1	p.T367N	1	no	1	HSD3B1_var1
OM67955	Dehm_Project_092	HSD3B1	p.T367N	1	no	1	HSD3B1_var1
OM68036	Dehm_Project_093	HSD3B1	p.T367N	1	no	1	HSD3B1_var1
OM68073	Dehm_Project_092	HSD3B1	p.T367N	0.497	no	1	HSD3B1_var1
OM68083	Dehm_Project_092	HSD3B1	p.T367N	0.998	no	1	HSD3B1_var1
OM68147	Dehm_Project_092	HSD3B1	p.T367N	0.467	no	1	HSD3B1_var1
OM68230	Dehm_Project_092	HSD3B1	p.T367N	0.513	no	1	HSD3B1_var1
OM68258	Dehm_Project_092	HSD3B1	p.T367N	1	no	1	HSD3B1_var1
OM68264	Dehm_Project_092	HSD3B1	p.T367N	0.519	no	1	HSD3B1_var1
OM68274	Dehm_Project_092	HSD3B1	p.T367N	0.997	no	1	HSD3B1_var1
OM68326	Dehm_Project_092	HSD3B1	p.T367N	0.474	no	1	HSD3B1_var1
OM68330	Dehm_Project_092	HSD3B1	p.T367N	0.997	no	1	HSD3B1_var1
OM68446	Dehm_Project_092	HSD3B1	p.T367N	0.425	no	1	HSD3B1_var1
OM68718	Dehm_Project_092	HSD3B1	p.T367N	1	no	1	HSD3B1_var1
OM68843	Dehm_Project_092	HSD3B1	p.T367N	0.475	no	1	HSD3B1_var1
OM68976	Dehm_Project_092	HSD3B1	p.T367N	1	no	1	HSD3B1_var1
OM69200	Dehm_Project_092	HSD3B1	p.T367N	1	no	1	HSD3B1_var1
OM69251	Dehm_Project_092	HSD3B1	p.T367N	0.453	no	1	HSD3B1_var1
OM69277	Dehm_Project_092	HSD3B1	p.T367N	0.998	no	1	HSD3B1_var1
OM69286	Dehm_Project_092	HSD3B1	p.T367N	0.495	no	1	HSD3B1_var1
OM69351	Dehm_Project_092	HSD3B1	p.T367N	0.45	no	1	HSD3B1_var1
OM69663	Dehm_Project_093	HSD3B1	p.T367N	1	no	1	HSD3B1_var1
OM69906	Dehm_Project_093	HSD3B1	p.T367N	1	no	1	HSD3B1_var1
OM69917	Dehm_Project_093	HSD3B1	p.T367N	1	no	1	HSD3B1_var1
OM69926	Dehm_Project_093	HSD3B1	p.T367N	0.448	no	1	HSD3B1_var1
OM69935	Dehm_Project_093	HSD3B1	p.T367N	0.994	no	1	HSD3B1_var1
OM70052	Dehm_Project_093	HSD3B1	p.T367N	1	no	1	HSD3B1_var1
OM70062	Dehm_Project_093	HSD3B1	p.T367N	0.998	no	1	HSD3B1_var1
OM70063	Dehm_Project_093	HSD3B1	p.T367N	0.515	no	1	HSD3B1_var1
OM70175	Dehm_Project_093	HSD3B1	p.T367N	0.42	no	1	HSD3B1_var1
OM70211	Dehm_Project_093	HSD3B1	p.T367N	1	no	1	HSD3B1_var1
OM70408	Dehm_Project_093	HSD3B1	p.T367N	1	no	1	HSD3B1_var1
OM70765	Dehm_Project_093	HSD3B1	p.T367N	1	no	1	HSD3B1_var1
OM71576	Dehm_Project_093	HSD3B1	p.T367N	1	no	1	HSD3B1_var1
OM71669	Dehm_Project_093	HSD3B1	p.T367N	0.427	no	1	HSD3B1_var1
OM71790	Dehm_Project_093	HSD3B1	p.T367N	0.425	no	1	HSD3B1_var1
OM71875	Dehm_Project_093	HSD3B1	p.T367N	0.472	no	1	HSD3B1_var1
OM72103	Dehm_Project_093	HSD3B1	p.T367N	1	no	1	HSD3B1_var1
OM72199	Dehm_Project_093	HSD3B1	p.T367N	1	no	1	HSD3B1_var1
OM72250	Dehm_Project_093	HSD3B1	p.T367N	0.512	no	1	HSD3B1_var1
OM72281	Dehm_Project_093	HSD3B1	p.T367N	1	no	1	HSD3B1_var1
OM72485	Dehm_Project_093	HSD3B1	p.T367N	1	no	1	HSD3B1_var1
OM72498	Dehm_Project_093	HSD3B1	p.T367N	1	no	1	HSD3B1_var1
OM72544	Dehm_Project_093	HSD3B1	p.T367N	1	no	1	HSD3B1_var1
OM72550	Dehm_Project_093	HSD3B1	p.T367N	1	no	1	HSD3B1_var1
OM72560	Dehm_Project_093	HSD3B1	p.T367N	0.998	no	1	HSD3B1_var1
OM72689	Dehm_Project_093	HSD3B1	p.T367N	1	no	1	HSD3B1_var1
OM72947	Dehm_Project_093	HSD3B1	p.T367N	0.444	no	1	HSD3B1_var1
OM73049	Dehm_Project_093	HSD3B1	p.T367N	1	no	1	HSD3B1_var1
OM73207	Dehm_Project_093	HSD3B1	p.T367N	0.997	no	1	HSD3B1_var1
OM73306	Dehm_Project_093	HSD3B1	p.T367N	1	no	1	HSD3B1_var1
OM73421_1	Dehm_Project_093	HSD3B1	p.T367N	0.438	no	1	HSD3B1_var1
OM73523	Dehm_Project_093	HSD3B1	p.T367N	0.998	no	1	HSD3B1_var1
OM73544	Dehm_Project_093	HSD3B1	p.T367N	0.573	no	1	HSD3B1_var1
OM73581	Dehm_Project_093	HSD3B1	p.T367N	1	no	1	HSD3B1_var1
OM73692	Dehm_Project_093	HSD3B1	p.T367N	0.504	no	1	HSD3B1_var1
OM73732	Dehm_Project_093	HSD3B1	p.T367N	1	no	1	HSD3B1_var1
OM73741	Dehm_Project_093	HSD3B1	p.T367N	1	no	1	HSD3B1_var1
OM73876	Dehm_Project_093	HSD3B1	p.T367N	0.294	no	1	HSD3B1_var1
OM74083	Dehm_Project_094	HSD3B1	p.T367N	1	no	1	HSD3B1_var1
OM74090	Dehm_Project_094	HSD3B1	p.T367N	1	no	1	HSD3B1_var1
OM74126	Dehm_Project_094	HSD3B1	p.T367N	1	no	1	HSD3B1_var1
OM74171	Dehm_Project_094	HSD3B1	p.T367N	0.49	no	1	HSD3B1_var1
OM74175	Dehm_Project_094	HSD3B1	p.T367N	0.472	no	1	HSD3B1_var1
OM74193	Dehm_Project_094	HSD3B1	p.T367N	0.496	no	1	HSD3B1_var1
OM74230	Dehm_Project_094	HSD3B1	p.T367N	0.484	no	1	HSD3B1_var1
OM74436	Dehm_Project_094	HSD3B1	p.T367N	1	no	1	HSD3B1_var1
OM74470	Dehm_Project_094	HSD3B1	p.T367N	0.442	no	1	HSD3B1_var1
OM74495	Dehm_Project_094	HSD3B1	p.T367N	0.426	no	1	HSD3B1_var1
OM74507	Dehm_Project_094	HSD3B1	p.T367N	0.569	no	1	HSD3B1_var1
OM74546	Dehm_Project_094	HSD3B1	p.T367N	0.453	no	1	HSD3B1_var1
OM74553	Dehm_Project_094	HSD3B1	p.T367N	1	no	1	HSD3B1_var1
OM74565	Dehm_Project_094	HSD3B1	p.T367N	0.501	no	1	HSD3B1_var1
OM74570	Dehm_Project_094	HSD3B1	p.T367N	0.996	no	1	HSD3B1_var1
OM74594	Dehm_Project_094	HSD3B1	p.T367N	0.444	no	1	HSD3B1_var1
OM74716	Dehm_Project_094	HSD3B1	p.T367N	1	no	1	HSD3B1_var1
OM74787	Dehm_Project_094	HSD3B1	p.T367N	1	no	1	HSD3B1_var1
OM74825	Dehm_Project_094	HSD3B1	p.T367N	0.429	no	1	HSD3B1_var1
OM74830	Dehm_Project_094	HSD3B1	p.T367N	1	no	1	HSD3B1_var1
OM74948	Dehm_Project_094	HSD3B1	p.T367N	1	no	1	HSD3B1_var1
OM75062	Dehm_Project_094	HSD3B1	p.T367N	1	no	1	HSD3B1_var1
OM75110	Dehm_Project_094	HSD3B1	p.T367N	1	no	1	HSD3B1_var1
OM75119	Dehm_Project_094	HSD3B1	p.T367N	1	no	1	HSD3B1_var1
OM75121	Dehm_Project_094	HSD3B1	p.T367N	0.46	no	1	HSD3B1_var1
OM75129	Dehm_Project_094	HSD3B1	p.T367N	0.994	no	1	HSD3B1_var1
OM75231	Dehm_Project_094	HSD3B1	p.T367N	1	no	1	HSD3B1_var1
OM75243	Dehm_Project_094	HSD3B1	p.T367N	0.473	no	1	HSD3B1_var1
OM75265	Dehm_Project_094	HSD3B1	p.T367N	1	no	1	HSD3B1_var1
OM75277	Dehm_Project_094	HSD3B1	p.T367N	0.464	no	1	HSD3B1_var1
OM75329	Dehm_Project_094	HSD3B1	p.T367N	0.422	no	1	HSD3B1_var1
OM75417	Dehm_Project_094	HSD3B1	p.T367N	1	no	1	HSD3B1_var1
OM75437	Dehm_Project_094	HSD3B1	p.T367N	0.996	no	1	HSD3B1_var1
OM75554	Dehm_Project_094	HSD3B1	p.T367N	1	no	1	HSD3B1_var1
OM75673	Dehm_Project_094	HSD3B1	p.T367N	1	no	1	HSD3B1_var1
OM75713	Dehm_Project_094	HSD3B1	p.T367N	0.455	no	1	HSD3B1_var1
OM75736	Dehm_Project_094	HSD3B1	p.T367N	0.436	no	1	HSD3B1_var1
OM75862	Dehm_Project_094	HSD3B1	p.T367N	0.422	no	1	HSD3B1_var1
OM75942	Dehm_Project_094	HSD3B1	p.T367N	0.998	no	1	HSD3B1_var1
OM75970	Dehm_Project_094	HSD3B1	p.T367N	1	no	1	HSD3B1_var1
OM75986	Dehm_Project_094	HSD3B1	p.T367N	1	no	1	HSD3B1_var1
OM76049	Dehm_Project_094	HSD3B1	p.T367N	0.474	no	1	HSD3B1_var1
OM76054	Dehm_Project_094	HSD3B1	p.T367N	0.998	no	1	HSD3B1_var1
OM76066	Dehm_Project_094	HSD3B1	p.T367N	0.415	no	1	HSD3B1_var1
OM76068	Dehm_Project_094	HSD3B1	p.T367N	1	no	1	HSD3B1_var1
OM76095	Dehm_Project_094	HSD3B1	p.T367N	0.474	no	1	HSD3B1_var1
OM76106	Dehm_Project_094	HSD3B1	p.T367N	0.405	no	1	HSD3B1_var1
OM76126	Dehm_Project_094	HSD3B1	p.T367N	1	no	1	HSD3B1_var1
OM76142	Dehm_Project_094	HSD3B1	p.T367N	1	no	1	HSD3B1_var1
OM76148	Dehm_Project_094	HSD3B1	p.T367N	0.445	no	1	HSD3B1_var1
OM76156	Dehm_Project_094	HSD3B1	p.T367N	0.424	no	1	HSD3B1_var1
OM76163	Dehm_Project_094	HSD3B1	p.T367N	1	no	1	HSD3B1_var1
OM76201	Dehm_Project_094	HSD3B1	p.T367N	0.47	no	1	HSD3B1_var1
OM76214	Dehm_Project_094	HSD3B1	p.T367N	1	no	1	HSD3B1_var1
OM76235	Dehm_Project_094	HSD3B1	p.T367N	0.998	no	1	HSD3B1_var1
OM76397	Dehm_Project_094	HSD3B1	p.T367N	1	no	1	HSD3B1_var1
OM76412	Dehm_Project_094	HSD3B1	p.T367N	0.999	no	1	HSD3B1_var1
OM76423	Dehm_Project_094	HSD3B1	p.T367N	1	no	1	HSD3B1_var1
OM76441	Dehm_Project_094	HSD3B1	p.T367N	1	no	1	HSD3B1_var1
OM76449	Dehm_Project_094	HSD3B1	p.T367N	1	no	1	HSD3B1_var1
OM76474	Dehm_Project_094	HSD3B1	p.T367N	1	no	1	HSD3B1_var1
OM76696	Dehm_Project_094	HSD3B1	p.T367N	1	no	1	HSD3B1_var1
OM76726	Dehm_Project_094	HSD3B1	p.T367N	0.451	no	1	HSD3B1_var1
OM76744	Dehm_Project_094	HSD3B1	p.T367N	1	no	1	HSD3B1_var1
OM76767	Dehm_Project_094	HSD3B1	p.T367N	0.494	no	1	HSD3B1_var1
OM76777	Dehm_Project_094	HSD3B1	p.T367N	0.482	no	1	HSD3B1_var1
OM77092	Dehm_Project_094	HSD3B1	p.T367N	0.509	no	1	HSD3B1_var1
OM77095	Dehm_Project_094	HSD3B1	p.T367N	0.506	no	1	HSD3B1_var1
OM77113	Dehm_Project_094	HSD3B1	p.T367N	1	no	1	HSD3B1_var1
OM77299	Dehm_Project_094	HSD3B1	p.T367N	0.186	no	1	HSD3B1_var1
OM77307	Dehm_Project_094	HSD3B1	p.T367N	1	no	1	HSD3B1_var1
OM77335	Dehm_Project_094	HSD3B1	p.T367N	0.996	no	1	HSD3B1_var1
OM77488	Dehm_Project_094	HSD3B1	p.T367N	0.992	no	1	HSD3B1_var1
OM78175	Dehm_Project_094	HSD3B1	p.T367N	1	no	1	HSD3B1_var1
OM78186	Dehm_Project_094	HSD3B1	p.T367N	0.466	no	1	HSD3B1_var1
OM78199	Dehm_Project_094	HSD3B1	p.T367N	0.998	no	1	HSD3B1_var1
OM79517	Dehm_Project_094	HSD3B1	p.T367N	1	no	1	HSD3B1_var1
OM83550	Dehm_Project_094	HSD3B1	p.T367N	1	no	1	HSD3B1_var1
OM87298	Dehm_Project_094	HSD3B1	p.T367N	1	no	1	HSD3B1_var1
OM87304	Dehm_Project_094	HSD3B1	p.T367N	0.373	no	1	HSD3B1_var1
OM54073	Dehm_Project_080	CHEK2	p.T410Mfs*15	0.498	no	1	CHEK2_var1
OM56956	Dehm_Project_080	CHEK2	p.T410Mfs*15	0.524	no	1	CHEK2_var1
OM21529	Dehm_Project_076	CTNNB1	p.T41A	0.24	yes	1	CTNNB1_var1
OM66981	Dehm_Project_092	CTNNB1	p.T41A	0.203	yes	1	CTNNB1_var1
OM27328	Dehm_Project_076	CTNNB1	p.T41I	0.251	yes	1	CTNNB1_var1
OM43260	Dehm_Project_079	MSH2	p.T441Nfs*2	0.255	yes	1	MSH2_var1
OM22100	Dehm_Project_076	NCOR1	p.T525Nfs*11	0.238	yes	1	NCOR1_var1
OM63745	Dehm_Project_070	MSH6	p.V1192Lfs*3	0.41	yes	1	MSH6_var1
OM20788	Dehm_Project_070	MED12	p.V1223F	0.745	yes	1	MED12_var1
OM24928	Dehm_Project_076	ATM	p.V1268*	0.481	no	1	ATM_var1
OM76767	Dehm_Project_094	BRCA2	p.V1283Kfs*2	0.647	yes	1	BRCA2_var1
OM48312	Dehm_Project_079	APC	p.V1528Afs*4	0.191	yes	1	APC_var1
OM65520	Dehm_Project_092	TP53	p.V157I	0.22	yes	2	TP53_var2
OM58082	Dehm_Project_093	ATM	p.V1941L	0.562	yes	1	ATM_var1
OM66290	Dehm_Project_092	ATM	p.V2424G	0.513	no	1	ATM_var1
OM21717	Dehm_Project_076	TP53	p.V272L	0.322	yes	1	TP53_var1
OM51230R1	Dehm_Project_076	TP53	p.V272M	0.2	yes	1	TP53_var1
OM55572	Dehm_Project_070	KMT2C	p.V2833Gfs*6	0.171	yes	1	KMT2C_var1
OM29695	Dehm_Project_070	MSH2	p.V342Cfs*2	0.189	yes	1	MSH2_var1
OM66695	Dehm_Project_092	NCOR1	p.V822Gfs*3	0.169	yes	1	NCOR1_var1
OM56795	Dehm_Project_080	PALB2	p.W1038*	0.522	no	1	PALB2_var1
OM20785	Dehm_Project_076	SPOP	p.W131G	0.166	yes	1	SPOP_var1
OM19601	Dehm_Project_076	TP53	p.W146*	0.179	yes	1	TP53_var1
OM42528	Dehm_Project_078	BRCA1	p.W1529*	0.43	yes	1	BRCA1_var1
OM67776	Dehm_Project_092	ATM	p.W57*	0.447	yes	1	ATM_var1
OM22201	Dehm_Project_076	AR	p.W742L	0.209	yes	1	AR_var1
OM66469	Dehm_Project_092	AR	p.W742L	0.199	yes	1	AR_var1
OM66295	Dehm_Project_092	PMS2	p.W841*	1	no	1	PMS2_var1
OM74787	Dehm_Project_094	FANCA	p.W911Dfs*31	0.545	no	1	FANCA_var1
OM68975	Dehm_Project_092	TP53	p.X125_splice	0.527	yes	1	TP53_var1
OM60917	Dehm_Project_093	TP53	p.X126_splice	0.569	yes	1	TP53_var1
OM17188	Dehm_Project_076	TP53	p.X187_splice	0.201	yes	1	TP53_var1
OM53976	Dehm_Project_080	PTEN	p.X212_splice	0.254	yes	1	PTEN_var1
OM57683	Dehm_Project_070	TP53	p.X225_splice	0.647	yes	1	TP53_var1
OM64915	Dehm_Project_092	TP53	p.X261_splice	0.146	yes	1	TP53_var1
OM55572	Dehm_Project_070	PTEN	p.X267_splice	0.297	yes	1	PTEN_var1
OM26354	Dehm_Project_076	TP53	p.X307_splice	0.186	yes	1	TP53_var1
OM71669	Dehm_Project_093	TP53	p.X307_splice	0.434	yes	1	TP53_var1
OM54977	Dehm_Project_080	TP53	p.X33_splice	0.241	yes	1	TP53_var1
OM50920	Dehm_Project_093	TP53	p.X331_splice	0.348	yes	1	TP53_var1
OM74830	Dehm_Project_094	PALB2	p.Y1183*	0.506	no	1	PALB2_var1
OM44231	Dehm_Project_079	PTEN	p.Y16*	0.166	yes	1	PTEN_var1
OM24844	Dehm_Project_093	ATM	p.Y1961C	0.368	yes	1	ATM_var1
OM44679	Dehm_Project_079	FOXA1	p.Y19C	0.452	no	1	FOXA1_var1
OM16769	Dehm_Project_093	TP53	p.Y220C	0.389	yes	1	TP53_var1
OM65438	Dehm_Project_092	BRCA2	p.Y2215Sfs*13	0.42	yes	1	BRCA2_var1
OM21529	Dehm_Project_076	CDK12	p.Y319*	0.288	yes	2	CDK12_var2
OM72689	Dehm_Project_093	PTEN	p.Y68Qfs*5	0.479	yes	1	PTEN_var1
OM57251	Dehm_Project_070	SPOP	p.Y87C	0.171	yes	1	SPOP_var1
OM48912	Dehm_Project_079	SPOP	p.Y87N	0.262	yes	1	SPOP_var1

## Sheet: Supplementary Data 4
Supplementary Data 4. DNA-seq coverage and log2 copy number ratios of targeted genes relative to control regions
sample_name	project	name	chrom	n	min	Q1	mean	median	Q3	max	low_tumor_fraction_samples	targets_interval	targets_interval_range	start	end	band	CONTROL_1_mean	CONTROL_2_mean	CONTROL_3_mean	CONTROL_4_mean	CONTROL_5_mean	norm_read_depth	low_tumor_fraction_samples_norm_read_depth_mean	copy_number_ratio	log2_copy_number_ratio	copy_number	gene_display	gene_display_order
OM19904	Dehm_Project_070	ABL1	chr9	4129	63	333	361.217	369	402	472	yes	chr9:133589682-133761095	133589682-133761095	133589682	133761095	q34.12	376.291	154.58	327.153	298.865	309.308	1.91988	2.12471	0.903597	-0.146249	neutral	ABL1 chr9:133589682-133761095 q34.12	chr9_133589682
OM19904	Dehm_Project_070	ABL2	chr1	4402	0	303	330.102	342	375	470	yes	chr1:179076828-179198557	179076828-179198557	179076828	179198557	q25.2	376.291	154.58	327.153	298.865	309.308	1.75451	1.79048	0.979908	-0.0292817	neutral	ABL2 chr1:179076828-179198557 q25.2	chr1_179076828
OM19904	Dehm_Project_070	AKT1	chr14	2093	225	320	349.18	353	377	449	yes	chr14:105236653-105259005	105236653-105259005	105236653	105259005	q32.33	376.291	154.58	327.153	298.865	309.308	1.8559	2.06901	0.896999	-0.156822	neutral	AKT1 chr14:105236653-105259005 q32.33	chr14_105236653
OM19904	Dehm_Project_070	APC	chr5	9711	131	325	346.585	356	380	459	yes	chr5:112043390-112179848	112043390-112179848	112043390	112179848	q22.2	376.291	154.58	327.153	298.865	309.308	1.84211	1.76953	1.04102	0.0579971	neutral	APC chr5:112043390-112179848 q22.2	chr5_112043390
OM19904	Dehm_Project_070	AR	chrX	186599	0	33	127.562	161	190	317	yes	chrX:66763863-66950461	66763863-66950461	66763863	66950461	q12	376.291	154.58	327.153	298.865	309.308	0.338999	0.340599	0.995301	-0.0067958	neutral	AR chrX:66763863-66950461 q12	chrX_66763863
OM19904	Dehm_Project_070	AR_baited_region	chrX	820588	0	0	79.2587	23	168	317	yes	chrX:66446874-67267461	66446874-67267461	66446874	67267461	q12	376.291	154.58	327.153	298.865	309.308	0.210631	0.20647	1.02016	0.0287897	neutral	AR_baited_region chrX:66446874-67267461 q12	chrX_66446874
OM19904	Dehm_Project_070	AR_enhancer	chrX	11001	48	159	177.76	182	203	278	yes	chrX:66117800-66128800	66117800-66128800	66117800	66128800	q12	376.291	154.58	327.153	298.865	309.308	0.472401	0.463337	1.01956	0.0279488	neutral	AR_enhancer chrX:66117800-66128800 q12	chrX_66117800
OM19904	Dehm_Project_070	ATM	chr11	12279	80	281	322.029	326	368	537	yes	chr11:108098327-108236260	108098327-108236260	108098327	108236260	q22.3	376.291	154.58	327.153	298.865	309.308	1.71159	1.50425	1.13784	0.186299	neutral	ATM chr11:108098327-108236260 q22.3	chr11_108098327
OM19904	Dehm_Project_070	AURKA	chr20	1612	136	285.5	331.443	347	378	447	yes	chr20:54945189-54963278	54945189-54963278	54945189	54963278	q13.2	376.291	154.58	327.153	298.865	309.308	1.76163	1.61215	1.09272	0.127929	neutral	AURKA chr20:54945189-54963278 q13.2	chr20_54945189
OM19904	Dehm_Project_070	BARD1	chr2	2884	120	298	325.423	335	369	456	yes	chr2:215593375-215674318	215593375-215674318	215593375	215674318	q35	376.291	154.58	327.153	298.865	309.308	1.72963	1.62319	1.06557	0.0916307	neutral	BARD1 chr2:215593375-215674318 q35	chr2_215593375
OM19904	Dehm_Project_070	BRAF	chr7	3444	70	308	341.576	351	398	479	yes	chr7:140426269-140624528	140426269-140624528	140426269	140624528	q34	376.291	154.58	327.153	298.865	309.308	1.81549	1.59954	1.13501	0.182702	neutral	BRAF chr7:140426269-140624528 q34	chr7_140426269
OM19904	Dehm_Project_070	BRCA1	chr17	6808	131	333	362.594	364	402	473	yes	chr17:41197670-41276138	41197670-41276138	41197670	41276138	q21.31	376.291	154.58	327.153	298.865	309.308	1.9272	1.84116	1.04673	0.0658908	neutral	BRCA1 chr17:41197670-41276138 q21.31	chr17_41197670
OM19904	Dehm_Project_070	BRCA2	chr13	11557	108	299	331.155	337	372	505	yes	chr13:32890573-32972932	32890573-32972932	32890573	32972932	q13.1	376.291	154.58	327.153	298.865	309.308	1.7601	1.57377	1.1184	0.161437	neutral	BRCA2 chr13:32890573-32972932 q13.1	chr13_32890573
OM19904	Dehm_Project_070	BRD4	chr19	5377	78	282	317.883	326	364	536	yes	chr19:15349163-15383935	15349163-15383935	15349163	15383935	p13.12	376.291	154.58	327.153	298.865	309.308	1.68956	1.80937	0.933787	-0.0988352	neutral	BRD4 chr19:15349163-15383935 p13.12	chr19_15349163
OM19904	Dehm_Project_070	BRIP1	chr17	4700	135	320	357.181	362	401.5	487	yes	chr17:59760632-59938925	59760632-59938925	59760632	59938925	q23.2	376.291	154.58	327.153	298.865	309.308	1.89843	1.71364	1.10784	0.147745	neutral	BRIP1 chr17:59760632-59938925 q23.2	chr17_59760632
OM19904	Dehm_Project_070	CCND1	chr11	1138	134	230	289.114	285	342	477	yes	chr11:69456057-69466075	69456057-69466075	69456057	69466075	q13.3	376.291	154.58	327.153	298.865	309.308	1.53665	1.7229	0.8919	-0.165047	neutral	CCND1 chr11:69456057-69466075 q13.3	chr11_69456057
OM19904	Dehm_Project_070	CCNE1	chr19	1783	140	323	340.671	352	384	442	yes	chr19:30303438-30314709	30303438-30314709	30303438	30314709	q12	376.291	154.58	327.153	298.865	309.308	1.81068	1.85683	0.975145	-0.0363116	neutral	CCNE1 chr19:30303438-30314709 q12	chr19_30303438
OM19904	Dehm_Project_070	CDK12	chr17	5173	145	297	328.97	339	369	476	yes	chr17:37618300-37687594	37618300-37687594	37618300	37687594	q12	376.291	154.58	327.153	298.865	309.308	1.74849	1.784	0.980097	-0.0290037	neutral	CDK12 chr17:37618300-37687594 q12	chr17_37618300
OM19904	Dehm_Project_070	CDKN1B	chr12	697	76	177	202.274	206	231	279	yes	chr12:12870749-12871905	12870749-12871905	12870749	12871905	p13.1	376.291	154.58	327.153	298.865	309.308	1.07509	1.27044	0.84624	-0.240861	neutral	CDKN1B chr12:12870749-12871905 p13.1	chr12_12870749
OM19904	Dehm_Project_070	CDKN2A	chr9	1162	149	236	286.441	284	335	408	yes	chr9:21968203-21994355	21968203-21994355	21968203	21994355	p21.3	376.291	154.58	327.153	298.865	309.308	1.52245	1.71857	0.885878	-0.17482	neutral	CDKN2A chr9:21968203-21994355 p21.3	chr9_21968203
OM19904	Dehm_Project_070	CHD1	chr5	7197	59	255	305.545	309	361	476	yes	chr5:98192059-98262115	98192059-98262115	98192059	98262115	q15	376.291	154.58	327.153	298.865	309.308	1.62398	1.35754	1.19627	0.25854	neutral	CHD1 chr5:98192059-98262115 q15	chr5_98192059
OM19904	Dehm_Project_070	CHEK1	chr11	2353	123	275	325.541	344	386	456	yes	chr11:125495631-125525240	125495631-125525240	125495631	125525240	q24.2	376.291	154.58	327.153	298.865	309.308	1.73026	1.55428	1.11322	0.154742	neutral	CHEK1 chr11:125495631-125525240 q24.2	chr11_125495631
OM19904	Dehm_Project_070	CHEK2	chr22	2599	0	314	333.049	362	401	500	yes	chr22:29083860-29130734	29083860-29130734	29083860	29130734	q12.1	376.291	154.58	327.153	298.865	309.308	1.77017	1.65957	1.06664	0.0930743	neutral	CHEK2 chr22:29083860-29130734 q12.1	chr22_29083860
OM19904	Dehm_Project_070	CTNNB1	chr3	3046	207	332	353.791	356	379	448	yes	chr3:41265535-41280858	41265535-41280858	41265535	41280858	p22.1	376.291	154.58	327.153	298.865	309.308	1.88041	1.75467	1.07166	0.0998506	neutral	CTNNB1 chr3:41265535-41280858 p22.1	chr3_41265535
OM19904	Dehm_Project_070	CYLD	chr16	3707	125	302	332.505	344	374	483	yes	chr16:50783585-50830444	50783585-50830444	50783585	50830444	q12.1	376.291	154.58	327.153	298.865	309.308	1.76728	1.59505	1.10798	0.147929	neutral	CYLD chr16:50783585-50830444 q12.1	chr16_50783585
OM19904	Dehm_Project_070	ERCC3	chr2	3099	152	286	329.21	333	371	492	yes	chr2:128015147-128051682	128015147-128051682	128015147	128051682	q14.3	376.291	154.58	327.153	298.865	309.308	1.74976	1.76782	0.989787	-0.0148107	neutral	ERCC3 chr2:128015147-128051682 q14.3	chr2_128015147
OM19904	Dehm_Project_070	ERF	chr19	1847	109	299	314.749	320	341	428	yes	chr19:42752592-42759176	42752592-42759176	42752592	42759176	q13.2	376.291	154.58	327.153	298.865	309.308	1.6729	2.01422	0.830545	-0.26787	neutral	ERF chr19:42752592-42759176 q13.2	chr19_42752592
OM19904	Dehm_Project_070	ETS2	chr21	2380	79	256.5	291.163	305	349.5	422	yes	chr21:40177246-40194838	40177246-40194838	40177246	40194838	q22.2	376.291	154.58	327.153	298.865	309.308	1.54754	1.55445	0.995558	-0.00642261	neutral	ETS2 chr21:40177246-40194838 q22.2	chr21_40177246
OM19904	Dehm_Project_070	EZH2	chr7	3206	122	301	337.51	351	379	488	yes	chr7:148504713-148544415	148504713-148544415	148504713	148544415	q36.1	376.291	154.58	327.153	298.865	309.308	1.79388	1.62566	1.10347	0.142052	neutral	EZH2 chr7:148504713-148544415 q36.1	chr7_148504713
OM19904	Dehm_Project_070	FANCA	chr16	6573	61	298	334.136	337	380	535	yes	chr16:89804984-89883048	89804984-89883048	89804984	89883048	q24.3	376.291	154.58	327.153	298.865	309.308	1.77594	1.82315	0.974106	-0.03785	neutral	FANCA chr16:89804984-89883048 q24.3	chr16_89804984
OM19904	Dehm_Project_070	FOXA1	chr14	1519	174	275	300.622	302	328	419	yes	chr14:38060545-38064202	38060545-38064202	38060545	38064202	q21.1	376.291	154.58	327.153	298.865	309.308	1.59782	1.87516	0.852096	-0.230911	neutral	FOXA1 chr14:38060545-38064202 q21.1	chr14_38060545
OM19904	Dehm_Project_070	GNAS	chr20	4801	8	310	339.602	341	377	557	yes	chr20:57415137-57485909	57415137-57485909	57415137	57485909	q13.32	376.291	154.58	327.153	298.865	309.308	1.805	2.06684	0.873312	-0.195431	neutral	GNAS chr20:57415137-57485909 q13.32	chr20_57415137
OM19904	Dehm_Project_070	HDAC2	chr6	2167	105	299	331.35	345	373	466	yes	chr6:114262197-114292097	114262197-114292097	114262197	114292097	q21	376.291	154.58	327.153	298.865	309.308	1.76114	1.52654	1.15368	0.206243	neutral	HDAC2 chr6:114262197-114292097 q21	chr6_114262197
OM19904	Dehm_Project_070	HDAC8	chrX	1862	67	156	170.567	172	196	250	yes	chrX:71549879-71792636	71549879-71792636	71549879	71792636	q13.1	376.291	154.58	327.153	298.865	309.308	0.453285	0.44783	1.01218	0.0174679	neutral	HDAC8 chrX:71549879-71792636 q13.1	chrX_71549879
OM19904	Dehm_Project_070	HSD3B1	chr1	1272	226	345	376.45	379	413	484	yes	chr1:120050075-120057293	120050075-120057293	120050075	120057293	p12	376.291	154.58	327.153	298.865	309.308	2.00085	2.16186	0.925523	-0.11166	neutral	HSD3B1 chr1:120050075-120057293 p12	chr1_120050075
OM19904	Dehm_Project_070	KDM6A	chrX	5862	32	144	162.472	167	189	237	yes	chrX:44732773-44970681	44732773-44970681	44732773	44970681	p11.3	376.291	154.58	327.153	298.865	309.308	0.431773	0.396169	1.08987	0.124157	neutral	KDM6A chrX:44732773-44970681 p11.3	chrX_44732773
OM19904	Dehm_Project_070	KMT2A	chr11	13719	24	321	345.579	359	390	481	yes	chr11:118307203-118392912	118307203-118392912	118307203	118392912	q23.3	376.291	154.58	327.153	298.865	309.308	1.83676	1.79909	1.02094	0.029897	neutral	KMT2A chr11:118307203-118392912 q23.3	chr11_118307203
OM19904	Dehm_Project_070	KMT2C	chr7	17686	45	311	397.474	349	380	2387	yes	chr7:151833892-152132896	151833892-152132896	151833892	152132896	q36.1	376.291	154.58	327.153	298.865	309.308	2.11259	1.98193	1.06593	0.0921078	neutral	KMT2C chr7:151833892-152132896 q36.1	chr7_151833892
OM19904	Dehm_Project_070	KMT2D	chr12	19314	29	307	330.927	336	361	463	yes	chr12:49415538-49449132	49415538-49449132	49415538	49449132	q13.12	376.291	154.58	327.153	298.865	309.308	1.75889	2.02523	0.868487	-0.203425	neutral	KMT2D chr12:49415538-49449132 q13.12	chr12_49415538
OM19904	Dehm_Project_070	LRP1B	chr2	18350	79	289	327.228	331	370	598	yes	chr2:140990730-142888323	140990730-142888323	140990730	142888323	q22.1	376.291	154.58	327.153	298.865	309.308	1.73923	1.60744	1.08198	0.113677	neutral	LRP1B chr2:140990730-142888323 q22.1	chr2_140990730
OM19904	Dehm_Project_070	MED12	chrX	8784	59	150	169.532	170	188	305	yes	chrX:70338580-70362093	70338580-70362093	70338580	70362093	q13.1	376.291	154.58	327.153	298.865	309.308	0.450533	0.476274	0.945954	-0.0801574	neutral	MED12 chrX:70338580-70362093 q13.1	chrX_70338580
OM19904	Dehm_Project_070	MET	chr7	5302	160	328	364.757	370	403	522	yes	chr7:116339114-116436203	116339114-116436203	116339114	116436203	q31.2	376.291	154.58	327.153	298.865	309.308	1.9387	1.80873	1.07186	0.100111	neutral	MET chr7:116339114-116436203 q31.2	chr7_116339114
OM19904	Dehm_Project_070	MLH1	chr3	3221	47	312	346.68	345	382	594	yes	chr3:37035014-37092169	37035014-37092169	37035014	37092169	p22.2	376.291	154.58	327.153	298.865	309.308	1.84261	1.671	1.1027	0.141043	neutral	MLH1 chr3:37035014-37092169 p22.2	chr3_37035014
OM19904	Dehm_Project_070	MSH2	chr2	3605	91	270	326.146	340	381	484	yes	chr2:47630306-47710113	47630306-47710113	47630306	47710113	p21	376.291	154.58	327.153	298.865	309.308	1.73348	1.53184	1.13163	0.178401	neutral	MSH2 chr2:47630306-47710113 p21	chr2_47630306
OM19904	Dehm_Project_070	MSH6	chr2	4583	107	279	311.584	317	350	482	yes	chr2:48010348-48034024	48010348-48034024	48010348	48034024	p16.3	376.291	154.58	327.153	298.865	309.308	1.65608	1.65744	0.999179	-0.00118545	neutral	MSH6 chr2:48010348-48034024 p16.3	chr2_48010348
OM19904	Dehm_Project_070	MYC	chr8	1515	162	243	295.051	293	355.5	424	yes	chr8:128748815-128753229	128748815-128753229	128748815	128753229	q24.21	376.291	154.58	327.153	298.865	309.308	1.56821	1.88445	0.832183	-0.265027	neutral	MYC chr8:128748815-128753229 q24.21	chr8_128748815
OM19904	Dehm_Project_070	MYCN	chr2	1819	52	261	285.623	303	335	412	yes	chr2:16080684-16086244	16080684-16086244	16080684	16086244	p24.3	376.291	154.58	327.153	298.865	309.308	1.5181	1.73901	0.872968	-0.195999	neutral	MYCN chr2:16080684-16086244 p24.3	chr2_16080684
OM19904	Dehm_Project_070	NCOR1	chr17	9629	15	310	344.001	347	379	802	yes	chr17:15935585-16097908	15935585-16097908	15935585	16097908	p12	376.291	154.58	327.153	298.865	309.308	1.82838	1.67718	1.09015	0.124531	neutral	NCOR1 chr17:15935585-16097908 p12	chr17_15935585
OM19904	Dehm_Project_070	NCOR2	chr12	9919	91	303	329.14	332	363	475	yes	chr12:124809923-124979822	124809923-124979822	124809923	124979822	q24.31	376.291	154.58	327.153	298.865	309.308	1.74939	2.04786	0.854251	-0.227267	neutral	NCOR2 chr12:124809923-124979822 q24.31	chr12_124809923
OM19904	Dehm_Project_070	NKX3-1	chr8	805	136	213	277.278	266	344	373	yes	chr8:23538709-23540427	23538709-23540427	23538709	23540427	p21.2	376.291	154.58	327.153	298.865	309.308	1.47374	1.68037	0.877034	-0.189295	neutral	NKX3-1 chr8:23538709-23540427 p21.2	chr8_23538709
OM19904	Dehm_Project_070	PALB2	chr16	4211	79	338	359.507	369	400	488	yes	chr16:23614755-23652503	23614755-23652503	23614755	23652503	p12.2	376.291	154.58	327.153	298.865	309.308	1.91079	1.7806	1.07312	0.101806	neutral	PALB2 chr16:23614755-23652503 p12.2	chr16_23614755
OM19904	Dehm_Project_070	PIK3CA	chr3	4207	144	309	343.001	348	387	483	yes	chr3:178916589-178952177	178916589-178952177	178916589	178952177	q26.32	376.291	154.58	327.153	298.865	309.308	1.82306	1.56968	1.16142	0.215891	neutral	PIK3CA chr3:178916589-178952177 q26.32	chr3_178916589
OM19904	Dehm_Project_070	PIK3CB	chr3	4313	84	286	322.428	327	363	486	yes	chr3:138374206-138478210	138374206-138478210	138374206	138478210	q22.3	376.291	154.58	327.153	298.865	309.308	1.71371	1.48838	1.1514	0.203383	neutral	PIK3CB chr3:138374206-138478210 q22.3	chr3_138374206
OM19904	Dehm_Project_070	PIK3R1	chr5	3163	147	279	320.5	336	365	446	yes	chr5:67522479-67593454	67522479-67593454	67522479	67593454	q13.1	376.291	154.58	327.153	298.865	309.308	1.70347	1.54099	1.10544	0.144617	neutral	PIK3R1 chr5:67522479-67593454 q13.1	chr5_67522479
OM19904	Dehm_Project_070	PMS2	chr7	3416	103	302	364.301	366	410	790	yes	chr7:6013005-6048675	6013005-6048675	6013005	6048675	p22.1	376.291	154.58	327.153	298.865	309.308	1.93627	1.74917	1.10697	0.146614	neutral	PMS2 chr7:6013005-6048675 p22.1	chr7_6013005
OM19904	Dehm_Project_070	POLD1	chr19	4702	147	281	329.279	329	376	500	yes	chr19:50902084-50921229	50902084-50921229	50902084	50921229	q13.33	376.291	154.58	327.153	298.865	309.308	1.75013	2.04193	0.857094	-0.222474	neutral	POLD1 chr19:50902084-50921229 q13.33	chr19_50902084
OM19904	Dehm_Project_070	POLE	chr12	9311	86	318	345.147	347	379	506	yes	chr12:133201258-133263926	133201258-133263926	133201258	133263926	q24.33	376.291	154.58	327.153	298.865	309.308	1.83447	1.99743	0.918413	-0.122785	neutral	POLE chr12:133201258-133263926 q24.33	chr12_133201258
OM19904	Dehm_Project_070	PPP2R2A	chr8	1931	138	312	331.532	343	369	443	yes	chr8:26149311-26227954	26149311-26227954	26149311	26227954	p21.2	376.291	154.58	327.153	298.865	309.308	1.7621	1.48223	1.18882	0.249526	neutral	PPP2R2A chr8:26149311-26227954 p21.2	chr8_26149311
OM19904	Dehm_Project_070	PTEN	chr10	2182	113	205	281.31	282	353	463	yes	chr10:89623682-89725254	89623682-89725254	89623682	89725254	q23.31	376.291	154.58	327.153	298.865	309.308	1.49517	1.343	1.1133	0.154848	neutral	PTEN chr10:89623682-89725254 q23.31	chr10_89623682
OM19904	Dehm_Project_070	RAD51B	chr14	2328	2	277	302.462	322	367	486	yes	chr14:68290236-69149686	68290236-69149686	68290236	69149686	q24.1	376.291	154.58	327.153	298.865	309.308	1.60759	1.4563	1.10389	0.142597	neutral	RAD51B chr14:68290236-69149686 q24.1	chr14_68290236
OM19904	Dehm_Project_070	RAD51C	chr17	1585	141	274	328.468	332	393	480	yes	chr17:56769980-56811608	56769980-56811608	56769980	56811608	q22	376.291	154.58	327.153	298.865	309.308	1.74582	1.52812	1.14247	0.192151	neutral	RAD51C chr17:56769980-56811608 q22	chr17_56769980
OM19904	Dehm_Project_070	RAD54L	chr1	3144	188	330	359.095	356	387	517	yes	chr1:46714053-46743979	46714053-46743979	46714053	46743979	p34.1	376.291	154.58	327.153	298.865	309.308	1.9086	1.88327	1.01345	0.019281	neutral	RAD54L chr1:46714053-46743979 p34.1	chr1_46714053
OM19904	Dehm_Project_070	RAF1	chr3	2857	193	328	354.751	353	385	443	yes	chr3:12625988-12660245	12625988-12660245	12625988	12660245	p25.2	376.291	154.58	327.153	298.865	309.308	1.88551	1.82205	1.03483	0.049395	neutral	RAF1 chr3:12625988-12660245 p25.2	chr3_12625988
OM19904	Dehm_Project_070	RB1	chr13	4137	22	252	297.957	321	354	449	yes	chr13:48878024-49054232	48878024-49054232	48878024	49054232	q14.2	376.291	154.58	327.153	298.865	309.308	1.58365	1.37594	1.15096	0.202839	neutral	RB1 chr13:48878024-49054232 q14.2	chr13_48878024
OM19904	Dehm_Project_070	RNF43	chr17	2802	194	325	358.595	365	396	482	yes	chr17:56432279-56492963	56432279-56492963	56432279	56492963	q22	376.291	154.58	327.153	298.865	309.308	1.90595	2.14576	0.88824	-0.170979	neutral	RNF43 chr17:56432279-56492963 q22	chr17_56432279
OM19904	Dehm_Project_070	RSPO2	chr8	982	130	286	330.531	336	378	448	yes	chr8:108913278-109094891	108913278-109094891	108913278	109094891	q23.1	376.291	154.58	327.153	298.865	309.308	1.75678	1.65044	1.06443	0.0900823	neutral	RSPO2 chr8:108913278-109094891 q23.1	chr8_108913278
OM19904	Dehm_Project_070	SPOP	chr17	1575	176	328	357.708	363	396	440	yes	chr17:47677715-47700197	47677715-47700197	47677715	47700197	q21.33	376.291	154.58	327.153	298.865	309.308	1.90123	1.80573	1.05289	0.0743499	neutral	SPOP chr17:47677715-47700197 q21.33	chr17_47677715
OM19904	Dehm_Project_070	TP53	chr17	1853	205	306	336.896	347	371	454	yes	chr17:7572902-7579937	7572902-7579937	7572902	7579937	p13.1	376.291	154.58	327.153	298.865	309.308	1.79062	1.88411	0.950378	-0.0734259	neutral	TP53 chr17:7572902-7579937 p13.1	chr17_7572902
OM19904	Dehm_Project_070	ZBTB16	chr11	2322	199	303	344.407	336	388	460	yes	chr11:113933998-114121302	113933998-114121302	113933998	114121302	q23.2	376.291	154.58	327.153	298.865	309.308	1.83053	2.13396	0.85781	-0.22127	neutral	ZBTB16 chr11:113933998-114121302 q23.2	chr11_113933998
OM19904	Dehm_Project_070	ZFHX3	chr16	11562	141	322	355.806	358	395	555	yes	chr16:72821038-72994069	72821038-72994069	72821038	72994069	q22.2	376.291	154.58	327.153	298.865	309.308	1.89112	2.11164	0.895572	-0.159119	neutral	ZFHX3 chr16:72821038-72994069 q22.2	chr16_72821038
OM19904	Dehm_Project_070	ZNRF3	chr22	3261	0	316	334.059	358	403	491	yes	chr22:29279730-29449635	29279730-29449635	29279730	29449635	q12.1	376.291	154.58	327.153	298.865	309.308	1.77554	2.01321	0.881943	-0.181243	neutral	ZNRF3 chr22:29279730-29449635 q12.1	chr22_29279730
OM20788	Dehm_Project_070	ABL1	chr9	4129	498	1469	1960.12	2027	2514	3491		chr9:133589682-133761095	133589682-133761095	133589682	133761095	q34.12	1931.85	911.299	1917.15	949.067	1075.28	2.02927	2.12471	0.95508	-0.0663059	neutral	ABL1 chr9:133589682-133761095 q34.12	chr9_133589682
OM20788	Dehm_Project_070	ABL2	chr1	4402	0	1092	1445.25	1526	1795	2559		chr1:179076828-179198557	179076828-179198557	179076828	179198557	q25.2	1931.85	911.299	1917.15	949.067	1075.28	1.49624	1.79048	0.835664	-0.259004	neutral	ABL2 chr1:179076828-179198557 q25.2	chr1_179076828
OM20788	Dehm_Project_070	AKT1	chr14	2093	772	1252	1531.82	1568	1789	2215		chr14:105236653-105259005	105236653-105259005	105236653	105259005	q32.33	1931.85	911.299	1917.15	949.067	1075.28	1.58586	2.06901	0.766484	-0.383673	loss	AKT1 chr14:105236653-105259005 q32.33	chr14_105236653
OM20788	Dehm_Project_070	APC	chr5	9711	368	1267	1468.6	1522	1703	2226		chr5:112043390-112179848	112043390-112179848	112043390	112179848	q22.2	1931.85	911.299	1917.15	949.067	1075.28	1.52041	1.76953	0.859219	-0.218903	neutral	APC chr5:112043390-112179848 q22.2	chr5_112043390
OM20788	Dehm_Project_070	AR	chrX	186599	0	91	570.4	684	897	1450		chrX:66763863-66950461	66763863-66950461	66763863	66950461	q12	1931.85	911.299	1917.15	949.067	1075.28	0.295262	0.340599	0.866889	-0.206082	neutral	AR chrX:66763863-66950461 q12	chrX_66763863
OM20788	Dehm_Project_070	AR_baited_region	chrX	820588	0	0	405.56	69	833	2117		chrX:66446874-67267461	66446874-67267461	66446874	67267461	q12	1931.85	911.299	1917.15	949.067	1075.28	0.209934	0.20647	1.01678	0.0240043	neutral	AR_baited_region chrX:66446874-67267461 q12	chrX_66446874
OM20788	Dehm_Project_070	AR_enhancer	chrX	11001	97	586	767.589	798	969	1437		chrX:66117800-66128800	66117800-66128800	66117800	66128800	q12	1931.85	911.299	1917.15	949.067	1075.28	0.397334	0.463337	0.857549	-0.22171	neutral	AR_enhancer chrX:66117800-66128800 q12	chrX_66117800
OM20788	Dehm_Project_070	ATM	chr11	12279	403	1137	1405.84	1420	1656	2762		chr11:108098327-108236260	108098327-108236260	108098327	108236260	q22.3	1931.85	911.299	1917.15	949.067	1075.28	1.45543	1.50425	0.967551	-0.04759	neutral	ATM chr11:108098327-108236260 q22.3	chr11_108098327
OM20788	Dehm_Project_070	AURKA	chr20	1612	343	1059.5	1303.19	1344	1588.5	1963		chr20:54945189-54963278	54945189-54963278	54945189	54963278	q13.2	1931.85	911.299	1917.15	949.067	1075.28	1.34916	1.61215	0.836874	-0.256917	neutral	AURKA chr20:54945189-54963278 q13.2	chr20_54945189
OM20788	Dehm_Project_070	BARD1	chr2	2884	352	935	1220.92	1283	1520.5	1932		chr2:215593375-215674318	215593375-215674318	215593375	215674318	q35	1931.85	911.299	1917.15	949.067	1075.28	1.26399	1.62319	0.778707	-0.360848	loss	BARD1 chr2:215593375-215674318 q35	chr2_215593375
OM20788	Dehm_Project_070	BRAF	chr7	3444	196	1346.5	1677.67	1731.5	2055	2876		chr7:140426269-140624528	140426269-140624528	140426269	140624528	q34	1931.85	911.299	1917.15	949.067	1075.28	1.73686	1.59954	1.08585	0.118826	neutral	BRAF chr7:140426269-140624528 q34	chr7_140426269
OM20788	Dehm_Project_070	BRCA1	chr17	6808	368	1361.5	1682.1	1698	2017.5	2853		chr17:41197670-41276138	41197670-41276138	41197670	41276138	q21.31	1931.85	911.299	1917.15	949.067	1075.28	1.74144	1.84116	0.945839	-0.0803328	neutral	BRCA1 chr17:41197670-41276138 q21.31	chr17_41197670
OM20788	Dehm_Project_070	BRCA2	chr13	11557	197	873	1014.45	1053	1196	1584		chr13:32890573-32972932	32890573-32972932	32890573	32972932	q13.1	1931.85	911.299	1917.15	949.067	1075.28	1.05024	1.57377	0.667343	-0.5835	loss	BRCA2 chr13:32890573-32972932 q13.1	chr13_32890573
OM20788	Dehm_Project_070	BRD4	chr19	5377	142	1063	1409.76	1458	1814	2325		chr19:15349163-15383935	15349163-15383935	15349163	15383935	p13.12	1931.85	911.299	1917.15	949.067	1075.28	1.4595	1.80937	0.806636	-0.31001	loss	BRD4 chr19:15349163-15383935 p13.12	chr19_15349163
OM20788	Dehm_Project_070	BRIP1	chr17	4700	425	1195	1495.82	1519	1778	2473		chr17:59760632-59938925	59760632-59938925	59760632	59938925	q23.2	1931.85	911.299	1917.15	949.067	1075.28	1.5486	1.71364	0.903689	-0.146101	neutral	BRIP1 chr17:59760632-59938925 q23.2	chr17_59760632
OM20788	Dehm_Project_070	CCND1	chr11	1138	247	718	1093.53	967.5	1553	2109		chr11:69456057-69466075	69456057-69466075	69456057	69466075	q13.3	1931.85	911.299	1917.15	949.067	1075.28	1.13211	1.7229	0.657098	-0.60582	loss	CCND1 chr11:69456057-69466075 q13.3	chr11_69456057
OM20788	Dehm_Project_070	CCNE1	chr19	1783	350	1375	1616.28	1631	1932	2426		chr19:30303438-30314709	30303438-30314709	30303438	30314709	q12	1931.85	911.299	1917.15	949.067	1075.28	1.6733	1.85683	0.901162	-0.150141	neutral	CCNE1 chr19:30303438-30314709 q12	chr19_30303438
OM20788	Dehm_Project_070	CDK12	chr17	5173	382	1196	1402.63	1466	1626	2455		chr17:37618300-37687594	37618300-37687594	37618300	37687594	q12	1931.85	911.299	1917.15	949.067	1075.28	1.45212	1.784	0.813969	-0.296955	neutral	CDK12 chr17:37618300-37687594 q12	chr17_37618300
OM20788	Dehm_Project_070	CDKN1B	chr12	697	464	831	1065.25	1131	1325	1469		chr12:12870749-12871905	12870749-12871905	12870749	12871905	p13.1	1931.85	911.299	1917.15	949.067	1075.28	1.10283	1.27044	0.868073	-0.204112	neutral	CDKN1B chr12:12870749-12871905 p13.1	chr12_12870749
OM20788	Dehm_Project_070	CDKN2A	chr9	1162	191	501	780.339	799.5	1067	1358		chr9:21968203-21994355	21968203-21994355	21968203	21994355	p21.3	1931.85	911.299	1917.15	949.067	1075.28	0.807868	1.71857	0.470081	-1.08902	loss	CDKN2A chr9:21968203-21994355 p21.3	chr9_21968203
OM20788	Dehm_Project_070	CHD1	chr5	7197	170	806	1012.89	1005	1221	2071		chr5:98192059-98262115	98192059-98262115	98192059	98262115	q15	1931.85	911.299	1917.15	949.067	1075.28	1.04863	1.35754	0.772447	-0.372493	loss	CHD1 chr5:98192059-98262115 q15	chr5_98192059
OM20788	Dehm_Project_070	CHEK1	chr11	2353	285	907	1201.51	1245	1484	2227		chr11:125495631-125525240	125495631-125525240	125495631	125525240	q24.2	1931.85	911.299	1917.15	949.067	1075.28	1.2439	1.55428	0.800305	-0.321378	loss	CHEK1 chr11:125495631-125525240 q24.2	chr11_125495631
OM20788	Dehm_Project_070	CHEK2	chr22	2599	0	798	958.411	942	1103	2212		chr22:29083860-29130734	29083860-29130734	29083860	29130734	q12.1	1931.85	911.299	1917.15	949.067	1075.28	0.992223	1.65957	0.597878	-0.742076	loss	CHEK2 chr22:29083860-29130734 q12.1	chr22_29083860
OM20788	Dehm_Project_070	CTNNB1	chr3	3046	505	1269	1538.12	1524	1828	2528		chr3:41265535-41280858	41265535-41280858	41265535	41280858	p22.1	1931.85	911.299	1917.15	949.067	1075.28	1.59238	1.75467	0.907514	-0.140008	neutral	CTNNB1 chr3:41265535-41280858 p22.1	chr3_41265535
OM20788	Dehm_Project_070	CYLD	chr16	3707	368	1140.5	1356.64	1360	1590	2305		chr16:50783585-50830444	50783585-50830444	50783585	50830444	q12.1	1931.85	911.299	1917.15	949.067	1075.28	1.4045	1.59505	0.880541	-0.183538	neutral	CYLD chr16:50783585-50830444 q12.1	chr16_50783585
OM20788	Dehm_Project_070	ERCC3	chr2	3099	370	983.5	1181.63	1182	1402	2290		chr2:128015147-128051682	128015147-128051682	128015147	128051682	q14.3	1931.85	911.299	1917.15	949.067	1075.28	1.22331	1.76782	0.69199	-0.531178	loss	ERCC3 chr2:128015147-128051682 q14.3	chr2_128015147
OM20788	Dehm_Project_070	ERF	chr19	1847	330	1024	1221.98	1279	1471	1801		chr19:42752592-42759176	42752592-42759176	42752592	42759176	q13.2	1931.85	911.299	1917.15	949.067	1075.28	1.26509	2.01422	0.62808	-0.67098	loss	ERF chr19:42752592-42759176 q13.2	chr19_42752592
OM20788	Dehm_Project_070	ETS2	chr21	2380	71	611	886.032	916	1158	1695		chr21:40177246-40194838	40177246-40194838	40177246	40194838	q22.2	1931.85	911.299	1917.15	949.067	1075.28	0.91729	1.55445	0.590107	-0.760951	loss	ETS2 chr21:40177246-40194838 q22.2	chr21_40177246
OM20788	Dehm_Project_070	EZH2	chr7	3206	550	1294	1621.52	1592	1940	2589		chr7:148504713-148544415	148504713-148544415	148504713	148544415	q36.1	1931.85	911.299	1917.15	949.067	1075.28	1.67872	1.62566	1.03264	0.0463353	neutral	EZH2 chr7:148504713-148544415 q36.1	chr7_148504713
OM20788	Dehm_Project_070	FANCA	chr16	6573	147	819	996.412	993	1172	1851		chr16:89804984-89883048	89804984-89883048	89804984	89883048	q24.3	1931.85	911.299	1917.15	949.067	1075.28	1.03156	1.82315	0.565814	-0.8216	loss	FANCA chr16:89804984-89883048 q24.3	chr16_89804984
OM20788	Dehm_Project_070	FOXA1	chr14	1519	417	823	1150.95	1167	1430	1886		chr14:38060545-38064202	38060545-38064202	38060545	38064202	q21.1	1931.85	911.299	1917.15	949.067	1075.28	1.19155	1.87516	0.635441	-0.65417	loss	FOXA1 chr14:38060545-38064202 q21.1	chr14_38060545
OM20788	Dehm_Project_070	GNAS	chr20	4801	58	1303	1638.62	1690	2018	2834		chr20:57415137-57485909	57415137-57485909	57415137	57485909	q13.32	1931.85	911.299	1917.15	949.067	1075.28	1.69643	2.06684	0.820784	-0.284926	neutral	GNAS chr20:57415137-57485909 q13.32	chr20_57415137
OM20788	Dehm_Project_070	HDAC2	chr6	2167	344	828	1057.2	1042	1315.5	1694		chr6:114262197-114292097	114262197-114292097	114262197	114292097	q21	1931.85	911.299	1917.15	949.067	1075.28	1.0945	1.52654	0.716981	-0.479994	loss	HDAC2 chr6:114262197-114292097 q21	chr6_114262197
OM20788	Dehm_Project_070	HDAC8	chrX	1862	113	796	942.555	926.5	1156	1711		chrX:71549879-71792636	71549879-71792636	71549879	71792636	q13.1	1931.85	911.299	1917.15	949.067	1075.28	0.487903	0.44783	1.08948	0.123645	neutral	HDAC8 chrX:71549879-71792636 q13.1	chrX_71549879
OM20788	Dehm_Project_070	HSD3B1	chr1	1272	738	1732.5	1929.14	1992.5	2157.5	2663		chr1:120050075-120057293	120050075-120057293	120050075	120057293	p12	1931.85	911.299	1917.15	949.067	1075.28	1.9972	2.16186	0.923834	-0.114295	neutral	HSD3B1 chr1:120050075-120057293 p12	chr1_120050075
OM20788	Dehm_Project_070	KDM6A	chrX	5862	212	572	743.715	773	941	1288		chrX:44732773-44970681	44732773-44970681	44732773	44970681	p11.3	1931.85	911.299	1917.15	949.067	1075.28	0.384976	0.396169	0.971747	-0.0413476	neutral	KDM6A chrX:44732773-44970681 p11.3	chrX_44732773
OM20788	Dehm_Project_070	KMT2A	chr11	13719	70	1167.5	1561.7	1653	1979	2856		chr11:118307203-118392912	118307203-118392912	118307203	118392912	q23.3	1931.85	911.299	1917.15	949.067	1075.28	1.6168	1.79909	0.898676	-0.154127	neutral	KMT2A chr11:118307203-118392912 q23.3	chr11_118307203
OM20788	Dehm_Project_070	KMT2C	chr7	17686	475	1513	1938.86	1887	2236	5783		chr7:151833892-152132896	151833892-152132896	151833892	152132896	q36.1	1931.85	911.299	1917.15	949.067	1075.28	2.00726	1.98193	1.01278	0.0183243	neutral	KMT2C chr7:151833892-152132896 q36.1	chr7_151833892
OM20788	Dehm_Project_070	KMT2D	chr12	19314	106	1779	2155.35	2232	2595	3488		chr12:49415538-49449132	49415538-49449132	49415538	49449132	q13.12	1931.85	911.299	1917.15	949.067	1075.28	2.23139	2.02523	1.10179	0.139854	neutral	KMT2D chr12:49415538-49449132 q13.12	chr12_49415538
OM20788	Dehm_Project_070	LRP1B	chr2	18350	145	604	746.868	759	903	1321		chr2:140990730-142888323	140990730-142888323	140990730	142888323	q22.1	1931.85	911.299	1917.15	949.067	1075.28	0.773217	1.60744	0.481023	-1.05582	loss	LRP1B chr2:140990730-142888323 q22.1	chr2_140990730
OM20788	Dehm_Project_070	MED12	chrX	8784	198	710.5	940.802	956	1158	1751		chrX:70338580-70362093	70338580-70362093	70338580	70362093	q13.1	1931.85	911.299	1917.15	949.067	1075.28	0.486996	0.476274	1.02251	0.0321196	neutral	MED12 chrX:70338580-70362093 q13.1	chrX_70338580
OM20788	Dehm_Project_070	MET	chr7	5302	531	1428	1822.78	1779	2176	3108		chr7:116339114-116436203	116339114-116436203	116339114	116436203	q31.2	1931.85	911.299	1917.15	949.067	1075.28	1.88708	1.80873	1.04332	0.0611806	neutral	MET chr7:116339114-116436203 q31.2	chr7_116339114
OM20788	Dehm_Project_070	MLH1	chr3	3221	188	1241	1495.5	1516	1776	2383		chr3:37035014-37092169	37035014-37092169	37035014	37092169	p22.2	1931.85	911.299	1917.15	949.067	1075.28	1.54826	1.671	0.926548	-0.110063	neutral	MLH1 chr3:37035014-37092169 p22.2	chr3_37035014
OM20788	Dehm_Project_070	MSH2	chr2	3605	267	800	1056.03	1069	1285	1817		chr2:47630306-47710113	47630306-47710113	47630306	47710113	p21	1931.85	911.299	1917.15	949.067	1075.28	1.09329	1.53184	0.713706	-0.486597	loss	MSH2 chr2:47630306-47710113 p21	chr2_47630306
OM20788	Dehm_Project_070	MSH6	chr2	4583	267	1049.5	1257.36	1309	1529	2075		chr2:48010348-48034024	48010348-48034024	48010348	48034024	p16.3	1931.85	911.299	1917.15	949.067	1075.28	1.30172	1.65744	0.785378	-0.348541	loss	MSH6 chr2:48010348-48034024 p16.3	chr2_48010348
OM20788	Dehm_Project_070	MYC	chr8	1515	351	997	1234.23	1315	1462.5	1888		chr8:128748815-128753229	128748815-128753229	128748815	128753229	q24.21	1931.85	911.299	1917.15	949.067	1075.28	1.27778	1.88445	0.678064	-0.560506	loss	MYC chr8:128748815-128753229 q24.21	chr8_128748815
OM20788	Dehm_Project_070	MYCN	chr2	1819	203	725.5	1193.92	1206	1587.5	2323		chr2:16080684-16086244	16080684-16086244	16080684	16086244	p24.3	1931.85	911.299	1917.15	949.067	1075.28	1.23604	1.73901	0.710771	-0.492543	loss	MYCN chr2:16080684-16086244 p24.3	chr2_16080684
OM20788	Dehm_Project_070	NCOR1	chr17	9629	19	685	899.118	899	1131	1951		chr17:15935585-16097908	15935585-16097908	15935585	16097908	p12	1931.85	911.299	1917.15	949.067	1075.28	0.930838	1.67718	0.555003	-0.849432	loss	NCOR1 chr17:15935585-16097908 p12	chr17_15935585
OM20788	Dehm_Project_070	NCOR2	chr12	9919	179	1437	1791.18	1786	2159.5	3041		chr12:124809923-124979822	124809923-124979822	124809923	124979822	q24.31	1931.85	911.299	1917.15	949.067	1075.28	1.85437	2.04786	0.905517	-0.143187	neutral	NCOR2 chr12:124809923-124979822 q24.31	chr12_124809923
OM20788	Dehm_Project_070	NKX3-1	chr8	805	121	446	546.439	596	669	759		chr8:23538709-23540427	23538709-23540427	23538709	23540427	p21.2	1931.85	911.299	1917.15	949.067	1075.28	0.565716	1.68037	0.336661	-1.57063	loss	NKX3-1 chr8:23538709-23540427 p21.2	chr8_23538709
OM20788	Dehm_Project_070	PALB2	chr16	4211	420	1446	1641.66	1710	1918	2463		chr16:23614755-23652503	23614755-23652503	23614755	23652503	p12.2	1931.85	911.299	1917.15	949.067	1075.28	1.69957	1.7806	0.954493	-0.0671935	neutral	PALB2 chr16:23614755-23652503 p12.2	chr16_23614755
OM20788	Dehm_Project_070	PIK3CA	chr3	4207	491	1203	1490.49	1543	1766.5	2416		chr3:178916589-178952177	178916589-178952177	178916589	178952177	q26.32	1931.85	911.299	1917.15	949.067	1075.28	1.54308	1.56968	0.98305	-0.0246637	neutral	PIK3CA chr3:178916589-178952177 q26.32	chr3_178916589
OM20788	Dehm_Project_070	PIK3CB	chr3	4313	339	851	1098.14	1100	1340	1929		chr3:138374206-138478210	138374206-138478210	138374206	138478210	q22.3	1931.85	911.299	1917.15	949.067	1075.28	1.13688	1.48838	0.763834	-0.388668	loss	PIK3CB chr3:138374206-138478210 q22.3	chr3_138374206
OM20788	Dehm_Project_070	PIK3R1	chr5	3163	197	855	1035.69	1035	1246	1727		chr5:67522479-67593454	67522479-67593454	67522479	67593454	q13.1	1931.85	911.299	1917.15	949.067	1075.28	1.07223	1.54099	0.695806	-0.523244	loss	PIK3R1 chr5:67522479-67593454 q13.1	chr5_67522479
OM20788	Dehm_Project_070	PMS2	chr7	3416	246	940.5	1358.21	1297	1691	2945		chr7:6013005-6048675	6013005-6048675	6013005	6048675	p22.1	1931.85	911.299	1917.15	949.067	1075.28	1.40613	1.74917	0.803884	-0.31494	loss	PMS2 chr7:6013005-6048675 p22.1	chr7_6013005
OM20788	Dehm_Project_070	POLD1	chr19	4702	477	1644	1947.24	1985	2310	2864		chr19:50902084-50921229	50902084-50921229	50902084	50921229	q13.33	1931.85	911.299	1917.15	949.067	1075.28	2.01594	2.04193	0.987268	-0.0184857	neutral	POLD1 chr19:50902084-50921229 q13.33	chr19_50902084
OM20788	Dehm_Project_070	POLE	chr12	9311	180	1492	1862.02	1878	2244	3229		chr12:133201258-133263926	133201258-133263926	133201258	133263926	q24.33	1931.85	911.299	1917.15	949.067	1075.28	1.92771	1.99743	0.965096	-0.0512563	neutral	POLE chr12:133201258-133263926 q24.33	chr12_133201258
OM20788	Dehm_Project_070	PPP2R2A	chr8	1931	226	591	740.746	767	893.5	1235		chr8:26149311-26227954	26149311-26227954	26149311	26227954	p21.2	1931.85	911.299	1917.15	949.067	1075.28	0.766879	1.48223	0.517381	-0.950702	loss	PPP2R2A chr8:26149311-26227954 p21.2	chr8_26149311
OM20788	Dehm_Project_070	PTEN	chr10	2182	181	456	735.415	717.5	913	1781		chr10:89623682-89725254	89623682-89725254	89623682	89725254	q23.31	1931.85	911.299	1917.15	949.067	1075.28	0.761359	1.343	0.566908	-0.818813	loss	PTEN chr10:89623682-89725254 q23.31	chr10_89623682
OM20788	Dehm_Project_070	RAD51B	chr14	2328	24	774	1187.17	1246	1631	2351		chr14:68290236-69149686	68290236-69149686	68290236	69149686	q24.1	1931.85	911.299	1917.15	949.067	1075.28	1.22906	1.4563	0.843958	-0.244757	neutral	RAD51B chr14:68290236-69149686 q24.1	chr14_68290236
OM20788	Dehm_Project_070	RAD51C	chr17	1585	318	880	1071.29	1090	1263	1661		chr17:56769980-56811608	56769980-56811608	56769980	56811608	q22	1931.85	911.299	1917.15	949.067	1075.28	1.10908	1.52812	0.725783	-0.462389	loss	RAD51C chr17:56769980-56811608 q22	chr17_56769980
OM20788	Dehm_Project_070	RAD54L	chr1	3144	262	848	995.778	1014	1138	1576		chr1:46714053-46743979	46714053-46743979	46714053	46743979	p34.1	1931.85	911.299	1917.15	949.067	1075.28	1.03091	1.88327	0.547404	-0.869321	loss	RAD54L chr1:46714053-46743979 p34.1	chr1_46714053
OM20788	Dehm_Project_070	RAF1	chr3	2857	538	1201	1421.52	1393	1651	2150		chr3:12625988-12660245	12625988-12660245	12625988	12660245	p25.2	1931.85	911.299	1917.15	949.067	1075.28	1.47167	1.82205	0.807699	-0.30811	loss	RAF1 chr3:12625988-12660245 p25.2	chr3_12625988
OM20788	Dehm_Project_070	RB1	chr13	4137	33	669	846.032	862	1060	1446		chr13:48878024-49054232	48878024-49054232	48878024	49054232	q14.2	1931.85	911.299	1917.15	949.067	1075.28	0.875879	1.37594	0.636569	-0.651611	loss	RB1 chr13:48878024-49054232 q14.2	chr13_48878024
OM20788	Dehm_Project_070	RNF43	chr17	2802	418	1765	1981.53	2093.5	2332	2995		chr17:56432279-56492963	56432279-56492963	56432279	56492963	q22	1931.85	911.299	1917.15	949.067	1075.28	2.05144	2.14576	0.956044	-0.0648509	neutral	RNF43 chr17:56432279-56492963 q22	chr17_56432279
OM20788	Dehm_Project_070	RSPO2	chr8	982	649	1227	1572.94	1594.5	1945	2397		chr8:108913278-109094891	108913278-109094891	108913278	109094891	q23.1	1931.85	911.299	1917.15	949.067	1075.28	1.62843	1.65044	0.986666	-0.0193666	neutral	RSPO2 chr8:108913278-109094891 q23.1	chr8_108913278
OM20788	Dehm_Project_070	SPOP	chr17	1575	488	1338	1540.19	1583	1741	2179		chr17:47677715-47700197	47677715-47700197	47677715	47700197	q21.33	1931.85	911.299	1917.15	949.067	1075.28	1.59453	1.80573	0.883036	-0.179456	neutral	SPOP chr17:47677715-47700197 q21.33	chr17_47677715
OM20788	Dehm_Project_070	TP53	chr17	1853	296	952	1186.64	1210	1499	1928		chr17:7572902-7579937	7572902-7579937	7572902	7579937	p13.1	1931.85	911.299	1917.15	949.067	1075.28	1.2285	1.88411	0.652033	-0.616983	loss	TP53 chr17:7572902-7579937 p13.1	chr17_7572902
OM20788	Dehm_Project_070	ZBTB16	chr11	2322	578	1213	1415.8	1440	1663	2028		chr11:113933998-114121302	113933998-114121302	113933998	114121302	q23.2	1931.85	911.299	1917.15	949.067	1075.28	1.46575	2.13396	0.686867	-0.541897	loss	ZBTB16 chr11:113933998-114121302 q23.2	chr11_113933998
OM20788	Dehm_Project_070	ZFHX3	chr16	11562	332	1415	1688.09	1761	2005	2662		chr16:72821038-72994069	72821038-72994069	72821038	72994069	q22.2	1931.85	911.299	1917.15	949.067	1075.28	1.74765	2.11164	0.827627	-0.272948	neutral	ZFHX3 chr16:72821038-72994069 q22.2	chr16_72821038
OM20788	Dehm_Project_070	ZNRF3	chr22	3261	0	877	1081.62	1165	1415	1853		chr22:29279730-29449635	29279730-29449635	29279730	29449635	q12.1	1931.85	911.299	1917.15	949.067	1075.28	1.11978	2.01321	0.556217	-0.846279	loss	ZNRF3 chr22:29279730-29449635 q12.1	chr22_29279730
OM24884	Dehm_Project_070	ABL1	chr9	4129	131	507	549.853	571	614	723		chr9:133589682-133761095	133589682-133761095	133589682	133761095	q34.12	567.406	234.361	537.631	385.584	427.621	1.93813	2.12471	0.912184	-0.132603	neutral	ABL1 chr9:133589682-133761095 q34.12	chr9_133589682
OM24884	Dehm_Project_070	ABL2	chr1	4402	0	426	474.782	501	553	651		chr1:179076828-179198557	179076828-179198557	179076828	179198557	q25.2	567.406	234.361	537.631	385.584	427.621	1.67352	1.79048	0.934675	-0.0974636	neutral	ABL2 chr1:179076828-179198557 q25.2	chr1_179076828
OM24884	Dehm_Project_070	AKT1	chr14	2093	349	468	507.935	502	538	662		chr14:105236653-105259005	105236653-105259005	105236653	105259005	q32.33	567.406	234.361	537.631	385.584	427.621	1.79038	2.06901	0.865329	-0.20868	neutral	AKT1 chr14:105236653-105259005 q32.33	chr14_105236653
OM24884	Dehm_Project_070	APC	chr5	9711	168	414	438.224	448	476	594		chr5:112043390-112179848	112043390-112179848	112043390	112179848	q22.2	567.406	234.361	537.631	385.584	427.621	1.54466	1.76953	0.87292	-0.196079	neutral	APC chr5:112043390-112179848 q22.2	chr5_112043390
OM24884	Dehm_Project_070	AR	chrX	186599	0	88	318.932	404	479	685		chrX:66763863-66950461	66763863-66950461	66763863	66950461	q12	567.406	234.361	537.631	385.584	427.621	0.562088	0.340599	1.65029	0.722721	gain	AR chrX:66763863-66950461 q12	chrX_66763863
OM24884	Dehm_Project_070	AR_baited_region	chrX	820588	0	0	201.405	61	424	795		chrX:66446874-67267461	66446874-67267461	66446874	67267461	q12	567.406	234.361	537.631	385.584	427.621	0.354957	0.20647	1.71917	0.781713	gain	AR_baited_region chrX:66446874-67267461 q12	chrX_66446874
OM24884	Dehm_Project_070	AR_enhancer	chrX	11001	65	310	339.483	357	389	482		chrX:66117800-66128800	66117800-66128800	66117800	66128800	q12	567.406	234.361	537.631	385.584	427.621	0.598307	0.463337	1.2913	0.368824	gain	AR_enhancer chrX:66117800-66128800 q12	chrX_66117800
OM24884	Dehm_Project_070	ATM	chr11	12279	133	386	441.467	449	502	808		chr11:108098327-108236260	108098327-108236260	108098327	108236260	q22.3	567.406	234.361	537.631	385.584	427.621	1.55609	1.50425	1.03446	0.0488843	neutral	ATM chr11:108098327-108236260 q22.3	chr11_108098327
OM24884	Dehm_Project_070	AURKA	chr20	1612	172	395	467.858	490	537.5	655		chr20:54945189-54963278	54945189-54963278	54945189	54963278	q13.2	567.406	234.361	537.631	385.584	427.621	1.64911	1.61215	1.02293	0.0327063	neutral	AURKA chr20:54945189-54963278 q13.2	chr20_54945189
OM24884	Dehm_Project_070	BARD1	chr2	2884	182	430	470.567	487	531	659		chr2:215593375-215674318	215593375-215674318	215593375	215674318	q35	567.406	234.361	537.631	385.584	427.621	1.65866	1.62319	1.02185	0.0311846	neutral	BARD1 chr2:215593375-215674318 q35	chr2_215593375
OM24884	Dehm_Project_070	BRAF	chr7	3444	112	468	527.178	546	613	733		chr7:140426269-140624528	140426269-140624528	140426269	140624528	q34	567.406	234.361	537.631	385.584	427.621	1.8582	1.59954	1.16171	0.216254	neutral	BRAF chr7:140426269-140624528 q34	chr7_140426269
OM24884	Dehm_Project_070	BRCA1	chr17	6808	195	467	515.21	526	568	749		chr17:41197670-41276138	41197670-41276138	41197670	41276138	q21.31	567.406	234.361	537.631	385.584	427.621	1.81602	1.84116	0.986345	-0.0198356	neutral	BRCA1 chr17:41197670-41276138 q21.31	chr17_41197670
OM24884	Dehm_Project_070	BRCA2	chr13	11557	167	398	444.005	454	502	645		chr13:32890573-32972932	32890573-32972932	32890573	32972932	q13.1	567.406	234.361	537.631	385.584	427.621	1.56503	1.57377	0.994452	-0.00802622	neutral	BRCA2 chr13:32890573-32972932 q13.1	chr13_32890573
OM24884	Dehm_Project_070	BRD4	chr19	5377	86	401	453.853	463	516	826		chr19:15349163-15383935	15349163-15383935	15349163	15383935	p13.12	567.406	234.361	537.631	385.584	427.621	1.59975	1.80937	0.884147	-0.177641	neutral	BRD4 chr19:15349163-15383935 p13.12	chr19_15349163
OM24884	Dehm_Project_070	BRIP1	chr17	4700	157	434	487.755	497	558	665		chr17:59760632-59938925	59760632-59938925	59760632	59938925	q23.2	567.406	234.361	537.631	385.584	427.621	1.71925	1.71364	1.00327	0.00471434	neutral	BRIP1 chr17:59760632-59938925 q23.2	chr17_59760632
OM24884	Dehm_Project_070	CCND1	chr11	1138	164	302	402.333	386.5	491	695		chr11:69456057-69466075	69456057-69466075	69456057	69466075	q13.3	567.406	234.361	537.631	385.584	427.621	1.41815	1.7229	0.823118	-0.280828	neutral	CCND1 chr11:69456057-69466075 q13.3	chr11_69456057
OM24884	Dehm_Project_070	CCNE1	chr19	1783	220	450	478.324	492	528	635		chr19:30303438-30314709	30303438-30314709	30303438	30314709	q12	567.406	234.361	537.631	385.584	427.621	1.686	1.85683	0.908	-0.139235	neutral	CCNE1 chr19:30303438-30314709 q12	chr19_30303438
OM24884	Dehm_Project_070	CDK12	chr17	5173	176	399	459.638	479	525	630		chr17:37618300-37687594	37618300-37687594	37618300	37687594	q12	567.406	234.361	537.631	385.584	427.621	1.62014	1.784	0.908151	-0.138996	neutral	CDK12 chr17:37618300-37687594 q12	chr17_37618300
OM24884	Dehm_Project_070	CDKN1B	chr12	697	138	235	267.284	270	309	342		chr12:12870749-12871905	12870749-12871905	12870749	12871905	p13.1	567.406	234.361	537.631	385.584	427.621	0.942126	1.27044	0.741578	-0.43133	loss	CDKN1B chr12:12870749-12871905 p13.1	chr12_12870749
OM24884	Dehm_Project_070	CDKN2A	chr9	1162	187	314	371.091	369	433	537		chr9:21968203-21994355	21968203-21994355	21968203	21994355	p21.3	567.406	234.361	537.631	385.584	427.621	1.30803	1.71857	0.761112	-0.393819	loss	CDKN2A chr9:21968203-21994355 p21.3	chr9_21968203
OM24884	Dehm_Project_070	CHD1	chr5	7197	72	291	338.153	347	396	523		chr5:98192059-98262115	98192059-98262115	98192059	98262115	q15	567.406	234.361	537.631	385.584	427.621	1.19193	1.35754	0.878006	-0.187698	neutral	CHD1 chr5:98192059-98262115 q15	chr5_98192059
OM24884	Dehm_Project_070	CHEK1	chr11	2353	186	368	448.246	470	530	652		chr11:125495631-125525240	125495631-125525240	125495631	125525240	q24.2	567.406	234.361	537.631	385.584	427.621	1.57998	1.55428	1.01653	0.0236597	neutral	CHEK1 chr11:125495631-125525240 q24.2	chr11_125495631
OM24884	Dehm_Project_070	CHEK2	chr22	2599	0	408	447.298	484	542	629		chr22:29083860-29130734	29083860-29130734	29083860	29130734	q12.1	567.406	234.361	537.631	385.584	427.621	1.57664	1.65957	0.950028	-0.0739578	neutral	CHEK2 chr22:29083860-29130734 q12.1	chr22_29083860
OM24884	Dehm_Project_070	CTNNB1	chr3	3046	261	456	499.483	510	545	656		chr3:41265535-41280858	41265535-41280858	41265535	41280858	p22.1	567.406	234.361	537.631	385.584	427.621	1.76059	1.75467	1.00337	0.00485779	neutral	CTNNB1 chr3:41265535-41280858 p22.1	chr3_41265535
OM24884	Dehm_Project_070	CYLD	chr16	3707	122	396	435.269	445	490	588		chr16:50783585-50830444	50783585-50830444	50783585	50830444	q12.1	567.406	234.361	537.631	385.584	427.621	1.53424	1.59505	0.96188	-0.0560714	neutral	CYLD chr16:50783585-50830444 q12.1	chr16_50783585
OM24884	Dehm_Project_070	ERCC3	chr2	3099	176	404	450.108	454	511	615		chr2:128015147-128051682	128015147-128051682	128015147	128051682	q14.3	567.406	234.361	537.631	385.584	427.621	1.58655	1.76782	0.89746	-0.15608	neutral	ERCC3 chr2:128015147-128051682 q14.3	chr2_128015147
OM24884	Dehm_Project_070	ERF	chr19	1847	190	399	424.3	438	466	539		chr19:42752592-42759176	42752592-42759176	42752592	42759176	q13.2	567.406	234.361	537.631	385.584	427.621	1.49558	2.01422	0.74251	-0.429518	loss	ERF chr19:42752592-42759176 q13.2	chr19_42752592
OM24884	Dehm_Project_070	ETS2	chr21	2380	79	320	413.043	455	513.5	624		chr21:40177246-40194838	40177246-40194838	40177246	40194838	q22.2	567.406	234.361	537.631	385.584	427.621	1.4559	1.55445	0.936604	-0.0944891	neutral	ETS2 chr21:40177246-40194838 q22.2	chr21_40177246
OM24884	Dehm_Project_070	EZH2	chr7	3206	226	480	533.454	545	598	732		chr7:148504713-148544415	148504713-148544415	148504713	148544415	q36.1	567.406	234.361	537.631	385.584	427.621	1.88033	1.62566	1.15665	0.209953	neutral	EZH2 chr7:148504713-148544415 q36.1	chr7_148504713
OM24884	Dehm_Project_070	FANCA	chr16	6573	112	414	465.328	475	530	690		chr16:89804984-89883048	89804984-89883048	89804984	89883048	q24.3	567.406	234.361	537.631	385.584	427.621	1.64019	1.82315	0.899647	-0.152569	neutral	FANCA chr16:89804984-89883048 q24.3	chr16_89804984
OM24884	Dehm_Project_070	FOXA1	chr14	1519	226	376	425.196	417	493	578		chr14:38060545-38064202	38060545-38064202	38060545	38064202	q21.1	567.406	234.361	537.631	385.584	427.621	1.49874	1.87516	0.799258	-0.323266	loss	FOXA1 chr14:38060545-38064202 q21.1	chr14_38060545
OM24884	Dehm_Project_070	GNAS	chr20	4801	26	455	502.352	507	558	816		chr20:57415137-57485909	57415137-57485909	57415137	57485909	q13.32	567.406	234.361	537.631	385.584	427.621	1.7707	2.06684	0.856717	-0.22311	neutral	GNAS chr20:57415137-57485909 q13.32	chr20_57415137
OM24884	Dehm_Project_070	HDAC2	chr6	2167	157	401	439.035	457	494	610		chr6:114262197-114292097	114262197-114292097	114262197	114292097	q21	567.406	234.361	537.631	385.584	427.621	1.54751	1.52654	1.01374	0.0196886	neutral	HDAC2 chr6:114262197-114292097 q21	chr6_114262197
OM24884	Dehm_Project_070	HDAC8	chrX	1862	81	239	253.71	262	280	365		chrX:71549879-71792636	71549879-71792636	71549879	71792636	q13.1	567.406	234.361	537.631	385.584	427.621	0.44714	0.44783	0.99846	-0.00222374	neutral	HDAC8 chrX:71549879-71792636 q13.1	chrX_71549879
OM24884	Dehm_Project_070	HSD3B1	chr1	1272	277	549	593.439	604	635	748		chr1:120050075-120057293	120050075-120057293	120050075	120057293	p12	567.406	234.361	537.631	385.584	427.621	2.09176	2.16186	0.967576	-0.0475529	neutral	HSD3B1 chr1:120050075-120057293 p12	chr1_120050075
OM24884	Dehm_Project_070	KDM6A	chrX	5862	83	195	222.374	226	260	341		chrX:44732773-44970681	44732773-44970681	44732773	44970681	p11.3	567.406	234.361	537.631	385.584	427.621	0.391913	0.396169	0.989258	-0.0155815	neutral	KDM6A chrX:44732773-44970681 p11.3	chrX_44732773
OM24884	Dehm_Project_070	KMT2A	chr11	13719	53	443	486.673	507	557	696		chr11:118307203-118392912	118307203-118392912	118307203	118392912	q23.3	567.406	234.361	537.631	385.584	427.621	1.71543	1.79909	0.9535	-0.0686958	neutral	KMT2A chr11:118307203-118392912 q23.3	chr11_118307203
OM24884	Dehm_Project_070	KMT2C	chr7	17686	142	493	599.455	560	615	2630		chr7:151833892-152132896	151833892-152132896	151833892	152132896	q36.1	567.406	234.361	537.631	385.584	427.621	2.11297	1.98193	1.06612	0.0923665	neutral	KMT2C chr7:151833892-152132896 q36.1	chr7_151833892
OM24884	Dehm_Project_070	KMT2D	chr12	19314	45	455	494.98	504	548	713		chr12:49415538-49449132	49415538-49449132	49415538	49449132	q13.12	567.406	234.361	537.631	385.584	427.621	1.74471	2.02523	0.861488	-0.215097	neutral	KMT2D chr12:49415538-49449132 q13.12	chr12_49415538
OM24884	Dehm_Project_070	LRP1B	chr2	18350	124	422	479.838	493	543	802		chr2:140990730-142888323	140990730-142888323	140990730	142888323	q22.1	567.406	234.361	537.631	385.584	427.621	1.69134	1.60744	1.05219	0.0733986	neutral	LRP1B chr2:140990730-142888323 q22.1	chr2_140990730
OM24884	Dehm_Project_070	MED12	chrX	8784	80	214	243.494	253	280	351		chrX:70338580-70362093	70338580-70362093	70338580	70362093	q13.1	567.406	234.361	537.631	385.584	427.621	0.429136	0.476274	0.901028	-0.150357	neutral	MED12 chrX:70338580-70362093 q13.1	chrX_70338580
OM24884	Dehm_Project_070	MET	chr7	5302	237	514	566.674	580	628	743		chr7:116339114-116436203	116339114-116436203	116339114	116436203	q31.2	567.406	234.361	537.631	385.584	427.621	1.99742	1.80873	1.10432	0.143161	neutral	MET chr7:116339114-116436203 q31.2	chr7_116339114
OM24884	Dehm_Project_070	MLH1	chr3	3221	72	462	509.889	518	566	773		chr3:37035014-37092169	37035014-37092169	37035014	37092169	p22.2	567.406	234.361	537.631	385.584	427.621	1.79726	1.671	1.07556	0.105091	neutral	MLH1 chr3:37035014-37092169 p22.2	chr3_37035014
OM24884	Dehm_Project_070	MSH2	chr2	3605	114	373	449.811	473	539	676		chr2:47630306-47710113	47630306-47710113	47630306	47710113	p21	567.406	234.361	537.631	385.584	427.621	1.5855	1.53184	1.03503	0.0496714	neutral	MSH2 chr2:47630306-47710113 p21	chr2_47630306
OM24884	Dehm_Project_070	MSH6	chr2	4583	200	435	473.095	494	530	654		chr2:48010348-48034024	48010348-48034024	48010348	48034024	p16.3	567.406	234.361	537.631	385.584	427.621	1.66757	1.65744	1.00611	0.00878922	neutral	MSH6 chr2:48010348-48034024 p16.3	chr2_48010348
OM24884	Dehm_Project_070	MYC	chr8	1515	241	453.5	526.318	505	618.5	739		chr8:128748815-128753229	128748815-128753229	128748815	128753229	q24.21	567.406	234.361	537.631	385.584	427.621	1.85517	1.88445	0.984466	-0.0225873	neutral	MYC chr8:128748815-128753229 q24.21	chr8_128748815
OM24884	Dehm_Project_070	MYCN	chr2	1819	113	387.5	426.505	456	497.5	625		chr2:16080684-16086244	16080684-16086244	16080684	16086244	p24.3	567.406	234.361	537.631	385.584	427.621	1.50335	1.73901	0.864487	-0.210084	neutral	MYCN chr2:16080684-16086244 p24.3	chr2_16080684
OM24884	Dehm_Project_070	NCOR1	chr17	9629	12	401	454.733	460	509	1260		chr17:15935585-16097908	15935585-16097908	15935585	16097908	p12	567.406	234.361	537.631	385.584	427.621	1.60285	1.67718	0.955683	-0.0653958	neutral	NCOR1 chr17:15935585-16097908 p12	chr17_15935585
OM24884	Dehm_Project_070	NCOR2	chr12	9919	102	441	477.957	490	526	654		chr12:124809923-124979822	124809923-124979822	124809923	124979822	q24.31	567.406	234.361	537.631	385.584	427.621	1.68471	2.04786	0.822669	-0.281617	neutral	NCOR2 chr12:124809923-124979822 q24.31	chr12_124809923
OM24884	Dehm_Project_070	NKX3-1	chr8	805	150	300	384.545	370	482	587		chr8:23538709-23540427	23538709-23540427	23538709	23540427	p21.2	567.406	234.361	537.631	385.584	427.621	1.35545	1.68037	0.806637	-0.310008	loss	NKX3-1 chr8:23538709-23540427 p21.2	chr8_23538709
OM24884	Dehm_Project_070	PALB2	chr16	4211	142	437	467.985	486	519	615		chr16:23614755-23652503	23614755-23652503	23614755	23652503	p12.2	567.406	234.361	537.631	385.584	427.621	1.64956	1.7806	0.926406	-0.110283	neutral	PALB2 chr16:23614755-23652503 p12.2	chr16_23614755
OM24884	Dehm_Project_070	PIK3CA	chr3	4207	199	463	513.42	517	578	733		chr3:178916589-178952177	178916589-178952177	178916589	178952177	q26.32	567.406	234.361	537.631	385.584	427.621	1.80971	1.56968	1.15291	0.205285	neutral	PIK3CA chr3:178916589-178952177 q26.32	chr3_178916589
OM24884	Dehm_Project_070	PIK3CB	chr3	4313	151	409	459.099	465	516	675		chr3:138374206-138478210	138374206-138478210	138374206	138478210	q22.3	567.406	234.361	537.631	385.584	427.621	1.61824	1.48838	1.08725	0.120679	neutral	PIK3CB chr3:138374206-138478210 q22.3	chr3_138374206
OM24884	Dehm_Project_070	PIK3R1	chr5	3163	185	353	395.718	410	443	542		chr5:67522479-67593454	67522479-67593454	67522479	67593454	q13.1	567.406	234.361	537.631	385.584	427.621	1.39483	1.54099	0.905151	-0.143769	neutral	PIK3R1 chr5:67522479-67593454 q13.1	chr5_67522479
OM24884	Dehm_Project_070	PMS2	chr7	3416	139	423	535.07	542	620	1048		chr7:6013005-6048675	6013005-6048675	6013005	6048675	p22.1	567.406	234.361	537.631	385.584	427.621	1.88602	1.74917	1.07824	0.10868	neutral	PMS2 chr7:6013005-6048675 p22.1	chr7_6013005
OM24884	Dehm_Project_070	POLD1	chr19	4702	215	458	504.568	512	558	662		chr19:50902084-50921229	50902084-50921229	50902084	50921229	q13.33	567.406	234.361	537.631	385.584	427.621	1.77851	2.04193	0.870992	-0.199268	neutral	POLD1 chr19:50902084-50921229 q13.33	chr19_50902084
OM24884	Dehm_Project_070	POLE	chr12	9311	139	454	498.198	504	548.5	709		chr12:133201258-133263926	133201258-133263926	133201258	133263926	q24.33	567.406	234.361	537.631	385.584	427.621	1.75606	1.99743	0.879157	-0.185807	neutral	POLE chr12:133201258-133263926 q24.33	chr12_133201258
OM24884	Dehm_Project_070	PPP2R2A	chr8	1931	210	416.5	461.137	472	526	618		chr8:26149311-26227954	26149311-26227954	26149311	26227954	p21.2	567.406	234.361	537.631	385.584	427.621	1.62542	1.48223	1.0966	0.13304	neutral	PPP2R2A chr8:26149311-26227954 p21.2	chr8_26149311
OM24884	Dehm_Project_070	PTEN	chr10	2182	153	265	342.476	350	406	590		chr10:89623682-89725254	89623682-89725254	89623682	89725254	q23.31	567.406	234.361	537.631	385.584	427.621	1.20716	1.343	0.898855	-0.15384	neutral	PTEN chr10:89623682-89725254 q23.31	chr10_89623682
OM24884	Dehm_Project_070	RAD51B	chr14	2328	11	383	468.197	499	580	774		chr14:68290236-69149686	68290236-69149686	68290236	69149686	q24.1	567.406	234.361	537.631	385.584	427.621	1.65031	1.4563	1.13322	0.180428	neutral	RAD51B chr14:68290236-69149686 q24.1	chr14_68290236
OM24884	Dehm_Project_070	RAD51C	chr17	1585	176	371	426.561	436	492	612		chr17:56769980-56811608	56769980-56811608	56769980	56811608	q22	567.406	234.361	537.631	385.584	427.621	1.50355	1.52812	0.983923	-0.023383	neutral	RAD51C chr17:56769980-56811608 q22	chr17_56769980
OM24884	Dehm_Project_070	RAD54L	chr1	3144	245	455	498.629	499	539	723		chr1:46714053-46743979	46714053-46743979	46714053	46743979	p34.1	567.406	234.361	537.631	385.584	427.621	1.75757	1.88327	0.933258	-0.0996514	neutral	RAD54L chr1:46714053-46743979 p34.1	chr1_46714053
OM24884	Dehm_Project_070	RAF1	chr3	2857	282	467	503.797	504	545	651		chr3:12625988-12660245	12625988-12660245	12625988	12660245	p25.2	567.406	234.361	537.631	385.584	427.621	1.77579	1.82205	0.97461	-0.0371031	neutral	RAF1 chr3:12625988-12660245 p25.2	chr3_12625988
OM24884	Dehm_Project_070	RB1	chr13	4137	37	315	377.536	400	447	584		chr13:48878024-49054232	48878024-49054232	48878024	49054232	q14.2	567.406	234.361	537.631	385.584	427.621	1.33074	1.37594	0.967153	-0.0481834	neutral	RB1 chr13:48878024-49054232 q14.2	chr13_48878024
OM24884	Dehm_Project_070	RNF43	chr17	2802	239	453	500.852	515	559	642		chr17:56432279-56492963	56432279-56492963	56432279	56492963	q22	567.406	234.361	537.631	385.584	427.621	1.76541	2.14576	0.822744	-0.281485	neutral	RNF43 chr17:56432279-56492963 q22	chr17_56432279
OM24884	Dehm_Project_070	RSPO2	chr8	982	310	504	581.049	584.5	658	789		chr8:108913278-109094891	108913278-109094891	108913278	109094891	q23.1	567.406	234.361	537.631	385.584	427.621	2.04809	1.65044	1.24093	0.311426	gain	RSPO2 chr8:108913278-109094891 q23.1	chr8_108913278
OM24884	Dehm_Project_070	SPOP	chr17	1575	280	467	508.75	516	560	650		chr17:47677715-47700197	47677715-47700197	47677715	47700197	q21.33	567.406	234.361	537.631	385.584	427.621	1.79325	1.80573	0.993088	-0.0100063	neutral	SPOP chr17:47677715-47700197 q21.33	chr17_47677715
OM24884	Dehm_Project_070	TP53	chr17	1853	220	400	443.092	458	495	597		chr17:7572902-7579937	7572902-7579937	7572902	7579937	p13.1	567.406	234.361	537.631	385.584	427.621	1.56182	1.88411	0.828942	-0.270658	neutral	TP53 chr17:7572902-7579937 p13.1	chr17_7572902
OM24884	Dehm_Project_070	ZBTB16	chr11	2322	308	459	508.586	505	557	662		chr11:113933998-114121302	113933998-114121302	113933998	114121302	q23.2	567.406	234.361	537.631	385.584	427.621	1.79267	2.13396	0.840066	-0.251426	neutral	ZBTB16 chr11:113933998-114121302 q23.2	chr11_113933998
OM24884	Dehm_Project_070	ZFHX3	chr16	11562	161	436	484.414	492	543	663		chr16:72821038-72994069	72821038-72994069	72821038	72994069	q22.2	567.406	234.361	537.631	385.584	427.621	1.70747	2.11164	0.808601	-0.306501	loss	ZFHX3 chr16:72821038-72994069 q22.2	chr16_72821038
OM24884	Dehm_Project_070	ZNRF3	chr22	3261	0	427	455.715	493	549	681		chr22:29279730-29449635	29279730-29449635	29279730	29449635	q12.1	567.406	234.361	537.631	385.584	427.621	1.60631	2.01321	0.797885	-0.325747	loss	ZNRF3 chr22:29279730-29449635 q12.1	chr22_29279730
OM25442	Dehm_Project_070	ABL1	chr9	4129	146	551	609.074	624	688	848		chr9:133589682-133761095	133589682-133761095	133589682	133761095	q34.12	494.665	179.617	401.481	341.776	366.702	2.46257	2.12471	1.15902	0.212899	neutral	ABL1 chr9:133589682-133761095 q34.12	chr9_133589682
OM25442	Dehm_Project_070	ABL2	chr1	4402	0	325	357.709	378	413	507		chr1:179076828-179198557	179076828-179198557	179076828	179198557	q25.2	494.665	179.617	401.481	341.776	366.702	1.44627	1.79048	0.807755	-0.30801	loss	ABL2 chr1:179076828-179198557 q25.2	chr1_179076828
OM25442	Dehm_Project_070	AKT1	chr14	2093	266	350	384.172	384	416	501		chr14:105236653-105259005	105236653-105259005	105236653	105259005	q32.33	494.665	179.617	401.481	341.776	366.702	1.55326	2.06901	0.750727	-0.413639	loss	AKT1 chr14:105236653-105259005 q32.33	chr14_105236653
OM25442	Dehm_Project_070	APC	chr5	9711	181	353	384.575	394	426	501		chr5:112043390-112179848	112043390-112179848	112043390	112179848	q22.2	494.665	179.617	401.481	341.776	366.702	1.55489	1.76953	0.878704	-0.186551	neutral	APC chr5:112043390-112179848 q22.2	chr5_112043390
OM25442	Dehm_Project_070	AR	chrX	186599	0	44	129.199	162	190	276		chrX:66763863-66950461	66763863-66950461	66763863	66950461	q12	494.665	179.617	401.481	341.776	366.702	0.261186	0.340599	0.766842	-0.382999	loss	AR chrX:66763863-66950461 q12	chrX_66763863
OM25442	Dehm_Project_070	AR_baited_region	chrX	820588	0	0	87.1347	33	181	344		chrX:66446874-67267461	66446874-67267461	66446874	67267461	q12	494.665	179.617	401.481	341.776	366.702	0.176149	0.20647	0.853147	-0.229134	neutral	AR_baited_region chrX:66446874-67267461 q12	chrX_66446874
OM25442	Dehm_Project_070	AR_enhancer	chrX	11001	60	345	383.485	411	448	571		chrX:66117800-66128800	66117800-66128800	66117800	66128800	q12	494.665	179.617	401.481	341.776	366.702	0.775243	0.463337	1.67317	0.742585	gain	AR_enhancer chrX:66117800-66128800 q12	chrX_66117800
OM25442	Dehm_Project_070	ATM	chr11	12279	108	319	360.566	363	406	610		chr11:108098327-108236260	108098327-108236260	108098327	108236260	q22.3	494.665	179.617	401.481	341.776	366.702	1.45782	1.50425	0.969135	-0.0452301	neutral	ATM chr11:108098327-108236260 q22.3	chr11_108098327
OM25442	Dehm_Project_070	AURKA	chr20	1612	149	318	358.868	374	408.5	467		chr20:54945189-54963278	54945189-54963278	54945189	54963278	q13.2	494.665	179.617	401.481	341.776	366.702	1.45095	1.61215	0.900014	-0.151981	neutral	AURKA chr20:54945189-54963278 q13.2	chr20_54945189
OM25442	Dehm_Project_070	BARD1	chr2	2884	167	300	344.871	357	394	527		chr2:215593375-215674318	215593375-215674318	215593375	215674318	q35	494.665	179.617	401.481	341.776	366.702	1.39436	1.62319	0.859024	-0.219229	neutral	BARD1 chr2:215593375-215674318 q35	chr2_215593375
OM25442	Dehm_Project_070	BRAF	chr7	3444	90	408	452.116	465	519	622		chr7:140426269-140624528	140426269-140624528	140426269	140624528	q34	494.665	179.617	401.481	341.776	366.702	1.82797	1.59954	1.14281	0.192586	neutral	BRAF chr7:140426269-140624528 q34	chr7_140426269
OM25442	Dehm_Project_070	BRCA1	chr17	6808	195	459	509.96	513	566	721		chr17:41197670-41276138	41197670-41276138	41197670	41276138	q21.31	494.665	179.617	401.481	341.776	366.702	2.06184	1.84116	1.11986	0.163319	neutral	BRCA1 chr17:41197670-41276138 q21.31	chr17_41197670
OM25442	Dehm_Project_070	BRCA2	chr13	11557	97	254	280.569	287	314	391		chr13:32890573-32972932	32890573-32972932	32890573	32972932	q13.1	494.665	179.617	401.481	341.776	366.702	1.13438	1.57377	0.720807	-0.472316	loss	BRCA2 chr13:32890573-32972932 q13.1	chr13_32890573
OM25442	Dehm_Project_070	BRD4	chr19	5377	58	303	334.176	347	385	463		chr19:15349163-15383935	15349163-15383935	15349163	15383935	p13.12	494.665	179.617	401.481	341.776	366.702	1.35112	1.80937	0.746738	-0.421326	loss	BRD4 chr19:15349163-15383935 p13.12	chr19_15349163
OM25442	Dehm_Project_070	BRIP1	chr17	4700	188	432	486.55	488	556	670		chr17:59760632-59938925	59760632-59938925	59760632	59938925	q23.2	494.665	179.617	401.481	341.776	366.702	1.96719	1.71364	1.14796	0.199076	neutral	BRIP1 chr17:59760632-59938925 q23.2	chr17_59760632
OM25442	Dehm_Project_070	CCND1	chr11	1138	141	280	363.885	321	476	679		chr11:69456057-69466075	69456057-69466075	69456057	69466075	q13.3	494.665	179.617	401.481	341.776	366.702	1.47124	1.7229	0.853932	-0.227806	neutral	CCND1 chr11:69456057-69466075 q13.3	chr11_69456057
OM25442	Dehm_Project_070	CCNE1	chr19	1783	160	337	381.681	391	438.5	532		chr19:30303438-30314709	30303438-30314709	30303438	30314709	q12	494.665	179.617	401.481	341.776	366.702	1.54319	1.85683	0.831089	-0.266925	neutral	CCNE1 chr19:30303438-30314709 q12	chr19_30303438
OM25442	Dehm_Project_070	CDK12	chr17	5173	182	403	449.516	462	503	644		chr17:37618300-37687594	37618300-37687594	37618300	37687594	q12	494.665	179.617	401.481	341.776	366.702	1.81746	1.784	1.01876	0.0268089	neutral	CDK12 chr17:37618300-37687594 q12	chr17_37618300
OM25442	Dehm_Project_070	CDKN1B	chr12	697	184	301	346.109	360	397	436		chr12:12870749-12871905	12870749-12871905	12870749	12871905	p13.1	494.665	179.617	401.481	341.776	366.702	1.39937	1.27044	1.10149	0.139453	neutral	CDKN1B chr12:12870749-12871905 p13.1	chr12_12870749
OM25442	Dehm_Project_070	CDKN2A	chr9	1162	152	256	298.111	294	344	442		chr9:21968203-21994355	21968203-21994355	21968203	21994355	p21.3	494.665	179.617	401.481	341.776	366.702	1.20531	1.71857	0.701341	-0.511813	loss	CDKN2A chr9:21968203-21994355 p21.3	chr9_21968203
OM25442	Dehm_Project_070	CHD1	chr5	7197	125	289	327.858	338	373	513		chr5:98192059-98262115	98192059-98262115	98192059	98262115	q15	494.665	179.617	401.481	341.776	366.702	1.32558	1.35754	0.976455	-0.0343741	neutral	CHD1 chr5:98192059-98262115 q15	chr5_98192059
OM25442	Dehm_Project_070	CHEK1	chr11	2353	136	276	334.244	345	391	480		chr11:125495631-125525240	125495631-125525240	125495631	125525240	q24.2	494.665	179.617	401.481	341.776	366.702	1.3514	1.55428	0.869465	-0.2018	neutral	CHEK1 chr11:125495631-125525240 q24.2	chr11_125495631
OM25442	Dehm_Project_070	CHEK2	chr22	2599	0	268	280.032	298	327	398		chr22:29083860-29130734	29083860-29130734	29083860	29130734	q12.1	494.665	179.617	401.481	341.776	366.702	1.13221	1.65957	0.682228	-0.551674	loss	CHEK2 chr22:29083860-29130734 q12.1	chr22_29083860
OM25442	Dehm_Project_070	CTNNB1	chr3	3046	166	323	354.458	361	393	493		chr3:41265535-41280858	41265535-41280858	41265535	41280858	p22.1	494.665	179.617	401.481	341.776	366.702	1.43312	1.75467	0.816749	-0.292035	neutral	CTNNB1 chr3:41265535-41280858 p22.1	chr3_41265535
OM25442	Dehm_Project_070	CYLD	chr16	3707	157	325	360.114	369	400	505		chr16:50783585-50830444	50783585-50830444	50783585	50830444	q12.1	494.665	179.617	401.481	341.776	366.702	1.45599	1.59505	0.912822	-0.131594	neutral	CYLD chr16:50783585-50830444 q12.1	chr16_50783585
OM25442	Dehm_Project_070	ERCC3	chr2	3099	151	316	358.984	371	406	523		chr2:128015147-128051682	128015147-128051682	128015147	128051682	q14.3	494.665	179.617	401.481	341.776	366.702	1.45142	1.76782	0.821024	-0.284504	neutral	ERCC3 chr2:128015147-128051682 q14.3	chr2_128015147
OM25442	Dehm_Project_070	ERF	chr19	1847	144	325	345.723	359	383	430		chr19:42752592-42759176	42752592-42759176	42752592	42759176	q13.2	494.665	179.617	401.481	341.776	366.702	1.39781	2.01422	0.69397	-0.527054	loss	ERF chr19:42752592-42759176 q13.2	chr19_42752592
OM25442	Dehm_Project_070	ETS2	chr21	2380	71	244	309.833	324	376	513		chr21:40177246-40194838	40177246-40194838	40177246	40194838	q22.2	494.665	179.617	401.481	341.776	366.702	1.2527	1.55445	0.805881	-0.311362	loss	ETS2 chr21:40177246-40194838 q22.2	chr21_40177246
OM25442	Dehm_Project_070	EZH2	chr7	3206	165	251	290.596	287	324	428		chr7:148504713-148544415	148504713-148544415	148504713	148544415	q36.1	494.665	179.617	401.481	341.776	366.702	1.17492	1.62566	0.722733	-0.468465	loss	EZH2 chr7:148504713-148544415 q36.1	chr7_148504713
OM25442	Dehm_Project_070	FANCA	chr16	6573	57	256	281.834	287	316	452		chr16:89804984-89883048	89804984-89883048	89804984	89883048	q24.3	494.665	179.617	401.481	341.776	366.702	1.13949	1.82315	0.625013	-0.678041	loss	FANCA chr16:89804984-89883048 q24.3	chr16_89804984
OM25442	Dehm_Project_070	FOXA1	chr14	1519	145	259	294.819	299	328.5	393		chr14:38060545-38064202	38060545-38064202	38060545	38064202	q21.1	494.665	179.617	401.481	341.776	366.702	1.192	1.87516	0.635677	-0.653635	loss	FOXA1 chr14:38060545-38064202 q21.1	chr14_38060545
OM25442	Dehm_Project_070	GNAS	chr20	4801	14	258	286.381	287	324	442		chr20:57415137-57485909	57415137-57485909	57415137	57485909	q13.32	494.665	179.617	401.481	341.776	366.702	1.15788	2.06684	0.560217	-0.835943	loss	GNAS chr20:57415137-57485909 q13.32	chr20_57415137
OM25442	Dehm_Project_070	HDAC2	chr6	2167	147	327	357.855	359	398	487		chr6:114262197-114292097	114262197-114292097	114262197	114292097	q21	494.665	179.617	401.481	341.776	366.702	1.44686	1.52654	0.947803	-0.0773403	neutral	HDAC2 chr6:114262197-114292097 q21	chr6_114262197
OM25442	Dehm_Project_070	HDAC8	chrX	1862	53	169	184.381	190	213	252		chrX:71549879-71792636	71549879-71792636	71549879	71792636	q13.1	494.665	179.617	401.481	341.776	366.702	0.372739	0.44783	0.832322	-0.264786	neutral	HDAC8 chrX:71549879-71792636 q13.1	chrX_71549879
OM25442	Dehm_Project_070	HSD3B1	chr1	1272	195	393	428.736	440	465	551		chr1:120050075-120057293	120050075-120057293	120050075	120057293	p12	494.665	179.617	401.481	341.776	366.702	1.73344	2.16186	0.80183	-0.318633	loss	HSD3B1 chr1:120050075-120057293 p12	chr1_120050075
OM25442	Dehm_Project_070	KDM6A	chrX	5862	60	138	166.67	169	198	266		chrX:44732773-44970681	44732773-44970681	44732773	44970681	p11.3	494.665	179.617	401.481	341.776	366.702	0.336935	0.396169	0.850482	-0.233647	neutral	KDM6A chrX:44732773-44970681 p11.3	chrX_44732773
OM25442	Dehm_Project_070	KMT2A	chr11	13719	37	331	370.845	383	430	553		chr11:118307203-118392912	118307203-118392912	118307203	118392912	q23.3	494.665	179.617	401.481	341.776	366.702	1.49938	1.79909	0.833409	-0.262904	neutral	KMT2A chr11:118307203-118392912 q23.3	chr11_118307203
OM25442	Dehm_Project_070	KMT2C	chr7	17686	104	280	361.026	325	359	2038		chr7:151833892-152132896	151833892-152132896	151833892	152132896	q36.1	494.665	179.617	401.481	341.776	366.702	1.45968	1.98193	0.736496	-0.441251	loss	KMT2C chr7:151833892-152132896 q36.1	chr7_151833892
OM25442	Dehm_Project_070	KMT2D	chr12	19314	61	334	361.557	366	397	513		chr12:49415538-49449132	49415538-49449132	49415538	49449132	q13.12	494.665	179.617	401.481	341.776	366.702	1.46183	2.02523	0.721807	-0.470314	loss	KMT2D chr12:49415538-49449132 q13.12	chr12_49415538
OM25442	Dehm_Project_070	LRP1B	chr2	18350	131	327	364.011	372	410	538		chr2:140990730-142888323	140990730-142888323	140990730	142888323	q22.1	494.665	179.617	401.481	341.776	366.702	1.47175	1.60744	0.915584	-0.127236	neutral	LRP1B chr2:140990730-142888323 q22.1	chr2_140990730
OM25442	Dehm_Project_070	MED12	chrX	8784	67	162	182.899	185	206	285		chrX:70338580-70362093	70338580-70362093	70338580	70362093	q13.1	494.665	179.617	401.481	341.776	366.702	0.369744	0.476274	0.776326	-0.365266	loss	MED12 chrX:70338580-70362093 q13.1	chrX_70338580
OM25442	Dehm_Project_070	MET	chr7	5302	225	427	477.948	480	533	661		chr7:116339114-116436203	116339114-116436203	116339114	116436203	q31.2	494.665	179.617	401.481	341.776	366.702	1.93241	1.80873	1.06838	0.0954248	neutral	MET chr7:116339114-116436203 q31.2	chr7_116339114
OM25442	Dehm_Project_070	MLH1	chr3	3221	72	333	365.559	368	404	547		chr3:37035014-37092169	37035014-37092169	37035014	37092169	p22.2	494.665	179.617	401.481	341.776	366.702	1.47801	1.671	0.884506	-0.177057	neutral	MLH1 chr3:37035014-37092169 p22.2	chr3_37035014
OM25442	Dehm_Project_070	MSH2	chr2	3605	122	291	345.247	357	408	509		chr2:47630306-47710113	47630306-47710113	47630306	47710113	p21	494.665	179.617	401.481	341.776	366.702	1.39588	1.53184	0.911244	-0.13409	neutral	MSH2 chr2:47630306-47710113 p21	chr2_47630306
OM25442	Dehm_Project_070	MSH6	chr2	4583	124	332.5	357.566	369	401	486		chr2:48010348-48034024	48010348-48034024	48010348	48034024	p16.3	494.665	179.617	401.481	341.776	366.702	1.44569	1.65744	0.872242	-0.197199	neutral	MSH6 chr2:48010348-48034024 p16.3	chr2_48010348
OM25442	Dehm_Project_070	MYC	chr8	1515	220	414	469.63	458	538.5	634		chr8:128748815-128753229	128748815-128753229	128748815	128753229	q24.21	494.665	179.617	401.481	341.776	366.702	1.89878	1.88445	1.00761	0.0109315	neutral	MYC chr8:128748815-128753229 q24.21	chr8_128748815
OM25442	Dehm_Project_070	MYCN	chr2	1819	50	264	311.295	316	372	538		chr2:16080684-16086244	16080684-16086244	16080684	16086244	p24.3	494.665	179.617	401.481	341.776	366.702	1.25861	1.73901	0.723751	-0.466434	loss	MYCN chr2:16080684-16086244 p24.3	chr2_16080684
OM25442	Dehm_Project_070	NCOR1	chr17	9629	25	310	351.964	356	396	762		chr17:15935585-16097908	15935585-16097908	15935585	16097908	p12	494.665	179.617	401.481	341.776	366.702	1.42304	1.67718	0.848473	-0.237059	neutral	NCOR1 chr17:15935585-16097908 p12	chr17_15935585
OM25442	Dehm_Project_070	NCOR2	chr12	9919	90	322	350.892	355	388	516		chr12:124809923-124979822	124809923-124979822	124809923	124979822	q24.31	494.665	179.617	401.481	341.776	366.702	1.41871	2.04786	0.692775	-0.529542	loss	NCOR2 chr12:124809923-124979822 q24.31	chr12_124809923
OM25442	Dehm_Project_070	NKX3-1	chr8	805	84	198	238.04	231	290	324		chr8:23538709-23540427	23538709-23540427	23538709	23540427	p21.2	494.665	179.617	401.481	341.776	366.702	0.962429	1.68037	0.572748	-0.804029	loss	NKX3-1 chr8:23538709-23540427 p21.2	chr8_23538709
OM25442	Dehm_Project_070	PALB2	chr16	4211	161	350	378.468	395	418	515		chr16:23614755-23652503	23614755-23652503	23614755	23652503	p12.2	494.665	179.617	401.481	341.776	366.702	1.5302	1.7806	0.859372	-0.218645	neutral	PALB2 chr16:23614755-23652503 p12.2	chr16_23614755
OM25442	Dehm_Project_070	PIK3CA	chr3	4207	182	341	383.874	388	430	570		chr3:178916589-178952177	178916589-178952177	178916589	178952177	q26.32	494.665	179.617	401.481	341.776	366.702	1.55206	1.56968	0.988772	-0.0162908	neutral	PIK3CA chr3:178916589-178952177 q26.32	chr3_178916589
OM25442	Dehm_Project_070	PIK3CB	chr3	4313	144	325	373.951	378	430	540		chr3:138374206-138478210	138374206-138478210	138374206	138478210	q22.3	494.665	179.617	401.481	341.776	366.702	1.51194	1.48838	1.01583	0.0226539	neutral	PIK3CB chr3:138374206-138478210 q22.3	chr3_138374206
OM25442	Dehm_Project_070	PIK3R1	chr5	3163	151	291	330.415	343	376	462		chr5:67522479-67593454	67522479-67593454	67522479	67593454	q13.1	494.665	179.617	401.481	341.776	366.702	1.33592	1.54099	0.866919	-0.20603	neutral	PIK3R1 chr5:67522479-67593454 q13.1	chr5_67522479
OM25442	Dehm_Project_070	PMS2	chr7	3416	93	279	362.453	367.5	418	735		chr7:6013005-6048675	6013005-6048675	6013005	6048675	p22.1	494.665	179.617	401.481	341.776	366.702	1.46545	1.74917	0.8378	-0.255322	neutral	PMS2 chr7:6013005-6048675 p22.1	chr7_6013005
OM25442	Dehm_Project_070	POLD1	chr19	4702	141	331	366.796	370	407	534		chr19:50902084-50921229	50902084-50921229	50902084	50921229	q13.33	494.665	179.617	401.481	341.776	366.702	1.48301	2.04193	0.726275	-0.461411	loss	POLD1 chr19:50902084-50921229 q13.33	chr19_50902084
OM25442	Dehm_Project_070	POLE	chr12	9311	74	266	293.247	298	325	413		chr12:133201258-133263926	133201258-133263926	133201258	133263926	q24.33	494.665	179.617	401.481	341.776	366.702	1.18564	1.99743	0.593582	-0.75248	loss	POLE chr12:133201258-133263926 q24.33	chr12_133201258
OM25442	Dehm_Project_070	PPP2R2A	chr8	1931	130	216	246.129	254	280	329		chr8:26149311-26227954	26149311-26227954	26149311	26227954	p21.2	494.665	179.617	401.481	341.776	366.702	0.995136	1.48223	0.671376	-0.574807	loss	PPP2R2A chr8:26149311-26227954 p21.2	chr8_26149311
OM25442	Dehm_Project_070	PTEN	chr10	2182	134	226	293.258	299	354	466		chr10:89623682-89725254	89623682-89725254	89623682	89725254	q23.31	494.665	179.617	401.481	341.776	366.702	1.18568	1.343	0.88286	-0.179743	neutral	PTEN chr10:89623682-89725254 q23.31	chr10_89623682
OM25442	Dehm_Project_070	RAD51B	chr14	2328	10	201	245.525	257	302	409		chr14:68290236-69149686	68290236-69149686	68290236	69149686	q24.1	494.665	179.617	401.481	341.776	366.702	0.992692	1.4563	0.681654	-0.552888	loss	RAD51B chr14:68290236-69149686 q24.1	chr14_68290236
OM25442	Dehm_Project_070	RAD51C	chr17	1585	183	341	418.015	436	502	599		chr17:56769980-56811608	56769980-56811608	56769980	56811608	q22	494.665	179.617	401.481	341.776	366.702	1.69009	1.52812	1.106	0.145351	neutral	RAD51C chr17:56769980-56811608 q22	chr17_56769980
OM25442	Dehm_Project_070	RAD54L	chr1	3144	174	358	394.379	398	435	533		chr1:46714053-46743979	46714053-46743979	46714053	46743979	p34.1	494.665	179.617	401.481	341.776	366.702	1.59453	1.88327	0.846684	-0.240105	neutral	RAD54L chr1:46714053-46743979 p34.1	chr1_46714053
OM25442	Dehm_Project_070	RAF1	chr3	2857	191	349	372.946	377	397	482		chr3:12625988-12660245	12625988-12660245	12625988	12660245	p25.2	494.665	179.617	401.481	341.776	366.702	1.50787	1.82205	0.82757	-0.273047	neutral	RAF1 chr3:12625988-12660245 p25.2	chr3_12625988
OM25442	Dehm_Project_070	RB1	chr13	4137	30	227	253.827	263	300	372		chr13:48878024-49054232	48878024-49054232	48878024	49054232	q14.2	494.665	179.617	401.481	341.776	366.702	1.02626	1.37594	0.745861	-0.423022	loss	RB1 chr13:48878024-49054232 q14.2	chr13_48878024
OM25442	Dehm_Project_070	RNF43	chr17	2802	185	454	485.34	500	535	645		chr17:56432279-56492963	56432279-56492963	56432279	56492963	q22	494.665	179.617	401.481	341.776	366.702	1.9623	2.14576	0.914503	-0.128941	neutral	RNF43 chr17:56432279-56492963 q22	chr17_56432279
OM25442	Dehm_Project_070	RSPO2	chr8	982	266	421	477.509	472	544	648		chr8:108913278-109094891	108913278-109094891	108913278	109094891	q23.1	494.665	179.617	401.481	341.776	366.702	1.93064	1.65044	1.16977	0.226225	neutral	RSPO2 chr8:108913278-109094891 q23.1	chr8_108913278
OM25442	Dehm_Project_070	SPOP	chr17	1575	255	431	469.939	469	508	628		chr17:47677715-47700197	47677715-47700197	47677715	47700197	q21.33	494.665	179.617	401.481	341.776	366.702	1.90003	1.80573	1.05222	0.0734394	neutral	SPOP chr17:47677715-47700197 q21.33	chr17_47677715
OM25442	Dehm_Project_070	TP53	chr17	1853	117	255	269.84	279	305	341		chr17:7572902-7579937	7572902-7579937	7572902	7579937	p13.1	494.665	179.617	401.481	341.776	366.702	1.091	1.88411	0.579054	-0.78823	loss	TP53 chr17:7572902-7579937 p13.1	chr17_7572902
OM25442	Dehm_Project_070	ZBTB16	chr11	2322	172	314	348.024	355	385	443		chr11:113933998-114121302	113933998-114121302	113933998	114121302	q23.2	494.665	179.617	401.481	341.776	366.702	1.40711	2.13396	0.659388	-0.600801	loss	ZBTB16 chr11:113933998-114121302 q23.2	chr11_113933998
OM25442	Dehm_Project_070	ZFHX3	chr16	11562	117	271	298.454	305	333	413		chr16:72821038-72994069	72821038-72994069	72821038	72994069	q22.2	494.665	179.617	401.481	341.776	366.702	1.20669	2.11164	0.571449	-0.807302	loss	ZFHX3 chr16:72821038-72994069 q22.2	chr16_72821038
OM25442	Dehm_Project_070	ZNRF3	chr22	3261	0	275	280.594	305	335	381		chr22:29279730-29449635	29279730-29449635	29279730	29449635	q12.1	494.665	179.617	401.481	341.776	366.702	1.13448	2.01321	0.563518	-0.827466	loss	ZNRF3 chr22:29279730-29449635 q12.1	chr22_29279730
OM25912	Dehm_Project_070	ABL1	chr9	4129	103	394	443.913	466	504	619		chr9:133589682-133761095	133589682-133761095	133589682	133761095	q34.12	474.211	209.501	408.491	383.277	406.313	1.87222	2.12471	0.881162	-0.182521	neutral	ABL1 chr9:133589682-133761095 q34.12	chr9_133589682
OM25912	Dehm_Project_070	ABL2	chr1	4402	0	366	412.257	432	483	574		chr1:179076828-179198557	179076828-179198557	179076828	179198557	q25.2	474.211	209.501	408.491	383.277	406.313	1.73871	1.79048	0.971084	-0.0423323	neutral	ABL2 chr1:179076828-179198557 q25.2	chr1_179076828
OM25912	Dehm_Project_070	AKT1	chr14	2093	238	367	403.722	405	442	522		chr14:105236653-105259005	105236653-105259005	105236653	105259005	q32.33	474.211	209.501	408.491	383.277	406.313	1.70271	2.06901	0.822958	-0.281109	neutral	AKT1 chr14:105236653-105259005 q32.33	chr14_105236653
OM25912	Dehm_Project_070	APC	chr5	9711	185	410	447.539	461	495	607		chr5:112043390-112179848	112043390-112179848	112043390	112179848	q22.2	474.211	209.501	408.491	383.277	406.313	1.88751	1.76953	1.06667	0.0931202	neutral	APC chr5:112043390-112179848 q22.2	chr5_112043390
OM25912	Dehm_Project_070	AR	chrX	186599	0	34	160.776	202	242	361		chrX:66763863-66950461	66763863-66950461	66763863	66950461	q12	474.211	209.501	408.491	383.277	406.313	0.33904	0.340599	0.99542	-0.00662214	neutral	AR chrX:66763863-66950461 q12	chrX_66763863
OM25912	Dehm_Project_070	AR_baited_region	chrX	820588	0	0	102.505	23	220	415		chrX:66446874-67267461	66446874-67267461	66446874	67267461	q12	474.211	209.501	408.491	383.277	406.313	0.21616	0.20647	1.04693	0.06617	neutral	AR_baited_region chrX:66446874-67267461 q12	chrX_66446874
OM25912	Dehm_Project_070	AR_enhancer	chrX	11001	32	205	232.692	243	267	364		chrX:66117800-66128800	66117800-66128800	66117800	66128800	q12	474.211	209.501	408.491	383.277	406.313	0.490693	0.463337	1.05904	0.0827561	neutral	AR_enhancer chrX:66117800-66128800 q12	chrX_66117800
OM25912	Dehm_Project_070	ATM	chr11	12279	145	356	408.73	417	465	667		chr11:108098327-108236260	108098327-108236260	108098327	108236260	q22.3	474.211	209.501	408.491	383.277	406.313	1.72383	1.50425	1.14598	0.196577	neutral	ATM chr11:108098327-108236260 q22.3	chr11_108098327
OM25912	Dehm_Project_070	AURKA	chr20	1612	153	358.5	410.324	424	469	602		chr20:54945189-54963278	54945189-54963278	54945189	54963278	q13.2	474.211	209.501	408.491	383.277	406.313	1.73055	1.61215	1.07345	0.102251	neutral	AURKA chr20:54945189-54963278 q13.2	chr20_54945189
OM25912	Dehm_Project_070	BARD1	chr2	2884	159	368.5	408.588	415	465	633		chr2:215593375-215674318	215593375-215674318	215593375	215674318	q35	474.211	209.501	408.491	383.277	406.313	1.72324	1.62319	1.06163	0.0862845	neutral	BARD1 chr2:215593375-215674318 q35	chr2_215593375
OM25912	Dehm_Project_070	BRAF	chr7	3444	47	399	442.338	461	516	629		chr7:140426269-140624528	140426269-140624528	140426269	140624528	q34	474.211	209.501	408.491	383.277	406.313	1.86558	1.59954	1.16632	0.221967	neutral	BRAF chr7:140426269-140624528 q34	chr7_140426269
OM25912	Dehm_Project_070	BRCA1	chr17	6808	157	430	480.022	485	545.5	655		chr17:41197670-41276138	41197670-41276138	41197670	41276138	q21.31	474.211	209.501	408.491	383.277	406.313	2.02451	1.84116	1.09958	0.136956	neutral	BRCA1 chr17:41197670-41276138 q21.31	chr17_41197670
OM25912	Dehm_Project_070	BRCA2	chr13	11557	144	392	434.975	443	493	613		chr13:32890573-32972932	32890573-32972932	32890573	32972932	q13.1	474.211	209.501	408.491	383.277	406.313	1.83452	1.57377	1.16569	0.221182	neutral	BRCA2 chr13:32890573-32972932 q13.1	chr13_32890573
OM25912	Dehm_Project_070	BRD4	chr19	5377	67	313	360.405	381	423	551		chr19:15349163-15383935	15349163-15383935	15349163	15383935	p13.12	474.211	209.501	408.491	383.277	406.313	1.52002	1.80937	0.840084	-0.251395	neutral	BRD4 chr19:15349163-15383935 p13.12	chr19_15349163
OM25912	Dehm_Project_070	BRIP1	chr17	4700	133	397	448.681	455	516	629		chr17:59760632-59938925	59760632-59938925	59760632	59938925	q23.2	474.211	209.501	408.491	383.277	406.313	1.89233	1.71364	1.10428	0.143101	neutral	BRIP1 chr17:59760632-59938925 q23.2	chr17_59760632
OM25912	Dehm_Project_070	CCND1	chr11	1138	79	256	336.581	337.5	440	575		chr11:69456057-69466075	69456057-69466075	69456057	69466075	q13.3	474.211	209.501	408.491	383.277	406.313	1.41954	1.7229	0.823926	-0.279413	neutral	CCND1 chr11:69456057-69466075 q13.3	chr11_69456057
OM25912	Dehm_Project_070	CCNE1	chr19	1783	107	398	428.171	444	503	582		chr19:30303438-30314709	30303438-30314709	30303438	30314709	q12	474.211	209.501	408.491	383.277	406.313	1.80583	1.85683	0.972532	-0.0401822	neutral	CCNE1 chr19:30303438-30314709 q12	chr19_30303438
OM25912	Dehm_Project_070	CDK12	chr17	5173	144	361	410.663	427	472	566		chr17:37618300-37687594	37618300-37687594	37618300	37687594	q12	474.211	209.501	408.491	383.277	406.313	1.73199	1.784	0.970847	-0.0426846	neutral	CDK12 chr17:37618300-37687594 q12	chr17_37618300
OM25912	Dehm_Project_070	CDKN1B	chr12	697	126	213	255.047	269	300	326		chr12:12870749-12871905	12870749-12871905	12870749	12871905	p13.1	474.211	209.501	408.491	383.277	406.313	1.07567	1.27044	0.846695	-0.240086	neutral	CDKN1B chr12:12870749-12871905 p13.1	chr12_12870749
OM25912	Dehm_Project_070	CDKN2A	chr9	1162	117	243	320.792	341.5	389	462		chr9:21968203-21994355	21968203-21994355	21968203	21994355	p21.3	474.211	209.501	408.491	383.277	406.313	1.35295	1.71857	0.787252	-0.345103	loss	CDKN2A chr9:21968203-21994355 p21.3	chr9_21968203
OM25912	Dehm_Project_070	CHD1	chr5	7197	93	319	376.826	387	444	619		chr5:98192059-98262115	98192059-98262115	98192059	98262115	q15	474.211	209.501	408.491	383.277	406.313	1.58928	1.35754	1.1707	0.227377	neutral	CHD1 chr5:98192059-98262115 q15	chr5_98192059
OM25912	Dehm_Project_070	CHEK1	chr11	2353	152	323	402.572	423	482	557		chr11:125495631-125525240	125495631-125525240	125495631	125525240	q24.2	474.211	209.501	408.491	383.277	406.313	1.69786	1.55428	1.09237	0.127467	neutral	CHEK1 chr11:125495631-125525240 q24.2	chr11_125495631
OM25912	Dehm_Project_070	CHEK2	chr22	2599	0	393	422.203	450	490	612		chr22:29083860-29130734	29083860-29130734	29083860	29130734	q12.1	474.211	209.501	408.491	383.277	406.313	1.78065	1.65957	1.07296	0.101595	neutral	CHEK2 chr22:29083860-29130734 q12.1	chr22_29083860
OM25912	Dehm_Project_070	CTNNB1	chr3	3046	170	356	406.65	411	467	551		chr3:41265535-41280858	41265535-41280858	41265535	41280858	p22.1	474.211	209.501	408.491	383.277	406.313	1.71506	1.75467	0.977427	-0.0329394	neutral	CTNNB1 chr3:41265535-41280858 p22.1	chr3_41265535
OM25912	Dehm_Project_070	CYLD	chr16	3707	142	378	418.131	433	467	607		chr16:50783585-50830444	50783585-50830444	50783585	50830444	q12.1	474.211	209.501	408.491	383.277	406.313	1.76348	1.59505	1.1056	0.144829	neutral	CYLD chr16:50783585-50830444 q12.1	chr16_50783585
OM25912	Dehm_Project_070	ERCC3	chr2	3099	142	349	402.221	415	471	560		chr2:128015147-128051682	128015147-128051682	128015147	128051682	q14.3	474.211	209.501	408.491	383.277	406.313	1.69638	1.76782	0.959588	-0.0595129	neutral	ERCC3 chr2:128015147-128051682 q14.3	chr2_128015147
OM25912	Dehm_Project_070	ERF	chr19	1847	130	332	346.123	361	380	448		chr19:42752592-42759176	42752592-42759176	42752592	42759176	q13.2	474.211	209.501	408.491	383.277	406.313	1.45978	2.01422	0.724739	-0.464466	loss	ERF chr19:42752592-42759176 q13.2	chr19_42752592
OM25912	Dehm_Project_070	ETS2	chr21	2380	62	267	332.114	366.5	408.5	521		chr21:40177246-40194838	40177246-40194838	40177246	40194838	q22.2	474.211	209.501	408.491	383.277	406.313	1.4007	1.55445	0.901094	-0.15025	neutral	ETS2 chr21:40177246-40194838 q22.2	chr21_40177246
OM25912	Dehm_Project_070	EZH2	chr7	3206	208	399	448.779	457	505	604		chr7:148504713-148544415	148504713-148544415	148504713	148544415	q36.1	474.211	209.501	408.491	383.277	406.313	1.89274	1.62566	1.16429	0.219447	neutral	EZH2 chr7:148504713-148544415 q36.1	chr7_148504713
OM25912	Dehm_Project_070	FANCA	chr16	6573	83	372	417.472	431	474	619		chr16:89804984-89883048	89804984-89883048	89804984	89883048	q24.3	474.211	209.501	408.491	383.277	406.313	1.7607	1.82315	0.965747	-0.050283	neutral	FANCA chr16:89804984-89883048 q24.3	chr16_89804984
OM25912	Dehm_Project_070	FOXA1	chr14	1519	163	281	342.446	354	403	493		chr14:38060545-38064202	38060545-38064202	38060545	38064202	q21.1	474.211	209.501	408.491	383.277	406.313	1.44428	1.87516	0.770215	-0.376667	loss	FOXA1 chr14:38060545-38064202 q21.1	chr14_38060545
OM25912	Dehm_Project_070	GNAS	chr20	4801	19	364	399.8	408	443	639		chr20:57415137-57485909	57415137-57485909	57415137	57485909	q13.32	474.211	209.501	408.491	383.277	406.313	1.68617	2.06684	0.81582	-0.293677	neutral	GNAS chr20:57415137-57485909 q13.32	chr20_57415137
OM25912	Dehm_Project_070	HDAC2	chr6	2167	123	325	367.452	384	420	522		chr6:114262197-114292097	114262197-114292097	114262197	114292097	q21	474.211	209.501	408.491	383.277	406.313	1.54974	1.52654	1.0152	0.0217633	neutral	HDAC2 chr6:114262197-114292097 q21	chr6_114262197
OM25912	Dehm_Project_070	HDAC8	chrX	1862	63	196	217.741	224	258	300		chrX:71549879-71792636	71549879-71792636	71549879	71792636	q13.1	474.211	209.501	408.491	383.277	406.313	0.459164	0.44783	1.02531	0.036059	neutral	HDAC8 chrX:71549879-71792636 q13.1	chrX_71549879
OM25912	Dehm_Project_070	HSD3B1	chr1	1272	199	465	497.999	491	536	658		chr1:120050075-120057293	120050075-120057293	120050075	120057293	p12	474.211	209.501	408.491	383.277	406.313	2.10033	2.16186	0.971539	-0.0416558	neutral	HSD3B1 chr1:120050075-120057293 p12	chr1_120050075
OM25912	Dehm_Project_070	KDM6A	chrX	5862	57	163	195.93	204	231	314		chrX:44732773-44970681	44732773-44970681	44732773	44970681	p11.3	474.211	209.501	408.491	383.277	406.313	0.413171	0.396169	1.04292	0.0606246	neutral	KDM6A chrX:44732773-44970681 p11.3	chrX_44732773
OM25912	Dehm_Project_070	KMT2A	chr11	13719	29	380	425.522	451	492	623		chr11:118307203-118392912	118307203-118392912	118307203	118392912	q23.3	474.211	209.501	408.491	383.277	406.313	1.79465	1.79909	0.997534	-0.00356174	neutral	KMT2A chr11:118307203-118392912 q23.3	chr11_118307203
OM25912	Dehm_Project_070	KMT2C	chr7	17686	105	413	513.376	468	521	2707		chr7:151833892-152132896	151833892-152132896	151833892	152132896	q36.1	474.211	209.501	408.491	383.277	406.313	2.16518	1.98193	1.09246	0.127582	neutral	KMT2C chr7:151833892-152132896 q36.1	chr7_151833892
OM25912	Dehm_Project_070	KMT2D	chr12	19314	26	380	416.329	425	463	684		chr12:49415538-49449132	49415538-49449132	49415538	49449132	q13.12	474.211	209.501	408.491	383.277	406.313	1.75588	2.02523	0.867002	-0.205893	neutral	KMT2D chr12:49415538-49449132 q13.12	chr12_49415538
OM25912	Dehm_Project_070	LRP1B	chr2	18350	118	379	426.97	436	483	706		chr2:140990730-142888323	140990730-142888323	140990730	142888323	q22.1	474.211	209.501	408.491	383.277	406.313	1.80076	1.60744	1.12026	0.163837	neutral	LRP1B chr2:140990730-142888323 q22.1	chr2_140990730
OM25912	Dehm_Project_070	MED12	chrX	8784	53	176	203.409	210	233	311		chrX:70338580-70362093	70338580-70362093	70338580	70362093	q13.1	474.211	209.501	408.491	383.277	406.313	0.428943	0.476274	0.900622	-0.151006	neutral	MED12 chrX:70338580-70362093 q13.1	chrX_70338580
OM25912	Dehm_Project_070	MET	chr7	5302	204	434	496.503	504	562	761		chr7:116339114-116436203	116339114-116436203	116339114	116436203	q31.2	474.211	209.501	408.491	383.277	406.313	2.09402	1.80873	1.15773	0.211298	neutral	MET chr7:116339114-116436203 q31.2	chr7_116339114
OM25912	Dehm_Project_070	MLH1	chr3	3221	52	377	423.133	434	477	578		chr3:37035014-37092169	37035014-37092169	37035014	37092169	p22.2	474.211	209.501	408.491	383.277	406.313	1.78458	1.671	1.06797	0.0948704	neutral	MLH1 chr3:37035014-37092169 p22.2	chr3_37035014
OM25912	Dehm_Project_070	MSH2	chr2	3605	124	295	364.014	380	428	591		chr2:47630306-47710113	47630306-47710113	47630306	47710113	p21	474.211	209.501	408.491	383.277	406.313	1.53524	1.53184	1.00222	0.00319836	neutral	MSH2 chr2:47630306-47710113 p21	chr2_47630306
OM25912	Dehm_Project_070	MSH6	chr2	4583	137	330.5	368.632	382	420	512		chr2:48010348-48034024	48010348-48034024	48010348	48034024	p16.3	474.211	209.501	408.491	383.277	406.313	1.55472	1.65744	0.938021	-0.0923078	neutral	MSH6 chr2:48010348-48034024 p16.3	chr2_48010348
OM25912	Dehm_Project_070	MYC	chr8	1515	161	310	357.98	351	417	502		chr8:128748815-128753229	128748815-128753229	128748815	128753229	q24.21	474.211	209.501	408.491	383.277	406.313	1.50979	1.88445	0.801185	-0.319793	loss	MYC chr8:128748815-128753229 q24.21	chr8_128748815
OM25912	Dehm_Project_070	MYCN	chr2	1819	39	278	323.625	338	389	507		chr2:16080684-16086244	16080684-16086244	16080684	16086244	p24.3	474.211	209.501	408.491	383.277	406.313	1.3649	1.73901	0.784871	-0.349472	loss	MYCN chr2:16080684-16086244 p24.3	chr2_16080684
OM25912	Dehm_Project_070	NCOR1	chr17	9629	14	355	405.532	416	470	711		chr17:15935585-16097908	15935585-16097908	15935585	16097908	p12	474.211	209.501	408.491	383.277	406.313	1.71034	1.67718	1.01978	0.0282522	neutral	NCOR1 chr17:15935585-16097908 p12	chr17_15935585
OM25912	Dehm_Project_070	NCOR2	chr12	9919	101	346	388.601	395	435	555		chr12:124809923-124979822	124809923-124979822	124809923	124979822	q24.31	474.211	209.501	408.491	383.277	406.313	1.63894	2.04786	0.800318	-0.321355	loss	NCOR2 chr12:124809923-124979822 q24.31	chr12_124809923
OM25912	Dehm_Project_070	NKX3-1	chr8	805	102	233	304.806	266	396	467		chr8:23538709-23540427	23538709-23540427	23538709	23540427	p21.2	474.211	209.501	408.491	383.277	406.313	1.28553	1.68037	0.765027	-0.386417	loss	NKX3-1 chr8:23538709-23540427 p21.2	chr8_23538709
OM25912	Dehm_Project_070	PALB2	chr16	4211	120	407	451.66	466	508	688		chr16:23614755-23652503	23614755-23652503	23614755	23652503	p12.2	474.211	209.501	408.491	383.277	406.313	1.90489	1.7806	1.0698	0.0973438	neutral	PALB2 chr16:23614755-23652503 p12.2	chr16_23614755
OM25912	Dehm_Project_070	PIK3CA	chr3	4207	175	378	440.247	446	506	669		chr3:178916589-178952177	178916589-178952177	178916589	178952177	q26.32	474.211	209.501	408.491	383.277	406.313	1.85676	1.56968	1.18288	0.242309	neutral	PIK3CA chr3:178916589-178952177 q26.32	chr3_178916589
OM25912	Dehm_Project_070	PIK3CB	chr3	4313	126	350	390.024	401	443	562		chr3:138374206-138478210	138374206-138478210	138374206	138478210	q22.3	474.211	209.501	408.491	383.277	406.313	1.64494	1.48838	1.10519	0.14429	neutral	PIK3CB chr3:138374206-138478210 q22.3	chr3_138374206
OM25912	Dehm_Project_070	PIK3R1	chr5	3163	156	352	396.438	402	448.5	595		chr5:67522479-67593454	67522479-67593454	67522479	67593454	q13.1	474.211	209.501	408.491	383.277	406.313	1.67199	1.54099	1.08501	0.117705	neutral	PIK3R1 chr5:67522479-67593454 q13.1	chr5_67522479
OM25912	Dehm_Project_070	PMS2	chr7	3416	164	376	476.793	477	552	987		chr7:6013005-6048675	6013005-6048675	6013005	6048675	p22.1	474.211	209.501	408.491	383.277	406.313	2.01089	1.74917	1.14963	0.201168	neutral	PMS2 chr7:6013005-6048675 p22.1	chr7_6013005
OM25912	Dehm_Project_070	POLD1	chr19	4702	136	341	390.121	393	445	573		chr19:50902084-50921229	50902084-50921229	50902084	50921229	q13.33	474.211	209.501	408.491	383.277	406.313	1.64535	2.04193	0.80578	-0.311543	loss	POLD1 chr19:50902084-50921229 q13.33	chr19_50902084
OM25912	Dehm_Project_070	POLE	chr12	9311	92	391	434.226	443	489	632		chr12:133201258-133263926	133201258-133263926	133201258	133263926	q24.33	474.211	209.501	408.491	383.277	406.313	1.83136	1.99743	0.916859	-0.125228	neutral	POLE chr12:133201258-133263926 q24.33	chr12_133201258
OM25912	Dehm_Project_070	PPP2R2A	chr8	1931	141	327.5	364.172	376	420	535		chr8:26149311-26227954	26149311-26227954	26149311	26227954	p21.2	474.211	209.501	408.491	383.277	406.313	1.53591	1.48223	1.03621	0.0513181	neutral	PPP2R2A chr8:26149311-26227954 p21.2	chr8_26149311
OM25912	Dehm_Project_070	PTEN	chr10	2182	90	225	313.743	317.5	395	613		chr10:89623682-89725254	89623682-89725254	89623682	89725254	q23.31	474.211	209.501	408.491	383.277	406.313	1.32322	1.343	0.985272	-0.0214063	neutral	PTEN chr10:89623682-89725254 q23.31	chr10_89623682
OM25912	Dehm_Project_070	RAD51B	chr14	2328	5	305.5	376.515	401	482.5	634		chr14:68290236-69149686	68290236-69149686	68290236	69149686	q24.1	474.211	209.501	408.491	383.277	406.313	1.58797	1.4563	1.09041	0.124874	neutral	RAD51B chr14:68290236-69149686 q24.1	chr14_68290236
OM25912	Dehm_Project_070	RAD51C	chr17	1585	143	343	408.426	423	496	577		chr17:56769980-56811608	56769980-56811608	56769980	56811608	q22	474.211	209.501	408.491	383.277	406.313	1.72255	1.52812	1.12724	0.172794	neutral	RAD51C chr17:56769980-56811608 q22	chr17_56769980
OM25912	Dehm_Project_070	RAD54L	chr1	3144	194	405	438.01	441	483	605		chr1:46714053-46743979	46714053-46743979	46714053	46743979	p34.1	474.211	209.501	408.491	383.277	406.313	1.84732	1.88327	0.980914	-0.0278016	neutral	RAD54L chr1:46714053-46743979 p34.1	chr1_46714053
OM25912	Dehm_Project_070	RAF1	chr3	2857	207	382	420.471	413	450	605		chr3:12625988-12660245	12625988-12660245	12625988	12660245	p25.2	474.211	209.501	408.491	383.277	406.313	1.77335	1.82205	0.973273	-0.0390841	neutral	RAF1 chr3:12625988-12660245 p25.2	chr3_12625988
OM25912	Dehm_Project_070	RB1	chr13	4137	28	305	345.114	366	411	540		chr13:48878024-49054232	48878024-49054232	48878024	49054232	q14.2	474.211	209.501	408.491	383.277	406.313	1.45553	1.37594	1.05785	0.0811287	neutral	RB1 chr13:48878024-49054232 q14.2	chr13_48878024
OM25912	Dehm_Project_070	RNF43	chr17	2802	189	387	427.056	436	485	566		chr17:56432279-56492963	56432279-56492963	56432279	56492963	q22	474.211	209.501	408.491	383.277	406.313	1.80112	2.14576	0.839387	-0.252591	neutral	RNF43 chr17:56432279-56492963 q22	chr17_56432279
OM25912	Dehm_Project_070	RSPO2	chr8	982	141	315	398.95	416	482	562		chr8:108913278-109094891	108913278-109094891	108913278	109094891	q23.1	474.211	209.501	408.491	383.277	406.313	1.68259	1.65044	1.01948	0.0278273	neutral	RSPO2 chr8:108913278-109094891 q23.1	chr8_108913278
OM25912	Dehm_Project_070	SPOP	chr17	1575	220	408	442.48	451	487	566		chr17:47677715-47700197	47677715-47700197	47677715	47700197	q21.33	474.211	209.501	408.491	383.277	406.313	1.86617	1.80573	1.03347	0.0475003	neutral	SPOP chr17:47677715-47700197 q21.33	chr17_47677715
OM25912	Dehm_Project_070	TP53	chr17	1853	190	349	391.628	398	447	559		chr17:7572902-7579937	7572902-7579937	7572902	7579937	p13.1	474.211	209.501	408.491	383.277	406.313	1.6517	1.88411	0.876651	-0.189926	neutral	TP53 chr17:7572902-7579937 p13.1	chr17_7572902
OM25912	Dehm_Project_070	ZBTB16	chr11	2322	242	370	427.14	427	480	586		chr11:113933998-114121302	113933998-114121302	113933998	114121302	q23.2	474.211	209.501	408.491	383.277	406.313	1.80148	2.13396	0.844194	-0.244353	neutral	ZBTB16 chr11:113933998-114121302 q23.2	chr11_113933998
OM25912	Dehm_Project_070	ZFHX3	chr16	11562	132	384	435.831	447	495	651		chr16:72821038-72994069	72821038-72994069	72821038	72994069	q22.2	474.211	209.501	408.491	383.277	406.313	1.83813	2.11164	0.870478	-0.200121	neutral	ZFHX3 chr16:72821038-72994069 q22.2	chr16_72821038
OM25912	Dehm_Project_070	ZNRF3	chr22	3261	0	394	404.717	441	482	583		chr22:29279730-29449635	29279730-29449635	29279730	29449635	q12.1	474.211	209.501	408.491	383.277	406.313	1.70691	2.01321	0.847854	-0.238113	neutral	ZNRF3 chr22:29279730-29449635 q12.1	chr22_29279730
OM26329	Dehm_Project_070	ABL1	chr9	4129	446	1110	1515.06	1495	1920	2739		chr9:133589682-133761095	133589682-133761095	133589682	133761095	q34.12	1417.34	713.676	1682.72	1164.85	1393.27	2.13788	2.12471	1.0062	0.00891432	neutral	ABL1 chr9:133589682-133761095 q34.12	chr9_133589682
OM26329	Dehm_Project_070	ABL2	chr1	4402	0	1011	1322.75	1373	1633	2344		chr1:179076828-179198557	179076828-179198557	179076828	179198557	q25.2	1417.34	713.676	1682.72	1164.85	1393.27	1.86652	1.79048	1.04247	0.0600051	neutral	ABL2 chr1:179076828-179198557 q25.2	chr1_179076828
OM26329	Dehm_Project_070	AKT1	chr14	2093	594	1115	1312.4	1330	1523	1899		chr14:105236653-105259005	105236653-105259005	105236653	105259005	q32.33	1417.34	713.676	1682.72	1164.85	1393.27	1.85192	2.06901	0.895073	-0.159922	neutral	AKT1 chr14:105236653-105259005 q32.33	chr14_105236653
OM26329	Dehm_Project_070	APC	chr5	9711	400	1237	1440.14	1459	1690	2187		chr5:112043390-112179848	112043390-112179848	112043390	112179848	q22.2	1417.34	713.676	1682.72	1164.85	1393.27	2.03216	1.76953	1.14842	0.199651	neutral	APC chr5:112043390-112179848 q22.2	chr5_112043390
OM26329	Dehm_Project_070	AR	chrX	186599	0	331	1980.13	2263	3103	5884		chrX:66763863-66950461	66763863-66950461	66763863	66950461	q12	1417.34	713.676	1682.72	1164.85	1393.27	1.39707	0.340599	4.10179	2.03625	gain	AR chrX:66763863-66950461 q12	chrX_66763863
OM26329	Dehm_Project_070	AR_baited_region	chrX	820588	0	0	1306.12	233	2675	6977		chrX:66446874-67267461	66446874-67267461	66446874	67267461	q12	1417.34	713.676	1682.72	1164.85	1393.27	0.921523	0.20647	4.46324	2.15809	gain	AR_baited_region chrX:66446874-67267461 q12	chrX_66446874
OM26329	Dehm_Project_070	AR_enhancer	chrX	11001	237	2003	2491.26	2629	3064	4503		chrX:66117800-66128800	66117800-66128800	66117800	66128800	q12	1417.34	713.676	1682.72	1164.85	1393.27	1.7577	0.463337	3.79356	1.92355	gain	AR_enhancer chrX:66117800-66128800 q12	chrX_66117800
OM26329	Dehm_Project_070	ATM	chr11	12279	295	982.5	1218.88	1224	1450.5	2317		chr11:108098327-108236260	108098327-108236260	108098327	108236260	q22.3	1417.34	713.676	1682.72	1164.85	1393.27	1.71995	1.50425	1.14339	0.193323	neutral	ATM chr11:108098327-108236260 q22.3	chr11_108098327
OM26329	Dehm_Project_070	AURKA	chr20	1612	311	845.5	1097.79	1114	1369.5	1716		chr20:54945189-54963278	54945189-54963278	54945189	54963278	q13.2	1417.34	713.676	1682.72	1164.85	1393.27	1.54908	1.61215	0.96088	-0.0575712	neutral	AURKA chr20:54945189-54963278 q13.2	chr20_54945189
OM26329	Dehm_Project_070	BARD1	chr2	2884	367	857	1070.97	1098	1312	1687		chr2:215593375-215674318	215593375-215674318	215593375	215674318	q35	1417.34	713.676	1682.72	1164.85	1393.27	1.51123	1.62319	0.931024	-0.10311	neutral	BARD1 chr2:215593375-215674318 q35	chr2_215593375
OM26329	Dehm_Project_070	BRAF	chr7	3444	125	707	917.153	935.5	1138	1589		chr7:140426269-140624528	140426269-140624528	140426269	140624528	q34	1417.34	713.676	1682.72	1164.85	1393.27	1.29418	1.59954	0.809099	-0.305612	loss	BRAF chr7:140426269-140624528 q34	chr7_140426269
OM26329	Dehm_Project_070	BRCA1	chr17	6808	365	1217	1495.8	1490	1814	2546		chr17:41197670-41276138	41197670-41276138	41197670	41276138	q21.31	1417.34	713.676	1682.72	1164.85	1393.27	2.11071	1.84116	1.1464	0.197112	neutral	BRCA1 chr17:41197670-41276138 q21.31	chr17_41197670
OM26329	Dehm_Project_070	BRCA2	chr13	11557	228	807	954.235	1006	1126	1567		chr13:32890573-32972932	32890573-32972932	32890573	32972932	q13.1	1417.34	713.676	1682.72	1164.85	1393.27	1.34651	1.57377	0.855598	-0.224994	neutral	BRCA2 chr13:32890573-32972932 q13.1	chr13_32890573
OM26329	Dehm_Project_070	BRD4	chr19	5377	146	976	1317.11	1328	1708	2236		chr19:15349163-15383935	15349163-15383935	15349163	15383935	p13.12	1417.34	713.676	1682.72	1164.85	1393.27	1.85856	1.80937	1.02719	0.0387018	neutral	BRD4 chr19:15349163-15383935 p13.12	chr19_15349163
OM26329	Dehm_Project_070	BRIP1	chr17	4700	290	943	1189.29	1187	1442	2097		chr17:59760632-59938925	59760632-59938925	59760632	59938925	q23.2	1417.34	713.676	1682.72	1164.85	1393.27	1.6782	1.71364	0.979319	-0.0301491	neutral	BRIP1 chr17:59760632-59938925 q23.2	chr17_59760632
OM26329	Dehm_Project_070	CCND1	chr11	1138	296	973	1288.38	1187.5	1761	2296		chr11:69456057-69466075	69456057-69466075	69456057	69466075	q13.3	1417.34	713.676	1682.72	1164.85	1393.27	1.81802	1.7229	1.05521	0.0775286	neutral	CCND1 chr11:69456057-69466075 q13.3	chr11_69456057
OM26329	Dehm_Project_070	CCNE1	chr19	1783	283	1032	1267.5	1276	1523.5	1922		chr19:30303438-30314709	30303438-30314709	30303438	30314709	q12	1417.34	713.676	1682.72	1164.85	1393.27	1.78855	1.85683	0.963228	-0.0540507	neutral	CCNE1 chr19:30303438-30314709 q12	chr19_30303438
OM26329	Dehm_Project_070	CDK12	chr17	5173	249	1002	1193.74	1258	1393	2083		chr17:37618300-37687594	37618300-37687594	37618300	37687594	q12	1417.34	713.676	1682.72	1164.85	1393.27	1.68447	1.784	0.944214	-0.0828144	neutral	CDK12 chr17:37618300-37687594 q12	chr17_37618300
OM26329	Dehm_Project_070	CDKN1B	chr12	697	332	686	882.887	875	1114	1273		chr12:12870749-12871905	12870749-12871905	12870749	12871905	p13.1	1417.34	713.676	1682.72	1164.85	1393.27	1.24583	1.27044	0.980634	-0.0282134	neutral	CDKN1B chr12:12870749-12871905 p13.1	chr12_12870749
OM26329	Dehm_Project_070	CDKN2A	chr9	1162	337	785	1205.43	1161	1611	2206		chr9:21968203-21994355	21968203-21994355	21968203	21994355	p21.3	1417.34	713.676	1682.72	1164.85	1393.27	1.70096	1.71857	0.989753	-0.0148601	neutral	CDKN2A chr9:21968203-21994355 p21.3	chr9_21968203
OM26329	Dehm_Project_070	CHD1	chr5	7197	146	771	975.445	973	1188	1828		chr5:98192059-98262115	98192059-98262115	98192059	98262115	q15	1417.34	713.676	1682.72	1164.85	1393.27	1.37644	1.35754	1.01392	0.0199469	neutral	CHD1 chr5:98192059-98262115 q15	chr5_98192059
OM26329	Dehm_Project_070	CHEK1	chr11	2353	282	644	819.533	839	972	1357		chr11:125495631-125525240	125495631-125525240	125495631	125525240	q24.2	1417.34	713.676	1682.72	1164.85	1393.27	1.15643	1.55428	0.74403	-0.426568	loss	CHEK1 chr11:125495631-125525240 q24.2	chr11_125495631
OM26329	Dehm_Project_070	CHEK2	chr22	2599	0	874	1064.76	1051	1268	2431		chr22:29083860-29130734	29083860-29130734	29083860	29130734	q12.1	1417.34	713.676	1682.72	1164.85	1393.27	1.50247	1.65957	0.905336	-0.143475	neutral	CHEK2 chr22:29083860-29130734 q12.1	chr22_29083860
OM26329	Dehm_Project_070	CTNNB1	chr3	3046	421	1024	1289.19	1248	1548	2159		chr3:41265535-41280858	41265535-41280858	41265535	41280858	p22.1	1417.34	713.676	1682.72	1164.85	1393.27	1.81917	1.75467	1.03676	0.0520814	neutral	CTNNB1 chr3:41265535-41280858 p22.1	chr3_41265535
OM26329	Dehm_Project_070	CYLD	chr16	3707	242	702	857.599	872	1012	1400		chr16:50783585-50830444	50783585-50830444	50783585	50830444	q12.1	1417.34	713.676	1682.72	1164.85	1393.27	1.21015	1.59505	0.758692	-0.398415	loss	CYLD chr16:50783585-50830444 q12.1	chr16_50783585
OM26329	Dehm_Project_070	ERCC3	chr2	3099	298	881.5	1077.32	1067	1282	2102		chr2:128015147-128051682	128015147-128051682	128015147	128051682	q14.3	1417.34	713.676	1682.72	1164.85	1393.27	1.5202	1.76782	0.859927	-0.217714	neutral	ERCC3 chr2:128015147-128051682 q14.3	chr2_128015147
OM26329	Dehm_Project_070	ERF	chr19	1847	383	1231.5	1520.2	1594	1858	2234		chr19:42752592-42759176	42752592-42759176	42752592	42759176	q13.2	1417.34	713.676	1682.72	1164.85	1393.27	2.14514	2.01422	1.065	0.0908513	neutral	ERF chr19:42752592-42759176 q13.2	chr19_42752592
OM26329	Dehm_Project_070	ETS2	chr21	2380	117	764	1086.1	1138	1371.5	1926		chr21:40177246-40194838	40177246-40194838	40177246	40194838	q22.2	1417.34	713.676	1682.72	1164.85	1393.27	1.53259	1.55445	0.985939	-0.0204291	neutral	ETS2 chr21:40177246-40194838 q22.2	chr21_40177246
OM26329	Dehm_Project_070	EZH2	chr7	3206	520	1140	1461.08	1463	1772	2341		chr7:148504713-148544415	148504713-148544415	148504713	148544415	q36.1	1417.34	713.676	1682.72	1164.85	1393.27	2.06171	1.62566	1.26823	0.342812	gain	EZH2 chr7:148504713-148544415 q36.1	chr7_148504713
OM26329	Dehm_Project_070	FANCA	chr16	6573	182	777	979.186	972	1160	1855		chr16:89804984-89883048	89804984-89883048	89804984	89883048	q24.3	1417.34	713.676	1682.72	1164.85	1393.27	1.38172	1.82315	0.757874	-0.399971	loss	FANCA chr16:89804984-89883048 q24.3	chr16_89804984
OM26329	Dehm_Project_070	FOXA1	chr14	1519	355	733	1020.12	1062	1257	1737		chr14:38060545-38064202	38060545-38064202	38060545	38064202	q21.1	1417.34	713.676	1682.72	1164.85	1393.27	1.43949	1.87516	0.76766	-0.38146	loss	FOXA1 chr14:38060545-38064202 q21.1	chr14_38060545
OM26329	Dehm_Project_070	GNAS	chr20	4801	65	1220	1621.76	1638	2077	3004		chr20:57415137-57485909	57415137-57485909	57415137	57485909	q13.32	1417.34	713.676	1682.72	1164.85	1393.27	2.28845	2.06684	1.10722	0.146942	neutral	GNAS chr20:57415137-57485909 q13.32	chr20_57415137
OM26329	Dehm_Project_070	HDAC2	chr6	2167	285	821.5	1050.02	1012	1334.5	1636		chr6:114262197-114292097	114262197-114292097	114262197	114292097	q21	1417.34	713.676	1682.72	1164.85	1393.27	1.48167	1.52654	0.97061	-0.0430365	neutral	HDAC2 chr6:114262197-114292097 q21	chr6_114262197
OM26329	Dehm_Project_070	HDAC8	chrX	1862	96	448	535.493	545.5	664	888		chrX:71549879-71792636	71549879-71792636	71549879	71792636	q13.1	1417.34	713.676	1682.72	1164.85	1393.27	0.377814	0.44783	0.843656	-0.245274	neutral	HDAC8 chrX:71549879-71792636 q13.1	chrX_71549879
OM26329	Dehm_Project_070	HSD3B1	chr1	1272	572	1350	1603.28	1643.5	1833.5	2334		chr1:120050075-120057293	120050075-120057293	120050075	120057293	p12	1417.34	713.676	1682.72	1164.85	1393.27	2.26237	2.16186	1.04649	0.0655635	neutral	HSD3B1 chr1:120050075-120057293 p12	chr1_120050075
OM26329	Dehm_Project_070	KDM6A	chrX	5862	122	446	585.041	573	734	1140		chrX:44732773-44970681	44732773-44970681	44732773	44970681	p11.3	1417.34	713.676	1682.72	1164.85	1393.27	0.412773	0.396169	1.04191	0.059232	neutral	KDM6A chrX:44732773-44970681 p11.3	chrX_44732773
OM26329	Dehm_Project_070	KMT2A	chr11	13719	111	1134	1522.53	1585	1934	2645		chr11:118307203-118392912	118307203-118392912	118307203	118392912	q23.3	1417.34	713.676	1682.72	1164.85	1393.27	2.14843	1.79909	1.19418	0.256015	neutral	KMT2A chr11:118307203-118392912 q23.3	chr11_118307203
OM26329	Dehm_Project_070	KMT2C	chr7	17686	237	812	1166.3	1074	1297	5427		chr7:151833892-152132896	151833892-152132896	151833892	152132896	q36.1	1417.34	713.676	1682.72	1164.85	1393.27	1.64576	1.98193	0.830383	-0.268151	neutral	KMT2C chr7:151833892-152132896 q36.1	chr7_151833892
OM26329	Dehm_Project_070	KMT2D	chr12	19314	64	1294	1596.1	1622	1942	2611		chr12:49415538-49449132	49415538-49449132	49415538	49449132	q13.12	1417.34	713.676	1682.72	1164.85	1393.27	2.25224	2.02523	1.11209	0.153277	neutral	KMT2D chr12:49415538-49449132 q13.12	chr12_49415538
OM26329	Dehm_Project_070	LRP1B	chr2	18350	210	922	1131.81	1135	1364	1998		chr2:140990730-142888323	140990730-142888323	140990730	142888323	q22.1	1417.34	713.676	1682.72	1164.85	1393.27	1.59709	1.60744	0.99356	-0.00932051	neutral	LRP1B chr2:140990730-142888323 q22.1	chr2_140990730
OM26329	Dehm_Project_070	MED12	chrX	8784	102	420.5	550.957	548	685.5	1017		chrX:70338580-70362093	70338580-70362093	70338580	70362093	q13.1	1417.34	713.676	1682.72	1164.85	1393.27	0.388725	0.476274	0.816179	-0.293042	neutral	MED12 chrX:70338580-70362093 q13.1	chrX_70338580
OM26329	Dehm_Project_070	MET	chr7	5302	323	821	1042.85	1017	1239	1787		chr7:116339114-116436203	116339114-116436203	116339114	116436203	q31.2	1417.34	713.676	1682.72	1164.85	1393.27	1.47156	1.80873	0.813586	-0.297633	neutral	MET chr7:116339114-116436203 q31.2	chr7_116339114
OM26329	Dehm_Project_070	MLH1	chr3	3221	247	1036	1242.67	1220	1457	1862		chr3:37035014-37092169	37035014-37092169	37035014	37092169	p22.2	1417.34	713.676	1682.72	1164.85	1393.27	1.75352	1.671	1.04939	0.0695457	neutral	MLH1 chr3:37035014-37092169 p22.2	chr3_37035014
OM26329	Dehm_Project_070	MSH2	chr2	3605	238	716	983.807	987	1225	1838		chr2:47630306-47710113	47630306-47710113	47630306	47710113	p21	1417.34	713.676	1682.72	1164.85	1393.27	1.38824	1.53184	0.906255	-0.142011	neutral	MSH2 chr2:47630306-47710113 p21	chr2_47630306
OM26329	Dehm_Project_070	MSH6	chr2	4583	296	1003	1176.87	1234	1413	1872		chr2:48010348-48034024	48010348-48034024	48010348	48034024	p16.3	1417.34	713.676	1682.72	1164.85	1393.27	1.66067	1.65744	1.00195	0.0028095	neutral	MSH6 chr2:48010348-48034024 p16.3	chr2_48010348
OM26329	Dehm_Project_070	MYC	chr8	1515	419	982	1343.87	1448	1646	2129		chr8:128748815-128753229	128748815-128753229	128748815	128753229	q24.21	1417.34	713.676	1682.72	1164.85	1393.27	1.89632	1.88445	1.0063	0.00905803	neutral	MYC chr8:128748815-128753229 q24.21	chr8_128748815
OM26329	Dehm_Project_070	MYCN	chr2	1819	299	669.5	1188.88	1179	1604.5	2224		chr2:16080684-16086244	16080684-16086244	16080684	16086244	p24.3	1417.34	713.676	1682.72	1164.85	1393.27	1.67761	1.73901	0.964694	-0.0518571	neutral	MYCN chr2:16080684-16086244 p24.3	chr2_16080684
OM26329	Dehm_Project_070	NCOR1	chr17	9629	22	658	880.163	871	1106	1762		chr17:15935585-16097908	15935585-16097908	15935585	16097908	p12	1417.34	713.676	1682.72	1164.85	1393.27	1.24199	1.67718	0.740524	-0.433382	loss	NCOR1 chr17:15935585-16097908 p12	chr17_15935585
OM26329	Dehm_Project_070	NCOR2	chr12	9919	212	1298.5	1599.02	1614	1913	2576		chr12:124809923-124979822	124809923-124979822	124809923	124979822	q24.31	1417.34	713.676	1682.72	1164.85	1393.27	2.25636	2.04786	1.10181	0.139878	neutral	NCOR2 chr12:124809923-124979822 q24.31	chr12_124809923
OM26329	Dehm_Project_070	NKX3-1	chr8	805	171	505	648.662	681	802	940		chr8:23538709-23540427	23538709-23540427	23538709	23540427	p21.2	1417.34	713.676	1682.72	1164.85	1393.27	0.91532	1.68037	0.544713	-0.876432	loss	NKX3-1 chr8:23538709-23540427 p21.2	chr8_23538709
OM26329	Dehm_Project_070	PALB2	chr16	4211	337	1089.5	1260.14	1290	1471	1984		chr16:23614755-23652503	23614755-23652503	23614755	23652503	p12.2	1417.34	713.676	1682.72	1164.85	1393.27	1.77817	1.7806	0.998637	-0.00196755	neutral	PALB2 chr16:23614755-23652503 p12.2	chr16_23614755
OM26329	Dehm_Project_070	PIK3CA	chr3	4207	474	986	1226.42	1253	1441	2060		chr3:178916589-178952177	178916589-178952177	178916589	178952177	q26.32	1417.34	713.676	1682.72	1164.85	1393.27	1.73059	1.56968	1.10251	0.140792	neutral	PIK3CA chr3:178916589-178952177 q26.32	chr3_178916589
OM26329	Dehm_Project_070	PIK3CB	chr3	4313	285	821	1035.19	1045	1248	1737		chr3:138374206-138478210	138374206-138478210	138374206	138478210	q22.3	1417.34	713.676	1682.72	1164.85	1393.27	1.46074	1.48838	0.981429	-0.0270436	neutral	PIK3CB chr3:138374206-138478210 q22.3	chr3_138374206
OM26329	Dehm_Project_070	PIK3R1	chr5	3163	292	895	1068.58	1079	1278	1668		chr5:67522479-67593454	67522479-67593454	67522479	67593454	q13.1	1417.34	713.676	1682.72	1164.85	1393.27	1.50787	1.54099	0.978504	-0.0313497	neutral	PIK3R1 chr5:67522479-67593454 q13.1	chr5_67522479
OM26329	Dehm_Project_070	PMS2	chr7	3416	292	802	1091.59	1060.5	1367	2166		chr7:6013005-6048675	6013005-6048675	6013005	6048675	p22.1	1417.34	713.676	1682.72	1164.85	1393.27	1.54033	1.74917	0.880607	-0.183429	neutral	PMS2 chr7:6013005-6048675 p22.1	chr7_6013005
OM26329	Dehm_Project_070	POLD1	chr19	4702	296	1202	1429.86	1449	1696	2307		chr19:50902084-50921229	50902084-50921229	50902084	50921229	q13.33	1417.34	713.676	1682.72	1164.85	1393.27	2.01766	2.04193	0.988112	-0.0172535	neutral	POLD1 chr19:50902084-50921229 q13.33	chr19_50902084
OM26329	Dehm_Project_070	POLE	chr12	9311	173	1121	1441.85	1451	1741.5	2668		chr12:133201258-133263926	133201258-133263926	133201258	133263926	q24.33	1417.34	713.676	1682.72	1164.85	1393.27	2.03457	1.99743	1.01859	0.02658	neutral	POLE chr12:133201258-133263926 q24.33	chr12_133201258
OM26329	Dehm_Project_070	PPP2R2A	chr8	1931	290	618	751.106	780	901	1186		chr8:26149311-26227954	26149311-26227954	26149311	26227954	p21.2	1417.34	713.676	1682.72	1164.85	1393.27	1.05988	1.48223	0.715054	-0.483876	loss	PPP2R2A chr8:26149311-26227954 p21.2	chr8_26149311
OM26329	Dehm_Project_070	PTEN	chr10	2182	115	318	480.183	450	616	1096		chr10:89623682-89725254	89623682-89725254	89623682	89725254	q23.31	1417.34	713.676	1682.72	1164.85	1393.27	0.677581	1.343	0.504527	-0.986998	loss	PTEN chr10:89623682-89725254 q23.31	chr10_89623682
OM26329	Dehm_Project_070	RAD51B	chr14	2328	24	537	862.966	879.5	1208	1821		chr14:68290236-69149686	68290236-69149686	68290236	69149686	q24.1	1417.34	713.676	1682.72	1164.85	1393.27	1.21772	1.4563	0.836176	-0.258121	neutral	RAD51B chr14:68290236-69149686 q24.1	chr14_68290236
OM26329	Dehm_Project_070	RAD51C	chr17	1585	291	814	974.977	981	1143	1533		chr17:56769980-56811608	56769980-56811608	56769980	56811608	q22	1417.34	713.676	1682.72	1164.85	1393.27	1.37578	1.52812	0.900312	-0.151504	neutral	RAD51C chr17:56769980-56811608 q22	chr17_56769980
OM26329	Dehm_Project_070	RAD54L	chr1	3144	295	938	1123.69	1129	1301	1776		chr1:46714053-46743979	46714053-46743979	46714053	46743979	p34.1	1417.34	713.676	1682.72	1164.85	1393.27	1.58562	1.88327	0.841953	-0.248188	neutral	RAD54L chr1:46714053-46743979 p34.1	chr1_46714053
OM26329	Dehm_Project_070	RAF1	chr3	2857	475	1078	1300.84	1255	1513	2033		chr3:12625988-12660245	12625988-12660245	12625988	12660245	p25.2	1417.34	713.676	1682.72	1164.85	1393.27	1.8356	1.82205	1.00744	0.0106887	neutral	RAF1 chr3:12625988-12660245 p25.2	chr3_12625988
OM26329	Dehm_Project_070	RB1	chr13	4137	41	602	806.044	793	1028	1459		chr13:48878024-49054232	48878024-49054232	48878024	49054232	q14.2	1417.34	713.676	1682.72	1164.85	1393.27	1.1374	1.37594	0.826636	-0.274676	neutral	RB1 chr13:48878024-49054232 q14.2	chr13_48878024
OM26329	Dehm_Project_070	RNF43	chr17	2802	421	1363	1612.5	1696.5	1922	2462		chr17:56432279-56492963	56432279-56492963	56432279	56492963	q22	1417.34	713.676	1682.72	1164.85	1393.27	2.27537	2.14576	1.06041	0.084617	neutral	RNF43 chr17:56432279-56492963 q22	chr17_56432279
OM26329	Dehm_Project_070	RSPO2	chr8	982	517	940	1281.24	1312.5	1611	1952		chr8:108913278-109094891	108913278-109094891	108913278	109094891	q23.1	1417.34	713.676	1682.72	1164.85	1393.27	1.80795	1.65044	1.09543	0.131501	neutral	RSPO2 chr8:108913278-109094891 q23.1	chr8_108913278
OM26329	Dehm_Project_070	SPOP	chr17	1575	560	1215.5	1401.72	1452	1605	1950		chr17:47677715-47700197	47677715-47700197	47677715	47700197	q21.33	1417.34	713.676	1682.72	1164.85	1393.27	1.97795	1.80573	1.09537	0.131425	neutral	SPOP chr17:47677715-47700197 q21.33	chr17_47677715
OM26329	Dehm_Project_070	TP53	chr17	1853	249	800	1053.69	1078	1338	1848		chr17:7572902-7579937	7572902-7579937	7572902	7579937	p13.1	1417.34	713.676	1682.72	1164.85	1393.27	1.48685	1.88411	0.789152	-0.341624	loss	TP53 chr17:7572902-7579937 p13.1	chr17_7572902
OM26329	Dehm_Project_070	ZBTB16	chr11	2322	718	1646	1948.08	1961	2314	2937		chr11:113933998-114121302	113933998-114121302	113933998	114121302	q23.2	1417.34	713.676	1682.72	1164.85	1393.27	2.74892	2.13396	1.28818	0.36533	gain	ZBTB16 chr11:113933998-114121302 q23.2	chr11_113933998
OM26329	Dehm_Project_070	ZFHX3	chr16	11562	251	983	1198.83	1228	1435	1928		chr16:72821038-72994069	72821038-72994069	72821038	72994069	q22.2	1417.34	713.676	1682.72	1164.85	1393.27	1.69166	2.11164	0.801114	-0.31992	loss	ZFHX3 chr16:72821038-72994069 q22.2	chr16_72821038
OM26329	Dehm_Project_070	ZNRF3	chr22	3261	0	1114	1379.8	1378	1859	2491		chr22:29279730-29449635	29279730-29449635	29279730	29449635	q12.1	1417.34	713.676	1682.72	1164.85	1393.27	1.94702	2.01321	0.967122	-0.0482301	neutral	ZNRF3 chr22:29279730-29449635 q12.1	chr22_29279730
OM26911	Dehm_Project_070	ABL1	chr9	4129	279	723	900.8	944	1088	1373		chr9:133589682-133761095	133589682-133761095	133589682	133761095	q34.12	861.911	492.132	951.243	595.838	674.364	2.09024	2.12471	0.983775	-0.0235997	neutral	ABL1 chr9:133589682-133761095 q34.12	chr9_133589682
OM26911	Dehm_Project_070	ABL2	chr1	4402	0	655	789.097	816	974	1173		chr1:179076828-179198557	179076828-179198557	179076828	179198557	q25.2	861.911	492.132	951.243	595.838	674.364	1.83104	1.79048	1.02265	0.032318	neutral	ABL2 chr1:179076828-179198557 q25.2	chr1_179076828
OM26911	Dehm_Project_070	AKT1	chr14	2093	498	689	802.409	818	901	1064		chr14:105236653-105259005	105236653-105259005	105236653	105259005	q32.33	861.911	492.132	951.243	595.838	674.364	1.86193	2.06901	0.899913	-0.152143	neutral	AKT1 chr14:105236653-105259005 q32.33	chr14_105236653
OM26911	Dehm_Project_070	APC	chr5	9711	242	799	889.346	924	1011	1274		chr5:112043390-112179848	112043390-112179848	112043390	112179848	q22.2	861.911	492.132	951.243	595.838	674.364	2.06366	1.76953	1.16622	0.221842	neutral	APC chr5:112043390-112179848 q22.2	chr5_112043390
OM26911	Dehm_Project_070	AR	chrX	186599	0	116	540.684	650	843	1295		chrX:66763863-66950461	66763863-66950461	66763863	66950461	q12	861.911	492.132	951.243	595.838	674.364	0.627309	0.340599	1.84178	0.8811	gain	AR chrX:66763863-66950461 q12	chrX_66763863
OM26911	Dehm_Project_070	AR_baited_region	chrX	820588	0	0	351.667	83	743	1572		chrX:66446874-67267461	66446874-67267461	66446874	67267461	q12	861.911	492.132	951.243	595.838	674.364	0.408009	0.20647	1.97612	0.982669	gain	AR_baited_region chrX:66446874-67267461 q12	chrX_66446874
OM26911	Dehm_Project_070	AR_enhancer	chrX	11001	181	871	1049.71	1126	1269	1686		chrX:66117800-66128800	66117800-66128800	66117800	66128800	q12	861.911	492.132	951.243	595.838	674.364	1.21789	0.463337	2.62851	1.39425	gain	AR_enhancer chrX:66117800-66128800 q12	chrX_66117800
OM26911	Dehm_Project_070	ATM	chr11	12279	202	554	672.919	678	800	1194		chr11:108098327-108236260	108098327-108236260	108098327	108236260	q22.3	861.911	492.132	951.243	595.838	674.364	1.56146	1.50425	1.03803	0.0538541	neutral	ATM chr11:108098327-108236260 q22.3	chr11_108098327
OM26911	Dehm_Project_070	AURKA	chr20	1612	248	619.5	761.656	749	938.5	1090		chr20:54945189-54963278	54945189-54963278	54945189	54963278	q13.2	861.911	492.132	951.243	595.838	674.364	1.76737	1.61215	1.09628	0.132618	neutral	AURKA chr20:54945189-54963278 q13.2	chr20_54945189
OM26911	Dehm_Project_070	BARD1	chr2	2884	295	632.5	798.053	818	947	1252		chr2:215593375-215674318	215593375-215674318	215593375	215674318	q35	861.911	492.132	951.243	595.838	674.364	1.85182	1.62319	1.14085	0.190111	neutral	BARD1 chr2:215593375-215674318 q35	chr2_215593375
OM26911	Dehm_Project_070	BRAF	chr7	3444	143	725	888.535	903	1075.5	1407		chr7:140426269-140624528	140426269-140624528	140426269	140624528	q34	861.911	492.132	951.243	595.838	674.364	2.06178	1.59954	1.28898	0.366235	gain	BRAF chr7:140426269-140624528 q34	chr7_140426269
OM26911	Dehm_Project_070	BRCA1	chr17	6808	174	581	689.843	706	816	1013		chr17:41197670-41276138	41197670-41276138	41197670	41276138	q21.31	861.911	492.132	951.243	595.838	674.364	1.60073	1.84116	0.869414	-0.201886	neutral	BRCA1 chr17:41197670-41276138 q21.31	chr17_41197670
OM26911	Dehm_Project_070	BRCA2	chr13	11557	210	752	862.896	893	1004	1308		chr13:32890573-32972932	32890573-32972932	32890573	32972932	q13.1	861.911	492.132	951.243	595.838	674.364	2.00229	1.57377	1.27229	0.347428	gain	BRCA2 chr13:32890573-32972932 q13.1	chr13_32890573
OM26911	Dehm_Project_070	BRD4	chr19	5377	107	548	679.848	705	835	1090		chr19:15349163-15383935	15349163-15383935	15349163	15383935	p13.12	861.911	492.132	951.243	595.838	674.364	1.57754	1.80937	0.871873	-0.19781	neutral	BRD4 chr19:15349163-15383935 p13.12	chr19_15349163
OM26911	Dehm_Project_070	BRIP1	chr17	4700	270	725.5	877.246	892	1035	1288		chr17:59760632-59938925	59760632-59938925	59760632	59938925	q23.2	861.911	492.132	951.243	595.838	674.364	2.03558	1.71364	1.18787	0.248381	neutral	BRIP1 chr17:59760632-59938925 q23.2	chr17_59760632
OM26911	Dehm_Project_070	CCND1	chr11	1138	186	470	608.715	575.5	794	1045		chr11:69456057-69466075	69456057-69466075	69456057	69466075	q13.3	861.911	492.132	951.243	595.838	674.364	1.41248	1.7229	0.819827	-0.286608	neutral	CCND1 chr11:69456057-69466075 q13.3	chr11_69456057
OM26911	Dehm_Project_070	CCNE1	chr19	1783	261	701	781.557	796	907	1093		chr19:30303438-30314709	30303438-30314709	30303438	30314709	q12	861.911	492.132	951.243	595.838	674.364	1.81355	1.85683	0.97669	-0.0340269	neutral	CCNE1 chr19:30303438-30314709 q12	chr19_30303438
OM26911	Dehm_Project_070	CDK12	chr17	5173	191	535	615.954	648	702	998		chr17:37618300-37687594	37618300-37687594	37618300	37687594	q12	861.911	492.132	951.243	595.838	674.364	1.42928	1.784	0.801166	-0.319827	loss	CDK12 chr17:37618300-37687594 q12	chr17_37618300
OM26911	Dehm_Project_070	CDKN1B	chr12	697	157	324	418.994	429	521	598		chr12:12870749-12871905	12870749-12871905	12870749	12871905	p13.1	861.911	492.132	951.243	595.838	674.364	0.972245	1.27044	0.765285	-0.38593	loss	CDKN1B chr12:12870749-12871905 p13.1	chr12_12870749
OM26911	Dehm_Project_070	CDKN2A	chr9	1162	187	444	604.463	620.5	765	981		chr9:21968203-21994355	21968203-21994355	21968203	21994355	p21.3	861.911	492.132	951.243	595.838	674.364	1.40261	1.71857	0.816149	-0.293095	neutral	CDKN2A chr9:21968203-21994355 p21.3	chr9_21968203
OM26911	Dehm_Project_070	CHD1	chr5	7197	123	523	648.905	649	787	1137		chr5:98192059-98262115	98192059-98262115	98192059	98262115	q15	861.911	492.132	951.243	595.838	674.364	1.50574	1.35754	1.10917	0.149475	neutral	CHD1 chr5:98192059-98262115 q15	chr5_98192059
OM26911	Dehm_Project_070	CHEK1	chr11	2353	241	522	657.448	665	787	1058		chr11:125495631-125525240	125495631-125525240	125495631	125525240	q24.2	861.911	492.132	951.243	595.838	674.364	1.52556	1.55428	0.98152	-0.0269104	neutral	CHEK1 chr11:125495631-125525240 q24.2	chr11_125495631
OM26911	Dehm_Project_070	CHEK2	chr22	2599	0	591	675.965	691	790	1352		chr22:29083860-29130734	29083860-29130734	29083860	29130734	q12.1	861.911	492.132	951.243	595.838	674.364	1.56853	1.65957	0.945139	-0.0814009	neutral	CHEK2 chr22:29083860-29130734 q12.1	chr22_29083860
OM26911	Dehm_Project_070	CTNNB1	chr3	3046	320	660	783.663	791.5	909	1175		chr3:41265535-41280858	41265535-41280858	41265535	41280858	p22.1	861.911	492.132	951.243	595.838	674.364	1.81843	1.75467	1.03634	0.0514972	neutral	CTNNB1 chr3:41265535-41280858 p22.1	chr3_41265535
OM26911	Dehm_Project_070	CYLD	chr16	3707	204	578	682.007	696	799	1150		chr16:50783585-50830444	50783585-50830444	50783585	50830444	q12.1	861.911	492.132	951.243	595.838	674.364	1.58255	1.59505	0.992164	-0.0113491	neutral	CYLD chr16:50783585-50830444 q12.1	chr16_50783585
OM26911	Dehm_Project_070	ERCC3	chr2	3099	249	687	794.806	790	929	1405		chr2:128015147-128051682	128015147-128051682	128015147	128051682	q14.3	861.911	492.132	951.243	595.838	674.364	1.84429	1.76782	1.04326	0.0610938	neutral	ERCC3 chr2:128015147-128051682 q14.3	chr2_128015147
OM26911	Dehm_Project_070	ERF	chr19	1847	273	735	788.496	823	901.5	1088		chr19:42752592-42759176	42752592-42759176	42752592	42759176	q13.2	861.911	492.132	951.243	595.838	674.364	1.82965	2.01422	0.908366	-0.138655	neutral	ERF chr19:42752592-42759176 q13.2	chr19_42752592
OM26911	Dehm_Project_070	ETS2	chr21	2380	78	460	619.36	651.5	781.5	1044		chr21:40177246-40194838	40177246-40194838	40177246	40194838	q22.2	861.911	492.132	951.243	595.838	674.364	1.43718	1.55445	0.92456	-0.113161	neutral	ETS2 chr21:40177246-40194838 q22.2	chr21_40177246
OM26911	Dehm_Project_070	EZH2	chr7	3206	340	694	857.91	875	1022	1260		chr7:148504713-148544415	148504713-148544415	148504713	148544415	q36.1	861.911	492.132	951.243	595.838	674.364	1.99072	1.62566	1.22456	0.292259	neutral	EZH2 chr7:148504713-148544415 q36.1	chr7_148504713
OM26911	Dehm_Project_070	FANCA	chr16	6573	162	614	730.224	732	853	1239		chr16:89804984-89883048	89804984-89883048	89804984	89883048	q24.3	861.911	492.132	951.243	595.838	674.364	1.69443	1.82315	0.929397	-0.105634	neutral	FANCA chr16:89804984-89883048 q24.3	chr16_89804984
OM26911	Dehm_Project_070	FOXA1	chr14	1519	359	616.5	782.66	823	969	1148		chr14:38060545-38064202	38060545-38064202	38060545	38064202	q21.1	861.911	492.132	951.243	595.838	674.364	1.81611	1.87516	0.968507	-0.0461654	neutral	FOXA1 chr14:38060545-38064202 q21.1	chr14_38060545
OM26911	Dehm_Project_070	GNAS	chr20	4801	43	724	886.726	902	1074	1469		chr20:57415137-57485909	57415137-57485909	57415137	57485909	q13.32	861.911	492.132	951.243	595.838	674.364	2.05758	2.06684	0.995521	-0.0064764	neutral	GNAS chr20:57415137-57485909 q13.32	chr20_57415137
OM26911	Dehm_Project_070	HDAC2	chr6	2167	196	556	692.953	683	852	1065		chr6:114262197-114292097	114262197-114292097	114262197	114292097	q21	861.911	492.132	951.243	595.838	674.364	1.60795	1.52654	1.05333	0.0749545	neutral	HDAC2 chr6:114262197-114292097 q21	chr6_114262197
OM26911	Dehm_Project_070	HDAC8	chrX	1862	91	379	422.916	432	497	668		chrX:71549879-71792636	71549879-71792636	71549879	71792636	q13.1	861.911	492.132	951.243	595.838	674.364	0.490672	0.44783	1.09567	0.131809	neutral	HDAC8 chrX:71549879-71792636 q13.1	chrX_71549879
OM26911	Dehm_Project_070	HSD3B1	chr1	1272	312	775	878.241	921	1004.5	1142		chr1:120050075-120057293	120050075-120057293	120050075	120057293	p12	861.911	492.132	951.243	595.838	674.364	2.03789	2.16186	0.94266	-0.0851912	neutral	HSD3B1 chr1:120050075-120057293 p12	chr1_120050075
OM26911	Dehm_Project_070	KDM6A	chrX	5862	98	357	449.09	460	552	715		chrX:44732773-44970681	44732773-44970681	44732773	44970681	p11.3	861.911	492.132	951.243	595.838	674.364	0.52104	0.396169	1.3152	0.395279	gain	KDM6A chrX:44732773-44970681 p11.3	chrX_44732773
OM26911	Dehm_Project_070	KMT2A	chr11	13719	59	623	757.645	804	923	1202		chr11:118307203-118392912	118307203-118392912	118307203	118392912	q23.3	861.911	492.132	951.243	595.838	674.364	1.75806	1.79909	0.977193	-0.0332845	neutral	KMT2A chr11:118307203-118392912 q23.3	chr11_118307203
OM26911	Dehm_Project_070	KMT2C	chr7	17686	270	809	1046.26	1000	1148	3908		chr7:151833892-152132896	151833892-152132896	151833892	152132896	q36.1	861.911	492.132	951.243	595.838	674.364	2.42778	1.98193	1.22496	0.292732	neutral	KMT2C chr7:151833892-152132896 q36.1	chr7_151833892
OM26911	Dehm_Project_070	KMT2D	chr12	19314	68	796	923.377	958	1075	1394		chr12:49415538-49449132	49415538-49449132	49415538	49449132	q13.12	861.911	492.132	951.243	595.838	674.364	2.14263	2.02523	1.05797	0.0812954	neutral	KMT2D chr12:49415538-49449132 q13.12	chr12_49415538
OM26911	Dehm_Project_070	LRP1B	chr2	18350	185	721	864.924	874	1023	1444		chr2:140990730-142888323	140990730-142888323	140990730	142888323	q22.1	861.911	492.132	951.243	595.838	674.364	2.00699	1.60744	1.24856	0.320268	gain	LRP1B chr2:140990730-142888323 q22.1	chr2_140990730
OM26911	Dehm_Project_070	MED12	chrX	8784	98	343.5	430.696	438	517	697		chrX:70338580-70362093	70338580-70362093	70338580	70362093	q13.1	861.911	492.132	951.243	595.838	674.364	0.499699	0.476274	1.04918	0.0692682	neutral	MED12 chrX:70338580-70362093 q13.1	chrX_70338580
OM26911	Dehm_Project_070	MET	chr7	5302	313	806	961.588	972	1137	1402		chr7:116339114-116436203	116339114-116436203	116339114	116436203	q31.2	861.911	492.132	951.243	595.838	674.364	2.2313	1.80873	1.23363	0.302905	gain	MET chr7:116339114-116436203 q31.2	chr7_116339114
OM26911	Dehm_Project_070	MLH1	chr3	3221	188	699	820.922	818	955	1193		chr3:37035014-37092169	37035014-37092169	37035014	37092169	p22.2	861.911	492.132	951.243	595.838	674.364	1.90489	1.671	1.13997	0.188997	neutral	MLH1 chr3:37035014-37092169 p22.2	chr3_37035014
OM26911	Dehm_Project_070	MSH2	chr2	3605	184	551	725.172	730	895	1187		chr2:47630306-47710113	47630306-47710113	47630306	47710113	p21	861.911	492.132	951.243	595.838	674.364	1.68271	1.53184	1.09849	0.135518	neutral	MSH2 chr2:47630306-47710113 p21	chr2_47630306
OM26911	Dehm_Project_070	MSH6	chr2	4583	222	727.5	826.101	874	954	1227		chr2:48010348-48034024	48010348-48034024	48010348	48034024	p16.3	861.911	492.132	951.243	595.838	674.364	1.91691	1.65744	1.15655	0.209822	neutral	MSH6 chr2:48010348-48034024 p16.3	chr2_48010348
OM26911	Dehm_Project_070	MYC	chr8	1515	291	657	809.01	817	976	1235		chr8:128748815-128753229	128748815-128753229	128748815	128753229	q24.21	861.911	492.132	951.243	595.838	674.364	1.87725	1.88445	0.99618	-0.00552185	neutral	MYC chr8:128748815-128753229 q24.21	chr8_128748815
OM26911	Dehm_Project_070	MYCN	chr2	1819	180	506	750.649	764	959.5	1273		chr2:16080684-16086244	16080684-16086244	16080684	16086244	p24.3	861.911	492.132	951.243	595.838	674.364	1.74183	1.73901	1.00162	0.00233669	neutral	MYCN chr2:16080684-16086244 p24.3	chr2_16080684
OM26911	Dehm_Project_070	NCOR1	chr17	9629	6	413	559.582	563	723	937		chr17:15935585-16097908	15935585-16097908	15935585	16097908	p12	861.911	492.132	951.243	595.838	674.364	1.29847	1.67718	0.774199	-0.369223	loss	NCOR1 chr17:15935585-16097908 p12	chr17_15935585
OM26911	Dehm_Project_070	NCOR2	chr12	9919	143	716	830.051	847	963	1262		chr12:124809923-124979822	124809923-124979822	124809923	124979822	q24.31	861.911	492.132	951.243	595.838	674.364	1.92607	2.04786	0.940528	-0.0884567	neutral	NCOR2 chr12:124809923-124979822 q24.31	chr12_124809923
OM26911	Dehm_Project_070	NKX3-1	chr8	805	144	437	543.153	576	665	768		chr8:23538709-23540427	23538709-23540427	23538709	23540427	p21.2	861.911	492.132	951.243	595.838	674.364	1.26035	1.68037	0.75004	-0.41496	loss	NKX3-1 chr8:23538709-23540427 p21.2	chr8_23538709
OM26911	Dehm_Project_070	PALB2	chr16	4211	169	686	780.059	800	906	1179		chr16:23614755-23652503	23614755-23652503	23614755	23652503	p12.2	861.911	492.132	951.243	595.838	674.364	1.81007	1.7806	1.01655	0.0236801	neutral	PALB2 chr16:23614755-23652503 p12.2	chr16_23614755
OM26911	Dehm_Project_070	PIK3CA	chr3	4207	257	686	820.747	847	957	1312		chr3:178916589-178952177	178916589-178952177	178916589	178952177	q26.32	861.911	492.132	951.243	595.838	674.364	1.90448	1.56968	1.21329	0.278924	neutral	PIK3CA chr3:178916589-178952177 q26.32	chr3_178916589
OM26911	Dehm_Project_070	PIK3CB	chr3	4313	186	589	702.23	707	832	1122		chr3:138374206-138478210	138374206-138478210	138374206	138478210	q22.3	861.911	492.132	951.243	595.838	674.364	1.62947	1.48838	1.0948	0.130661	neutral	PIK3CB chr3:138374206-138478210 q22.3	chr3_138374206
OM26911	Dehm_Project_070	PIK3R1	chr5	3163	249	575	668.797	671	776	1002		chr5:67522479-67593454	67522479-67593454	67522479	67593454	q13.1	861.911	492.132	951.243	595.838	674.364	1.55189	1.54099	1.00707	0.0101693	neutral	PIK3R1 chr5:67522479-67593454 q13.1	chr5_67522479
OM26911	Dehm_Project_070	PMS2	chr7	3416	270	661	895.337	900	1104	1733		chr7:6013005-6048675	6013005-6048675	6013005	6048675	p22.1	861.911	492.132	951.243	595.838	674.364	2.07756	1.74917	1.18775	0.248225	neutral	PMS2 chr7:6013005-6048675 p22.1	chr7_6013005
OM26911	Dehm_Project_070	POLD1	chr19	4702	192	689	810.579	829	941	1223		chr19:50902084-50921229	50902084-50921229	50902084	50921229	q13.33	861.911	492.132	951.243	595.838	674.364	1.88089	2.04193	0.921131	-0.118521	neutral	POLD1 chr19:50902084-50921229 q13.33	chr19_50902084
OM26911	Dehm_Project_070	POLE	chr12	9311	121	743	898.945	914	1048	1448		chr12:133201258-133263926	133201258-133263926	133201258	133263926	q24.33	861.911	492.132	951.243	595.838	674.364	2.08594	1.99743	1.04431	0.0625488	neutral	POLE chr12:133201258-133263926 q24.33	chr12_133201258
OM26911	Dehm_Project_070	PPP2R2A	chr8	1931	245	528.5	620.604	650	723	958		chr8:26149311-26227954	26149311-26227954	26149311	26227954	p21.2	861.911	492.132	951.243	595.838	674.364	1.44007	1.48223	0.971552	-0.0416371	neutral	PPP2R2A chr8:26149311-26227954 p21.2	chr8_26149311
OM26911	Dehm_Project_070	PTEN	chr10	2182	112	248	336.254	314	424	699		chr10:89623682-89725254	89623682-89725254	89623682	89725254	q23.31	861.911	492.132	951.243	595.838	674.364	0.780252	1.343	0.580976	-0.78345	loss	PTEN chr10:89623682-89725254 q23.31	chr10_89623682
OM26911	Dehm_Project_070	RAD51B	chr14	2328	19	452	650.545	682	879	1183		chr14:68290236-69149686	68290236-69149686	68290236	69149686	q24.1	861.911	492.132	951.243	595.838	674.364	1.50954	1.4563	1.03656	0.0518042	neutral	RAD51B chr14:68290236-69149686 q24.1	chr14_68290236
OM26911	Dehm_Project_070	RAD51C	chr17	1585	212	584	700.271	701	827	1067		chr17:56769980-56811608	56769980-56811608	56769980	56811608	q22	861.911	492.132	951.243	595.838	674.364	1.62493	1.52812	1.06335	0.0886212	neutral	RAD51C chr17:56769980-56811608 q22	chr17_56769980
OM26911	Dehm_Project_070	RAD54L	chr1	3144	287	660	737.799	743	820	1105		chr1:46714053-46743979	46714053-46743979	46714053	46743979	p34.1	861.911	492.132	951.243	595.838	674.364	1.71201	1.88327	0.909064	-0.137547	neutral	RAD54L chr1:46714053-46743979 p34.1	chr1_46714053
OM26911	Dehm_Project_070	RAF1	chr3	2857	371	689	795.483	776	906	1157		chr3:12625988-12660245	12625988-12660245	12625988	12660245	p25.2	861.911	492.132	951.243	595.838	674.364	1.84586	1.82205	1.01307	0.0187292	neutral	RAF1 chr3:12625988-12660245 p25.2	chr3_12625988
OM26911	Dehm_Project_070	RB1	chr13	4137	26	423	538.813	544	670	899		chr13:48878024-49054232	48878024-49054232	48878024	49054232	q14.2	861.911	492.132	951.243	595.838	674.364	1.25028	1.37594	0.908671	-0.138169	neutral	RB1 chr13:48878024-49054232 q14.2	chr13_48878024
OM26911	Dehm_Project_070	RNF43	chr17	2802	360	937	1013.15	1041	1157	1361		chr17:56432279-56492963	56432279-56492963	56432279	56492963	q22	861.911	492.132	951.243	595.838	674.364	2.35094	2.14576	1.09562	0.131751	neutral	RNF43 chr17:56432279-56492963 q22	chr17_56432279
OM26911	Dehm_Project_070	RSPO2	chr8	982	341	616	781.454	762	974	1174		chr8:108913278-109094891	108913278-109094891	108913278	109094891	q23.1	861.911	492.132	951.243	595.838	674.364	1.81331	1.65044	1.09868	0.135771	neutral	RSPO2 chr8:108913278-109094891 q23.1	chr8_108913278
OM26911	Dehm_Project_070	SPOP	chr17	1575	309	749	848.736	877	966	1103		chr17:47677715-47700197	47677715-47700197	47677715	47700197	q21.33	861.911	492.132	951.243	595.838	674.364	1.96943	1.80573	1.09065	0.125194	neutral	SPOP chr17:47677715-47700197 q21.33	chr17_47677715
OM26911	Dehm_Project_070	TP53	chr17	1853	165	507	638.25	650	788	1021		chr17:7572902-7579937	7572902-7579937	7572902	7579937	p13.1	861.911	492.132	951.243	595.838	674.364	1.48101	1.88411	0.786055	-0.347297	loss	TP53 chr17:7572902-7579937 p13.1	chr17_7572902
OM26911	Dehm_Project_070	ZBTB16	chr11	2322	336	686	798.028	820	918	1151		chr11:113933998-114121302	113933998-114121302	113933998	114121302	q23.2	861.911	492.132	951.243	595.838	674.364	1.85177	2.13396	0.867759	-0.204633	neutral	ZBTB16 chr11:113933998-114121302 q23.2	chr11_113933998
OM26911	Dehm_Project_070	ZFHX3	chr16	11562	153	485	562.859	578	660	850		chr16:72821038-72994069	72821038-72994069	72821038	72994069	q22.2	861.911	492.132	951.243	595.838	674.364	1.30607	2.11164	0.618512	-0.693127	loss	ZFHX3 chr16:72821038-72994069 q22.2	chr16_72821038
OM26911	Dehm_Project_070	ZNRF3	chr22	3261	0	658	735.564	793	922	1237		chr22:29279730-29449635	29279730-29449635	29279730	29449635	q12.1	861.911	492.132	951.243	595.838	674.364	1.70682	2.01321	0.847811	-0.238185	neutral	ZNRF3 chr22:29279730-29449635 q12.1	chr22_29279730
OM28743	Dehm_Project_070	ABL1	chr9	4129	121	396	428.664	441	474	560		chr9:133589682-133761095	133589682-133761095	133589682	133761095	q34.12	446.701	185.998	402.072	341.251	366.873	1.91924	2.12471	0.903295	-0.146731	neutral	ABL1 chr9:133589682-133761095 q34.12	chr9_133589682
OM28743	Dehm_Project_070	ABL2	chr1	4402	0	348	398.547	417	466	550		chr1:179076828-179198557	179076828-179198557	179076828	179198557	q25.2	446.701	185.998	402.072	341.251	366.873	1.7844	1.79048	0.996605	-0.00490588	neutral	ABL2 chr1:179076828-179198557 q25.2	chr1_179076828
OM28743	Dehm_Project_070	AKT1	chr14	2093	284	359	402.183	409	439	550		chr14:105236653-105259005	105236653-105259005	105236653	105259005	q32.33	446.701	185.998	402.072	341.251	366.873	1.80068	2.06901	0.87031	-0.200399	neutral	AKT1 chr14:105236653-105259005 q32.33	chr14_105236653
OM28743	Dehm_Project_070	APC	chr5	9711	150	373	398.893	412	437	534		chr5:112043390-112179848	112043390-112179848	112043390	112179848	q22.2	446.701	185.998	402.072	341.251	366.873	1.78595	1.76953	1.00928	0.0133271	neutral	APC chr5:112043390-112179848 q22.2	chr5_112043390
OM28743	Dehm_Project_070	AR	chrX	186599	0	37	147.626	186	220	339		chrX:66763863-66950461	66763863-66950461	66763863	66950461	q12	446.701	185.998	402.072	341.251	366.873	0.33048	0.340599	0.970289	-0.0435132	neutral	AR chrX:66763863-66950461 q12	chrX_66763863
OM28743	Dehm_Project_070	AR_baited_region	chrX	820588	0	0	92.3171	23	197	410		chrX:66446874-67267461	66446874-67267461	66446874	67267461	q12	446.701	185.998	402.072	341.251	366.873	0.206664	0.20647	1.00094	0.00135903	neutral	AR_baited_region chrX:66446874-67267461 q12	chrX_66446874
OM28743	Dehm_Project_070	AR_enhancer	chrX	11001	48	185	208.323	213	238	321		chrX:66117800-66128800	66117800-66128800	66117800	66128800	q12	446.701	185.998	402.072	341.251	366.873	0.466359	0.463337	1.00652	0.00937798	neutral	AR_enhancer chrX:66117800-66128800 q12	chrX_66117800
OM28743	Dehm_Project_070	ATM	chr11	12279	109	320.5	370.652	376	423	647		chr11:108098327-108236260	108098327-108236260	108098327	108236260	q22.3	446.701	185.998	402.072	341.251	366.873	1.65951	1.50425	1.10322	0.141715	neutral	ATM chr11:108098327-108236260 q22.3	chr11_108098327
OM28743	Dehm_Project_070	AURKA	chr20	1612	119	333	381.342	398	435	525		chr20:54945189-54963278	54945189-54963278	54945189	54963278	q13.2	446.701	185.998	402.072	341.251	366.873	1.70737	1.61215	1.05907	0.0827949	neutral	AURKA chr20:54945189-54963278 q13.2	chr20_54945189
OM28743	Dehm_Project_070	BARD1	chr2	2884	123	337	374.391	386	426	533		chr2:215593375-215674318	215593375-215674318	215593375	215674318	q35	446.701	185.998	402.072	341.251	366.873	1.67625	1.62319	1.03269	0.0464019	neutral	BARD1 chr2:215593375-215674318 q35	chr2_215593375
OM28743	Dehm_Project_070	BRAF	chr7	3444	76	344	378.154	387	432	534		chr7:140426269-140624528	140426269-140624528	140426269	140624528	q34	446.701	185.998	402.072	341.251	366.873	1.6931	1.59954	1.05849	0.0820117	neutral	BRAF chr7:140426269-140624528 q34	chr7_140426269
OM28743	Dehm_Project_070	BRCA1	chr17	6808	164	380	412.459	418	454	545		chr17:41197670-41276138	41197670-41276138	41197670	41276138	q21.31	446.701	185.998	402.072	341.251	366.873	1.84669	1.84116	1.003	0.00432515	neutral	BRCA1 chr17:41197670-41276138 q21.31	chr17_41197670
OM28743	Dehm_Project_070	BRCA2	chr13	11557	141	335	375.139	382	420	548		chr13:32890573-32972932	32890573-32972932	32890573	32972932	q13.1	446.701	185.998	402.072	341.251	366.873	1.6796	1.57377	1.06725	0.0938939	neutral	BRCA2 chr13:32890573-32972932 q13.1	chr13_32890573
OM28743	Dehm_Project_070	BRD4	chr19	5377	78	333	369.08	381	415	658		chr19:15349163-15383935	15349163-15383935	15349163	15383935	p13.12	446.701	185.998	402.072	341.251	366.873	1.65247	1.80937	0.913287	-0.13086	neutral	BRD4 chr19:15349163-15383935 p13.12	chr19_15349163
OM28743	Dehm_Project_070	BRIP1	chr17	4700	163	359.5	412.188	423	460	605		chr17:59760632-59938925	59760632-59938925	59760632	59938925	q23.2	446.701	185.998	402.072	341.251	366.873	1.84547	1.71364	1.07693	0.10693	neutral	BRIP1 chr17:59760632-59938925 q23.2	chr17_59760632
OM28743	Dehm_Project_070	CCND1	chr11	1138	119	291	345.272	335.5	424	524		chr11:69456057-69466075	69456057-69466075	69456057	69466075	q13.3	446.701	185.998	402.072	341.251	366.873	1.54587	1.7229	0.897252	-0.156415	neutral	CCND1 chr11:69456057-69466075 q13.3	chr11_69456057
OM28743	Dehm_Project_070	CCNE1	chr19	1783	157	341	382.831	392	448	523		chr19:30303438-30314709	30303438-30314709	30303438	30314709	q12	446.701	185.998	402.072	341.251	366.873	1.71404	1.85683	0.9231	-0.115442	neutral	CCNE1 chr19:30303438-30314709 q12	chr19_30303438
OM28743	Dehm_Project_070	CDK12	chr17	5173	139	328	377.965	386	437	547		chr17:37618300-37687594	37618300-37687594	37618300	37687594	q12	446.701	185.998	402.072	341.251	366.873	1.69225	1.784	0.948574	-0.0761676	neutral	CDK12 chr17:37618300-37687594 q12	chr17_37618300
OM28743	Dehm_Project_070	CDKN1B	chr12	697	135	217	250.864	263	290	334		chr12:12870749-12871905	12870749-12871905	12870749	12871905	p13.1	446.701	185.998	402.072	341.251	366.873	1.12318	1.27044	0.884094	-0.177728	neutral	CDKN1B chr12:12870749-12871905 p13.1	chr12_12870749
OM28743	Dehm_Project_070	CDKN2A	chr9	1162	185	305	337.067	338	383	476		chr9:21968203-21994355	21968203-21994355	21968203	21994355	p21.3	446.701	185.998	402.072	341.251	366.873	1.50914	1.71857	0.878135	-0.187485	neutral	CDKN2A chr9:21968203-21994355 p21.3	chr9_21968203
OM28743	Dehm_Project_070	CHD1	chr5	7197	93	306	347.074	353	404	489		chr5:98192059-98262115	98192059-98262115	98192059	98262115	q15	446.701	185.998	402.072	341.251	366.873	1.55394	1.35754	1.14468	0.194939	neutral	CHD1 chr5:98192059-98262115 q15	chr5_98192059
OM28743	Dehm_Project_070	CHEK1	chr11	2353	141	291	355.099	377	419	502		chr11:125495631-125525240	125495631-125525240	125495631	125525240	q24.2	446.701	185.998	402.072	341.251	366.873	1.58988	1.55428	1.0229	0.0326639	neutral	CHEK1 chr11:125495631-125525240 q24.2	chr11_125495631
OM28743	Dehm_Project_070	CHEK2	chr22	2599	0	369	393.91	416	470	540		chr22:29083860-29130734	29083860-29130734	29083860	29130734	q12.1	446.701	185.998	402.072	341.251	366.873	1.76364	1.65957	1.06271	0.0877444	neutral	CHEK2 chr22:29083860-29130734 q12.1	chr22_29083860
OM28743	Dehm_Project_070	CTNNB1	chr3	3046	228	375	401.331	410	435	547		chr3:41265535-41280858	41265535-41280858	41265535	41280858	p22.1	446.701	185.998	402.072	341.251	366.873	1.79687	1.75467	1.02405	0.034287	neutral	CTNNB1 chr3:41265535-41280858 p22.1	chr3_41265535
OM28743	Dehm_Project_070	CYLD	chr16	3707	143	349	383.995	396	428	536		chr16:50783585-50830444	50783585-50830444	50783585	50830444	q12.1	446.701	185.998	402.072	341.251	366.873	1.71925	1.59505	1.07787	0.10818	neutral	CYLD chr16:50783585-50830444 q12.1	chr16_50783585
OM28743	Dehm_Project_070	ERCC3	chr2	3099	178	358	395.894	407	437	559		chr2:128015147-128051682	128015147-128051682	128015147	128051682	q14.3	446.701	185.998	402.072	341.251	366.873	1.77252	1.76782	1.00266	0.00383278	neutral	ERCC3 chr2:128015147-128051682 q14.3	chr2_128015147
OM28743	Dehm_Project_070	ERF	chr19	1847	147	328	352.18	360	393	442		chr19:42752592-42759176	42752592-42759176	42752592	42759176	q13.2	446.701	185.998	402.072	341.251	366.873	1.57681	2.01422	0.782837	-0.353216	loss	ERF chr19:42752592-42759176 q13.2	chr19_42752592
OM28743	Dehm_Project_070	ETS2	chr21	2380	60	258	336.075	364	411	525		chr21:40177246-40194838	40177246-40194838	40177246	40194838	q22.2	446.701	185.998	402.072	341.251	366.873	1.5047	1.55445	0.967996	-0.0469277	neutral	ETS2 chr21:40177246-40194838 q22.2	chr21_40177246
OM28743	Dehm_Project_070	EZH2	chr7	3206	199	350	377.465	382	419	491		chr7:148504713-148544415	148504713-148544415	148504713	148544415	q36.1	446.701	185.998	402.072	341.251	366.873	1.69001	1.62566	1.03958	0.0560035	neutral	EZH2 chr7:148504713-148544415 q36.1	chr7_148504713
OM28743	Dehm_Project_070	FANCA	chr16	6573	78	368	403.063	409	448	588		chr16:89804984-89883048	89804984-89883048	89804984	89883048	q24.3	446.701	185.998	402.072	341.251	366.873	1.80462	1.82315	0.989835	-0.0147396	neutral	FANCA chr16:89804984-89883048 q24.3	chr16_89804984
OM28743	Dehm_Project_070	FOXA1	chr14	1519	199	325	366.5	365	426	470		chr14:38060545-38064202	38060545-38064202	38060545	38064202	q21.1	446.701	185.998	402.072	341.251	366.873	1.64092	1.87516	0.875083	-0.192508	neutral	FOXA1 chr14:38060545-38064202 q21.1	chr14_38060545
OM28743	Dehm_Project_070	GNAS	chr20	4801	19	366	398.4	402	448	606		chr20:57415137-57485909	57415137-57485909	57415137	57485909	q13.32	446.701	185.998	402.072	341.251	366.873	1.78374	2.06684	0.863029	-0.212519	neutral	GNAS chr20:57415137-57485909 q13.32	chr20_57415137
OM28743	Dehm_Project_070	HDAC2	chr6	2167	138	343	376.736	390	430	508		chr6:114262197-114292097	114262197-114292097	114262197	114292097	q21	446.701	185.998	402.072	341.251	366.873	1.68675	1.52654	1.10495	0.14398	neutral	HDAC2 chr6:114262197-114292097 q21	chr6_114262197
OM28743	Dehm_Project_070	HDAC8	chrX	1862	87	192	211.295	217	237	300		chrX:71549879-71792636	71549879-71792636	71549879	71792636	q13.1	446.701	185.998	402.072	341.251	366.873	0.473012	0.44783	1.05623	0.0789255	neutral	HDAC8 chrX:71549879-71792636 q13.1	chrX_71549879
OM28743	Dehm_Project_070	HSD3B1	chr1	1272	274	440	474.619	478	517.5	601		chr1:120050075-120057293	120050075-120057293	120050075	120057293	p12	446.701	185.998	402.072	341.251	366.873	2.125	2.16186	0.982949	-0.0248109	neutral	HSD3B1 chr1:120050075-120057293 p12	chr1_120050075
OM28743	Dehm_Project_070	KDM6A	chrX	5862	63	160	182.2	183	209	272		chrX:44732773-44970681	44732773-44970681	44732773	44970681	p11.3	446.701	185.998	402.072	341.251	366.873	0.40788	0.396169	1.02956	0.0420293	neutral	KDM6A chrX:44732773-44970681 p11.3	chrX_44732773
OM28743	Dehm_Project_070	KMT2A	chr11	13719	36	363	389.836	405	444	584		chr11:118307203-118392912	118307203-118392912	118307203	118392912	q23.3	446.701	185.998	402.072	341.251	366.873	1.7454	1.79909	0.970157	-0.0437101	neutral	KMT2A chr11:118307203-118392912 q23.3	chr11_118307203
OM28743	Dehm_Project_070	KMT2C	chr7	17686	81	354	442.822	402	444	2386		chr7:151833892-152132896	151833892-152132896	151833892	152132896	q36.1	446.701	185.998	402.072	341.251	366.873	1.98263	1.98193	1.00036	0.000513041	neutral	KMT2C chr7:151833892-152132896 q36.1	chr7_151833892
OM28743	Dehm_Project_070	KMT2D	chr12	19314	27	361	396.134	405	436	590		chr12:49415538-49449132	49415538-49449132	49415538	49449132	q13.12	446.701	185.998	402.072	341.251	366.873	1.7736	2.02523	0.87575	-0.191409	neutral	KMT2D chr12:49415538-49449132 q13.12	chr12_49415538
OM28743	Dehm_Project_070	LRP1B	chr2	18350	96	343	386.038	395	433	631		chr2:140990730-142888323	140990730-142888323	140990730	142888323	q22.1	446.701	185.998	402.072	341.251	366.873	1.7284	1.60744	1.07525	0.104666	neutral	LRP1B chr2:140990730-142888323 q22.1	chr2_140990730
OM28743	Dehm_Project_070	MED12	chrX	8784	58	173	194.569	196	220	344		chrX:70338580-70362093	70338580-70362093	70338580	70362093	q13.1	446.701	185.998	402.072	341.251	366.873	0.43557	0.476274	0.914537	-0.128887	neutral	MED12 chrX:70338580-70362093 q13.1	chrX_70338580
OM28743	Dehm_Project_070	MET	chr7	5302	192	386	423.98	425	467	591		chr7:116339114-116436203	116339114-116436203	116339114	116436203	q31.2	446.701	185.998	402.072	341.251	366.873	1.89827	1.80873	1.04951	0.0697111	neutral	MET chr7:116339114-116436203 q31.2	chr7_116339114
OM28743	Dehm_Project_070	MLH1	chr3	3221	59	366	408.686	407	455	696		chr3:37035014-37092169	37035014-37092169	37035014	37092169	p22.2	446.701	185.998	402.072	341.251	366.873	1.8298	1.671	1.09503	0.130972	neutral	MLH1 chr3:37035014-37092169 p22.2	chr3_37035014
OM28743	Dehm_Project_070	MSH2	chr2	3605	105	292	364.682	374	430	609		chr2:47630306-47710113	47630306-47710113	47630306	47710113	p21	446.701	185.998	402.072	341.251	366.873	1.63278	1.53184	1.06589	0.0920638	neutral	MSH2 chr2:47630306-47710113 p21	chr2_47630306
OM28743	Dehm_Project_070	MSH6	chr2	4583	149	349	372.439	386	414	524		chr2:48010348-48034024	48010348-48034024	48010348	48034024	p16.3	446.701	185.998	402.072	341.251	366.873	1.66751	1.65744	1.00607	0.00873412	neutral	MSH6 chr2:48010348-48034024 p16.3	chr2_48010348
OM28743	Dehm_Project_070	MYC	chr8	1515	198	343	391.22	398	439	528		chr8:128748815-128753229	128748815-128753229	128748815	128753229	q24.21	446.701	185.998	402.072	341.251	366.873	1.7516	1.88445	0.929501	-0.105471	neutral	MYC chr8:128748815-128753229 q24.21	chr8_128748815
OM28743	Dehm_Project_070	MYCN	chr2	1819	83	283	326.249	349	389	503		chr2:16080684-16086244	16080684-16086244	16080684	16086244	p24.3	446.701	185.998	402.072	341.251	366.873	1.4607	1.73901	0.839964	-0.2516	neutral	MYCN chr2:16080684-16086244 p24.3	chr2_16080684
OM28743	Dehm_Project_070	NCOR1	chr17	9629	12	351	395.034	397	438	974		chr17:15935585-16097908	15935585-16097908	15935585	16097908	p12	446.701	185.998	402.072	341.251	366.873	1.76867	1.67718	1.05455	0.0766328	neutral	NCOR1 chr17:15935585-16097908 p12	chr17_15935585
OM28743	Dehm_Project_070	NCOR2	chr12	9919	99	346	377.225	388	418	532		chr12:124809923-124979822	124809923-124979822	124809923	124979822	q24.31	446.701	185.998	402.072	341.251	366.873	1.68894	2.04786	0.824733	-0.278002	neutral	NCOR2 chr12:124809923-124979822 q24.31	chr12_124809923
OM28743	Dehm_Project_070	NKX3-1	chr8	805	162	250	341.948	346	423	483		chr8:23538709-23540427	23538709-23540427	23538709	23540427	p21.2	446.701	185.998	402.072	341.251	366.873	1.53099	1.68037	0.911103	-0.134313	neutral	NKX3-1 chr8:23538709-23540427 p21.2	chr8_23538709
OM28743	Dehm_Project_070	PALB2	chr16	4211	128	383	409.372	415	454	554		chr16:23614755-23652503	23614755-23652503	23614755	23652503	p12.2	446.701	185.998	402.072	341.251	366.873	1.83287	1.7806	1.02935	0.0417375	neutral	PALB2 chr16:23614755-23652503 p12.2	chr16_23614755
OM28743	Dehm_Project_070	PIK3CA	chr3	4207	127	341	386.667	390	443	619		chr3:178916589-178952177	178916589-178952177	178916589	178952177	q26.32	446.701	185.998	402.072	341.251	366.873	1.73121	1.56968	1.10291	0.141309	neutral	PIK3CA chr3:178916589-178952177 q26.32	chr3_178916589
OM28743	Dehm_Project_070	PIK3CB	chr3	4313	106	330	363.72	368	408	569		chr3:138374206-138478210	138374206-138478210	138374206	138478210	q22.3	446.701	185.998	402.072	341.251	366.873	1.62847	1.48838	1.09412	0.129775	neutral	PIK3CB chr3:138374206-138478210 q22.3	chr3_138374206
OM28743	Dehm_Project_070	PIK3R1	chr5	3163	184	341	370.796	381	409	489		chr5:67522479-67593454	67522479-67593454	67522479	67593454	q13.1	446.701	185.998	402.072	341.251	366.873	1.66015	1.54099	1.07733	0.107455	neutral	PIK3R1 chr5:67522479-67593454 q13.1	chr5_67522479
OM28743	Dehm_Project_070	PMS2	chr7	3416	117	347	422.126	413	482	880		chr7:6013005-6048675	6013005-6048675	6013005	6048675	p22.1	446.701	185.998	402.072	341.251	366.873	1.88997	1.74917	1.0805	0.111698	neutral	PMS2 chr7:6013005-6048675 p22.1	chr7_6013005
OM28743	Dehm_Project_070	POLD1	chr19	4702	150	355	395.197	405	441	540		chr19:50902084-50921229	50902084-50921229	50902084	50921229	q13.33	446.701	185.998	402.072	341.251	366.873	1.7694	2.04193	0.866534	-0.206673	neutral	POLD1 chr19:50902084-50921229 q13.33	chr19_50902084
OM28743	Dehm_Project_070	POLE	chr12	9311	101	369	402.635	409	448	573		chr12:133201258-133263926	133201258-133263926	133201258	133263926	q24.33	446.701	185.998	402.072	341.251	366.873	1.8027	1.99743	0.902511	-0.147983	neutral	POLE chr12:133201258-133263926 q24.33	chr12_133201258
OM28743	Dehm_Project_070	PPP2R2A	chr8	1931	146	326	356.852	364	408	493		chr8:26149311-26227954	26149311-26227954	26149311	26227954	p21.2	446.701	185.998	402.072	341.251	366.873	1.59772	1.48223	1.07792	0.108245	neutral	PPP2R2A chr8:26149311-26227954 p21.2	chr8_26149311
OM28743	Dehm_Project_070	PTEN	chr10	2182	130	257	333.371	336	407	547		chr10:89623682-89725254	89623682-89725254	89623682	89725254	q23.31	446.701	185.998	402.072	341.251	366.873	1.49259	1.343	1.11138	0.152358	neutral	PTEN chr10:89623682-89725254 q23.31	chr10_89623682
OM28743	Dehm_Project_070	RAD51B	chr14	2328	7	313.5	364.13	393	449	588		chr14:68290236-69149686	68290236-69149686	68290236	69149686	q24.1	446.701	185.998	402.072	341.251	366.873	1.63031	1.4563	1.11949	0.162838	neutral	RAD51B chr14:68290236-69149686 q24.1	chr14_68290236
OM28743	Dehm_Project_070	RAD51C	chr17	1585	147	312	362.212	372	412	504		chr17:56769980-56811608	56769980-56811608	56769980	56811608	q22	446.701	185.998	402.072	341.251	366.873	1.62172	1.52812	1.06126	0.0857716	neutral	RAD51C chr17:56769980-56811608 q22	chr17_56769980
OM28743	Dehm_Project_070	RAD54L	chr1	3144	192	366	412.24	407	454.5	623		chr1:46714053-46743979	46714053-46743979	46714053	46743979	p34.1	446.701	185.998	402.072	341.251	366.873	1.84571	1.88327	0.980057	-0.0290626	neutral	RAD54L chr1:46714053-46743979 p34.1	chr1_46714053
OM28743	Dehm_Project_070	RAF1	chr3	2857	234	383	413.214	412	443	562		chr3:12625988-12660245	12625988-12660245	12625988	12660245	p25.2	446.701	185.998	402.072	341.251	366.873	1.85007	1.82205	1.01538	0.0220161	neutral	RAF1 chr3:12625988-12660245 p25.2	chr3_12625988
OM28743	Dehm_Project_070	RB1	chr13	4137	23	309	340.26	355	398	537		chr13:48878024-49054232	48878024-49054232	48878024	49054232	q14.2	446.701	185.998	402.072	341.251	366.873	1.52344	1.37594	1.1072	0.146914	neutral	RB1 chr13:48878024-49054232 q14.2	chr13_48878024
OM28743	Dehm_Project_070	RNF43	chr17	2802	196	371	406.923	416	445	553		chr17:56432279-56492963	56432279-56492963	56432279	56492963	q22	446.701	185.998	402.072	341.251	366.873	1.8219	2.14576	0.849072	-0.236041	neutral	RNF43 chr17:56432279-56492963 q22	chr17_56432279
OM28743	Dehm_Project_070	RSPO2	chr8	982	191	347	395.345	404	451	515		chr8:108913278-109094891	108913278-109094891	108913278	109094891	q23.1	446.701	185.998	402.072	341.251	366.873	1.77007	1.65044	1.07248	0.100951	neutral	RSPO2 chr8:108913278-109094891 q23.1	chr8_108913278
OM28743	Dehm_Project_070	SPOP	chr17	1575	195	387	409.327	416	439	509		chr17:47677715-47700197	47677715-47700197	47677715	47700197	q21.33	446.701	185.998	402.072	341.251	366.873	1.83267	1.80573	1.01492	0.0213613	neutral	SPOP chr17:47677715-47700197 q21.33	chr17_47677715
OM28743	Dehm_Project_070	TP53	chr17	1853	194	351	391.938	404	444	506		chr17:7572902-7579937	7572902-7579937	7572902	7579937	p13.1	446.701	185.998	402.072	341.251	366.873	1.75481	1.88411	0.931375	-0.102566	neutral	TP53 chr17:7572902-7579937 p13.1	chr17_7572902
OM28743	Dehm_Project_070	ZBTB16	chr11	2322	235	348	396.431	390	460	543		chr11:113933998-114121302	113933998-114121302	113933998	114121302	q23.2	446.701	185.998	402.072	341.251	366.873	1.77493	2.13396	0.831752	-0.265774	neutral	ZBTB16 chr11:113933998-114121302 q23.2	chr11_113933998
OM28743	Dehm_Project_070	ZFHX3	chr16	11562	135	371	419.374	424	475	607		chr16:72821038-72994069	72821038-72994069	72821038	72994069	q22.2	446.701	185.998	402.072	341.251	366.873	1.87765	2.11164	0.889192	-0.169433	neutral	ZFHX3 chr16:72821038-72994069 q22.2	chr16_72821038
OM28743	Dehm_Project_070	ZNRF3	chr22	3261	0	368	377.068	413	447	535		chr22:29279730-29449635	29279730-29449635	29279730	29449635	q12.1	446.701	185.998	402.072	341.251	366.873	1.68823	2.01321	0.838579	-0.253982	neutral	ZNRF3 chr22:29279730-29449635 q12.1	chr22_29279730
OM29695	Dehm_Project_070	ABL1	chr9	4129	235	948	1151.16	1209	1374	1644		chr9:133589682-133761095	133589682-133761095	133589682	133761095	q34.12	1186.34	552.776	1387.64	937.276	1061.25	1.94069	2.12471	0.913392	-0.130695	neutral	ABL1 chr9:133589682-133761095 q34.12	chr9_133589682
OM29695	Dehm_Project_070	ABL2	chr1	4402	0	887	1039.6	1116	1230	1561		chr1:179076828-179198557	179076828-179198557	179076828	179198557	q25.2	1186.34	552.776	1387.64	937.276	1061.25	1.75261	1.79048	0.978851	-0.0308391	neutral	ABL2 chr1:179076828-179198557 q25.2	chr1_179076828
OM29695	Dehm_Project_070	AKT1	chr14	2093	782	1044	1198.15	1220	1346	1654		chr14:105236653-105259005	105236653-105259005	105236653	105259005	q32.33	1186.34	552.776	1387.64	937.276	1061.25	2.0199	2.06901	0.976264	-0.0346571	neutral	AKT1 chr14:105236653-105259005 q32.33	chr14_105236653
OM29695	Dehm_Project_070	APC	chr5	9711	380	1035.5	1147	1180	1303	1551		chr5:112043390-112179848	112043390-112179848	112043390	112179848	q22.2	1186.34	552.776	1387.64	937.276	1061.25	1.93367	1.76953	1.09276	0.127981	neutral	APC chr5:112043390-112179848 q22.2	chr5_112043390
OM29695	Dehm_Project_070	AR	chrX	186599	0	113	590.253	737	922	1309		chrX:66763863-66950461	66763863-66950461	66763863	66950461	q12	1186.34	552.776	1387.64	937.276	1061.25	0.49754	0.340599	1.46078	0.546738	gain	AR chrX:66763863-66950461 q12	chrX_66763863
OM29695	Dehm_Project_070	AR_baited_region	chrX	820588	0	0	380.895	77	824	1574		chrX:66446874-67267461	66446874-67267461	66446874	67267461	q12	1186.34	552.776	1387.64	937.276	1061.25	0.321067	0.20647	1.55503	0.636944	gain	AR_baited_region chrX:66446874-67267461 q12	chrX_66446874
OM29695	Dehm_Project_070	AR_enhancer	chrX	11001	106	645	770.975	814	933	1297		chrX:66117800-66128800	66117800-66128800	66117800	66128800	q12	1186.34	552.776	1387.64	937.276	1061.25	0.649876	0.463337	1.4026	0.488102	gain	AR_enhancer chrX:66117800-66128800 q12	chrX_66117800
OM29695	Dehm_Project_070	ATM	chr11	12279	314	836	1001.2	1018	1183	1716		chr11:108098327-108236260	108098327-108236260	108098327	108236260	q22.3	1186.34	552.776	1387.64	937.276	1061.25	1.68787	1.50425	1.12207	0.166164	neutral	ATM chr11:108098327-108236260 q22.3	chr11_108098327
OM29695	Dehm_Project_070	AURKA	chr20	1612	292	784	949.776	968	1124	1418		chr20:54945189-54963278	54945189-54963278	54945189	54963278	q13.2	1186.34	552.776	1387.64	937.276	1061.25	1.60118	1.61215	0.993201	-0.00984304	neutral	AURKA chr20:54945189-54963278 q13.2	chr20_54945189
OM29695	Dehm_Project_070	BARD1	chr2	2884	327	881	1021.07	1056.5	1206	1505		chr2:215593375-215674318	215593375-215674318	215593375	215674318	q35	1186.34	552.776	1387.64	937.276	1061.25	1.72138	1.62319	1.06049	0.0847312	neutral	BARD1 chr2:215593375-215674318 q35	chr2_215593375
OM29695	Dehm_Project_070	BRAF	chr7	3444	103	916	1093.45	1130	1325	1700		chr7:140426269-140624528	140426269-140624528	140426269	140624528	q34	1186.34	552.776	1387.64	937.276	1061.25	1.8434	1.59954	1.15246	0.204717	neutral	BRAF chr7:140426269-140624528 q34	chr7_140426269
OM29695	Dehm_Project_070	BRCA1	chr17	6808	317	996	1154.24	1171	1362.5	1671		chr17:41197670-41276138	41197670-41276138	41197670	41276138	q21.31	1186.34	552.776	1387.64	937.276	1061.25	1.94588	1.84116	1.05688	0.0798076	neutral	BRCA1 chr17:41197670-41276138 q21.31	chr17_41197670
OM29695	Dehm_Project_070	BRCA2	chr13	11557	250	955	1079.36	1130	1245	1609		chr13:32890573-32972932	32890573-32972932	32890573	32972932	q13.1	1186.34	552.776	1387.64	937.276	1061.25	1.81964	1.57377	1.15623	0.209432	neutral	BRCA2 chr13:32890573-32972932 q13.1	chr13_32890573
OM29695	Dehm_Project_070	BRD4	chr19	5377	161	1042	1256.22	1321	1531	1883		chr19:15349163-15383935	15349163-15383935	15349163	15383935	p13.12	1186.34	552.776	1387.64	937.276	1061.25	2.1178	1.80937	1.17047	0.227085	neutral	BRD4 chr19:15349163-15383935 p13.12	chr19_15349163
OM29695	Dehm_Project_070	BRIP1	chr17	4700	295	958	1144.71	1172	1345	1710		chr17:59760632-59938925	59760632-59938925	59760632	59938925	q23.2	1186.34	552.776	1387.64	937.276	1061.25	1.92981	1.71364	1.12615	0.171397	neutral	BRIP1 chr17:59760632-59938925 q23.2	chr17_59760632
OM29695	Dehm_Project_070	CCND1	chr11	1138	243	635	835.02	841	1071	1466		chr11:69456057-69466075	69456057-69466075	69456057	69466075	q13.3	1186.34	552.776	1387.64	937.276	1061.25	1.40772	1.7229	0.817067	-0.291474	neutral	CCND1 chr11:69456057-69466075 q13.3	chr11_69456057
OM29695	Dehm_Project_070	CCNE1	chr19	1783	227	980	1119.87	1132	1334	1624		chr19:30303438-30314709	30303438-30314709	30303438	30314709	q12	1186.34	552.776	1387.64	937.276	1061.25	1.88794	1.85683	1.01676	0.023976	neutral	CCNE1 chr19:30303438-30314709 q12	chr19_30303438
OM29695	Dehm_Project_070	CDK12	chr17	5173	350	1049	1184.54	1219	1364	1789		chr17:37618300-37687594	37618300-37687594	37618300	37687594	q12	1186.34	552.776	1387.64	937.276	1061.25	1.99695	1.784	1.11937	0.16269	neutral	CDK12 chr17:37618300-37687594 q12	chr17_37618300
OM29695	Dehm_Project_070	CDKN1B	chr12	697	284	528	630.11	636	763	839		chr12:12870749-12871905	12870749-12871905	12870749	12871905	p13.1	1186.34	552.776	1387.64	937.276	1061.25	1.06227	1.27044	0.836151	-0.258165	neutral	CDKN1B chr12:12870749-12871905 p13.1	chr12_12870749
OM29695	Dehm_Project_070	CDKN2A	chr9	1162	270	661	869.985	884	1116	1313		chr9:21968203-21994355	21968203-21994355	21968203	21994355	p21.3	1186.34	552.776	1387.64	937.276	1061.25	1.46667	1.71857	0.853422	-0.228669	neutral	CDKN2A chr9:21968203-21994355 p21.3	chr9_21968203
OM29695	Dehm_Project_070	CHD1	chr5	7197	143	771	947.299	950	1144	1564		chr5:98192059-98262115	98192059-98262115	98192059	98262115	q15	1186.34	552.776	1387.64	937.276	1061.25	1.59701	1.35754	1.1764	0.234378	neutral	CHD1 chr5:98192059-98262115 q15	chr5_98192059
OM29695	Dehm_Project_070	CHEK1	chr11	2353	399	750	945.421	961	1140	1424		chr11:125495631-125525240	125495631-125525240	125495631	125525240	q24.2	1186.34	552.776	1387.64	937.276	1061.25	1.59384	1.55428	1.02545	0.0362591	neutral	CHEK1 chr11:125495631-125525240 q24.2	chr11_125495631
OM29695	Dehm_Project_070	CHEK2	chr22	2599	0	875	976.046	1027	1149	1659		chr22:29083860-29130734	29083860-29130734	29083860	29130734	q12.1	1186.34	552.776	1387.64	937.276	1061.25	1.64547	1.65957	0.991503	-0.0123103	neutral	CHEK2 chr22:29083860-29130734 q12.1	chr22_29083860
OM29695	Dehm_Project_070	CTNNB1	chr3	3046	406	901	1040.54	1059	1209	1484		chr3:41265535-41280858	41265535-41280858	41265535	41280858	p22.1	1186.34	552.776	1387.64	937.276	1061.25	1.75419	1.75467	0.999729	-0.00039095	neutral	CTNNB1 chr3:41265535-41280858 p22.1	chr3_41265535
OM29695	Dehm_Project_070	CYLD	chr16	3707	319	861	1003.94	1053	1182	1442		chr16:50783585-50830444	50783585-50830444	50783585	50830444	q12.1	1186.34	552.776	1387.64	937.276	1061.25	1.6925	1.59505	1.0611	0.0855595	neutral	CYLD chr16:50783585-50830444 q12.1	chr16_50783585
OM29695	Dehm_Project_070	ERCC3	chr2	3099	320	841	981.39	1002	1147	1474		chr2:128015147-128051682	128015147-128051682	128015147	128051682	q14.3	1186.34	552.776	1387.64	937.276	1061.25	1.65448	1.76782	0.935888	-0.0955923	neutral	ERCC3 chr2:128015147-128051682 q14.3	chr2_128015147
OM29695	Dehm_Project_070	ERF	chr19	1847	313	970	1056.73	1149	1224	1407		chr19:42752592-42759176	42752592-42759176	42752592	42759176	q13.2	1186.34	552.776	1387.64	937.276	1061.25	1.78149	2.01422	0.884458	-0.177134	neutral	ERF chr19:42752592-42759176 q13.2	chr19_42752592
OM29695	Dehm_Project_070	ETS2	chr21	2380	110	639.5	850.873	901.5	1098	1407		chr21:40177246-40194838	40177246-40194838	40177246	40194838	q22.2	1186.34	552.776	1387.64	937.276	1061.25	1.43445	1.55445	0.922803	-0.115905	neutral	ETS2 chr21:40177246-40194838 q22.2	chr21_40177246
OM29695	Dehm_Project_070	EZH2	chr7	3206	386	865	1048.2	1044	1251	1606		chr7:148504713-148544415	148504713-148544415	148504713	148544415	q36.1	1186.34	552.776	1387.64	937.276	1061.25	1.76711	1.62566	1.08701	0.120364	neutral	EZH2 chr7:148504713-148544415 q36.1	chr7_148504713
OM29695	Dehm_Project_070	FANCA	chr16	6573	143	705	834.04	841	972	1388		chr16:89804984-89883048	89804984-89883048	89804984	89883048	q24.3	1186.34	552.776	1387.64	937.276	1061.25	1.40607	1.82315	0.771231	-0.374765	loss	FANCA chr16:89804984-89883048 q24.3	chr16_89804984
OM29695	Dehm_Project_070	FOXA1	chr14	1519	327	615.5	814.09	816	991	1277		chr14:38060545-38064202	38060545-38064202	38060545	38064202	q21.1	1186.34	552.776	1387.64	937.276	1061.25	1.37244	1.87516	0.731904	-0.450274	loss	FOXA1 chr14:38060545-38064202 q21.1	chr14_38060545
OM29695	Dehm_Project_070	GNAS	chr20	4801	42	1032	1214.1	1254	1439	1872		chr20:57415137-57485909	57415137-57485909	57415137	57485909	q13.32	1186.34	552.776	1387.64	937.276	1061.25	2.0468	2.06684	0.990301	-0.0140604	neutral	GNAS chr20:57415137-57485909 q13.32	chr20_57415137
OM29695	Dehm_Project_070	HDAC2	chr6	2167	345	813	1013.21	1010	1216	1486		chr6:114262197-114292097	114262197-114292097	114262197	114292097	q21	1186.34	552.776	1387.64	937.276	1061.25	1.70812	1.52654	1.11895	0.162148	neutral	HDAC2 chr6:114262197-114292097 q21	chr6_114262197
OM29695	Dehm_Project_070	HDAC8	chrX	1862	169	499	573.492	580	679	867		chrX:71549879-71792636	71549879-71792636	71549879	71792636	q13.1	1186.34	552.776	1387.64	937.276	1061.25	0.483412	0.44783	1.07945	0.110303	neutral	HDAC8 chrX:71549879-71792636 q13.1	chrX_71549879
OM29695	Dehm_Project_070	HSD3B1	chr1	1272	666	1456.5	1618.04	1674.5	1785.5	2099		chr1:120050075-120057293	120050075-120057293	120050075	120057293	p12	1186.34	552.776	1387.64	937.276	1061.25	2.72778	2.16186	1.26178	0.335457	gain	HSD3B1 chr1:120050075-120057293 p12	chr1_120050075
OM29695	Dehm_Project_070	KDM6A	chrX	5862	153	439	548.394	563	673	858		chrX:44732773-44970681	44732773-44970681	44732773	44970681	p11.3	1186.34	552.776	1387.64	937.276	1061.25	0.462256	0.396169	1.16682	0.222576	neutral	KDM6A chrX:44732773-44970681 p11.3	chrX_44732773
OM29695	Dehm_Project_070	KMT2A	chr11	13719	56	913	1088.89	1157	1320	1642		chr11:118307203-118392912	118307203-118392912	118307203	118392912	q23.3	1186.34	552.776	1387.64	937.276	1061.25	1.83571	1.79909	1.02035	0.0290702	neutral	KMT2A chr11:118307203-118392912 q23.3	chr11_118307203
OM29695	Dehm_Project_070	KMT2C	chr7	17686	251	948	1236.59	1159	1327	5417		chr7:151833892-152132896	151833892-152132896	151833892	152132896	q36.1	1186.34	552.776	1387.64	937.276	1061.25	2.08472	1.98193	1.05186	0.0729474	neutral	KMT2C chr7:151833892-152132896 q36.1	chr7_151833892
OM29695	Dehm_Project_070	KMT2D	chr12	19314	63	981	1134.55	1173	1320	1832		chr12:49415538-49449132	49415538-49449132	49415538	49449132	q13.12	1186.34	552.776	1387.64	937.276	1061.25	1.91269	2.02523	0.94443	-0.0824846	neutral	KMT2D chr12:49415538-49449132 q13.12	chr12_49415538
OM29695	Dehm_Project_070	LRP1B	chr2	18350	221	910	1066.75	1087	1252	1650		chr2:140990730-142888323	140990730-142888323	140990730	142888323	q22.1	1186.34	552.776	1387.64	937.276	1061.25	1.79838	1.60744	1.11878	0.161933	neutral	LRP1B chr2:140990730-142888323 q22.1	chr2_140990730
OM29695	Dehm_Project_070	MED12	chrX	8784	116	422	534.633	556	644	913		chrX:70338580-70362093	70338580-70362093	70338580	70362093	q13.1	1186.34	552.776	1387.64	937.276	1061.25	0.450657	0.476274	0.946215	-0.0797608	neutral	MED12 chrX:70338580-70362093 q13.1	chrX_70338580
OM29695	Dehm_Project_070	MET	chr7	5302	406	1002	1185.93	1204	1388	1772		chr7:116339114-116436203	116339114-116436203	116339114	116436203	q31.2	1186.34	552.776	1387.64	937.276	1061.25	1.99931	1.80873	1.10537	0.144528	neutral	MET chr7:116339114-116436203 q31.2	chr7_116339114
OM29695	Dehm_Project_070	MLH1	chr3	3221	159	897	1022.75	1016	1201	1523		chr3:37035014-37092169	37035014-37092169	37035014	37092169	p22.2	1186.34	552.776	1387.64	937.276	1061.25	1.72421	1.671	1.03184	0.0452231	neutral	MLH1 chr3:37035014-37092169 p22.2	chr3_37035014
OM29695	Dehm_Project_070	MSH2	chr2	3605	213	716	938.366	973	1149	1537		chr2:47630306-47710113	47630306-47710113	47630306	47710113	p21	1186.34	552.776	1387.64	937.276	1061.25	1.58195	1.53184	1.03271	0.0464356	neutral	MSH2 chr2:47630306-47710113 p21	chr2_47630306
OM29695	Dehm_Project_070	MSH6	chr2	4583	310	933	1053.85	1109	1221	1473		chr2:48010348-48034024	48010348-48034024	48010348	48034024	p16.3	1186.34	552.776	1387.64	937.276	1061.25	1.77664	1.65744	1.07192	0.100191	neutral	MSH6 chr2:48010348-48034024 p16.3	chr2_48010348
OM29695	Dehm_Project_070	MYC	chr8	1515	436	951	1196.58	1237	1423	1693		chr8:128748815-128753229	128748815-128753229	128748815	128753229	q24.21	1186.34	552.776	1387.64	937.276	1061.25	2.01727	1.88445	1.07048	0.0982605	neutral	MYC chr8:128748815-128753229 q24.21	chr8_128748815
OM29695	Dehm_Project_070	MYCN	chr2	1819	71	574.5	876.486	954	1160	1514		chr2:16080684-16086244	16080684-16086244	16080684	16086244	p24.3	1186.34	552.776	1387.64	937.276	1061.25	1.47763	1.73901	0.849696	-0.234981	neutral	MYCN chr2:16080684-16086244 p24.3	chr2_16080684
OM29695	Dehm_Project_070	NCOR1	chr17	9629	29	745	930.952	957	1126	1959		chr17:15935585-16097908	15935585-16097908	15935585	16097908	p12	1186.34	552.776	1387.64	937.276	1061.25	1.56945	1.67718	0.935769	-0.0957752	neutral	NCOR1 chr17:15935585-16097908 p12	chr17_15935585
OM29695	Dehm_Project_070	NCOR2	chr12	9919	158	934	1069.61	1090	1231	1670		chr12:124809923-124979822	124809923-124979822	124809923	124979822	q24.31	1186.34	552.776	1387.64	937.276	1061.25	1.80321	2.04786	0.880533	-0.183552	neutral	NCOR2 chr12:124809923-124979822 q24.31	chr12_124809923
OM29695	Dehm_Project_070	NKX3-1	chr8	805	193	494	625.963	610	789	952		chr8:23538709-23540427	23538709-23540427	23538709	23540427	p21.2	1186.34	552.776	1387.64	937.276	1061.25	1.05528	1.68037	0.628005	-0.671151	loss	NKX3-1 chr8:23538709-23540427 p21.2	chr8_23538709
OM29695	Dehm_Project_070	PALB2	chr16	4211	322	1028	1137.33	1169	1318.5	1555		chr16:23614755-23652503	23614755-23652503	23614755	23652503	p12.2	1186.34	552.776	1387.64	937.276	1061.25	1.91737	1.7806	1.07681	0.106764	neutral	PALB2 chr16:23614755-23652503 p12.2	chr16_23614755
OM29695	Dehm_Project_070	PIK3CA	chr3	4207	389	897	1050.15	1066	1229	1593		chr3:178916589-178952177	178916589-178952177	178916589	178952177	q26.32	1186.34	552.776	1387.64	937.276	1061.25	1.7704	1.56968	1.12787	0.173602	neutral	PIK3CA chr3:178916589-178952177 q26.32	chr3_178916589
OM29695	Dehm_Project_070	PIK3CB	chr3	4313	229	788	920.711	946	1078	1368		chr3:138374206-138478210	138374206-138478210	138374206	138478210	q22.3	1186.34	552.776	1387.64	937.276	1061.25	1.55219	1.48838	1.04287	0.0605574	neutral	PIK3CB chr3:138374206-138478210 q22.3	chr3_138374206
OM29695	Dehm_Project_070	PIK3R1	chr5	3163	275	782	913.66	953	1075	1340		chr5:67522479-67593454	67522479-67593454	67522479	67593454	q13.1	1186.34	552.776	1387.64	937.276	1061.25	1.5403	1.54099	0.99955	-0.000649756	neutral	PIK3R1 chr5:67522479-67593454 q13.1	chr5_67522479
OM29695	Dehm_Project_070	PMS2	chr7	3416	356	845	1098.37	1082	1349	2393		chr7:6013005-6048675	6013005-6048675	6013005	6048675	p22.1	1186.34	552.776	1387.64	937.276	1061.25	1.8517	1.74917	1.05862	0.082183	neutral	PMS2 chr7:6013005-6048675 p22.1	chr7_6013005
OM29695	Dehm_Project_070	POLD1	chr19	4702	309	996	1126.89	1137	1296	1652		chr19:50902084-50921229	50902084-50921229	50902084	50921229	q13.33	1186.34	552.776	1387.64	937.276	1061.25	1.89977	2.04193	0.930377	-0.104113	neutral	POLD1 chr19:50902084-50921229 q13.33	chr19_50902084
OM29695	Dehm_Project_070	POLE	chr12	9311	167	955	1128.71	1162	1320	1756		chr12:133201258-133263926	133201258-133263926	133201258	133263926	q24.33	1186.34	552.776	1387.64	937.276	1061.25	1.90283	1.99743	0.952641	-0.0699959	neutral	POLE chr12:133201258-133263926 q24.33	chr12_133201258
OM29695	Dehm_Project_070	PPP2R2A	chr8	1931	263	663.5	769.62	816	906	1109		chr8:26149311-26227954	26149311-26227954	26149311	26227954	p21.2	1186.34	552.776	1387.64	937.276	1061.25	1.29747	1.48223	0.875346	-0.192074	neutral	PPP2R2A chr8:26149311-26227954 p21.2	chr8_26149311
OM29695	Dehm_Project_070	PTEN	chr10	2182	232	639	921.492	939.5	1134	1798		chr10:89623682-89725254	89623682-89725254	89623682	89725254	q23.31	1186.34	552.776	1387.64	937.276	1061.25	1.5535	1.343	1.15674	0.210062	neutral	PTEN chr10:89623682-89725254 q23.31	chr10_89623682
OM29695	Dehm_Project_070	RAD51B	chr14	2328	16	595	869.585	922	1183.5	1523		chr14:68290236-69149686	68290236-69149686	68290236	69149686	q24.1	1186.34	552.776	1387.64	937.276	1061.25	1.466	1.4563	1.00666	0.0095735	neutral	RAD51B chr14:68290236-69149686 q24.1	chr14_68290236
OM29695	Dehm_Project_070	RAD51C	chr17	1585	328	780	932.637	953	1125	1445		chr17:56769980-56811608	56769980-56811608	56769980	56811608	q22	1186.34	552.776	1387.64	937.276	1061.25	1.57229	1.52812	1.02891	0.0411142	neutral	RAD51C chr17:56769980-56811608 q22	chr17_56769980
OM29695	Dehm_Project_070	RAD54L	chr1	3144	342	923	1036.82	1053	1178	1563		chr1:46714053-46743979	46714053-46743979	46714053	46743979	p34.1	1186.34	552.776	1387.64	937.276	1061.25	1.74792	1.88327	0.928133	-0.107597	neutral	RAD54L chr1:46714053-46743979 p34.1	chr1_46714053
OM29695	Dehm_Project_070	RAF1	chr3	2857	498	946	1057.54	1039	1177	1429		chr3:12625988-12660245	12625988-12660245	12625988	12660245	p25.2	1186.34	552.776	1387.64	937.276	1061.25	1.78285	1.82205	0.978486	-0.031377	neutral	RAF1 chr3:12625988-12660245 p25.2	chr3_12625988
OM29695	Dehm_Project_070	RB1	chr13	4137	46	742	923.229	947	1138	1622		chr13:48878024-49054232	48878024-49054232	48878024	49054232	q14.2	1186.34	552.776	1387.64	937.276	1061.25	1.55643	1.37594	1.13118	0.177827	neutral	RB1 chr13:48878024-49054232 q14.2	chr13_48878024
OM29695	Dehm_Project_070	RNF43	chr17	2802	459	1102	1203.53	1254	1357	1602		chr17:56432279-56492963	56432279-56492963	56432279	56492963	q22	1186.34	552.776	1387.64	937.276	1061.25	2.02898	2.14576	0.945578	-0.080732	neutral	RNF43 chr17:56432279-56492963 q22	chr17_56432279
OM29695	Dehm_Project_070	RSPO2	chr8	982	580	941	1196.1	1239.5	1425	1735		chr8:108913278-109094891	108913278-109094891	108913278	109094891	q23.1	1186.34	552.776	1387.64	937.276	1061.25	2.01644	1.65044	1.22176	0.288961	neutral	RSPO2 chr8:108913278-109094891 q23.1	chr8_108913278
OM29695	Dehm_Project_070	SPOP	chr17	1575	440	975	1097.63	1127	1242.5	1450		chr17:47677715-47700197	47677715-47700197	47677715	47700197	q21.33	1186.34	552.776	1387.64	937.276	1061.25	1.85044	1.80573	1.02476	0.0352865	neutral	SPOP chr17:47677715-47700197 q21.33	chr17_47677715
OM29695	Dehm_Project_070	TP53	chr17	1853	215	728	845.613	883	1022	1225		chr17:7572902-7579937	7572902-7579937	7572902	7579937	p13.1	1186.34	552.776	1387.64	937.276	1061.25	1.42558	1.88411	0.756634	-0.402333	loss	TP53 chr17:7572902-7579937 p13.1	chr17_7572902
OM29695	Dehm_Project_070	ZBTB16	chr11	2322	526	939	1076.43	1096	1243	1539		chr11:113933998-114121302	113933998-114121302	113933998	114121302	q23.2	1186.34	552.776	1387.64	937.276	1061.25	1.8147	2.13396	0.850391	-0.233801	neutral	ZBTB16 chr11:113933998-114121302 q23.2	chr11_113933998
OM29695	Dehm_Project_070	ZFHX3	chr16	11562	128	830	955.45	997	1111	1419		chr16:72821038-72994069	72821038-72994069	72821038	72994069	q22.2	1186.34	552.776	1387.64	937.276	1061.25	1.61075	2.11164	0.762797	-0.390628	loss	ZFHX3 chr16:72821038-72994069 q22.2	chr16_72821038
OM29695	Dehm_Project_070	ZNRF3	chr22	3261	0	923	1071.82	1142	1368	1811		chr22:29279730-29449635	29279730-29449635	29279730	29449635	q12.1	1186.34	552.776	1387.64	937.276	1061.25	1.80694	2.01321	0.89754	-0.155953	neutral	ZNRF3 chr22:29279730-29449635 q12.1	chr22_29279730
OM29966	Dehm_Project_070	ABL1	chr9	4129	46	276	299.943	308	331	414		chr9:133589682-133761095	133589682-133761095	133589682	133761095	q34.12	300.706	160.865	289.208	214.763	219.003	1.99493	2.12471	0.938915	-0.0909333	neutral	ABL1 chr9:133589682-133761095 q34.12	chr9_133589682
OM29966	Dehm_Project_070	ABL2	chr1	4402	0	217	233.104	239	259	342		chr1:179076828-179198557	179076828-179198557	179076828	179198557	q25.2	300.706	160.865	289.208	214.763	219.003	1.55037	1.79048	0.865898	-0.207731	neutral	ABL2 chr1:179076828-179198557 q25.2	chr1_179076828
OM29966	Dehm_Project_070	AKT1	chr14	2093	212	263	281.401	278	302	347		chr14:105236653-105259005	105236653-105259005	105236653	105259005	q32.33	300.706	160.865	289.208	214.763	219.003	1.8716	2.06901	0.904587	-0.144668	neutral	AKT1 chr14:105236653-105259005 q32.33	chr14_105236653
OM29966	Dehm_Project_070	APC	chr5	9711	124	251	270.207	273	295	362		chr5:112043390-112179848	112043390-112179848	112043390	112179848	q22.2	300.706	160.865	289.208	214.763	219.003	1.79715	1.76953	1.01561	0.0223454	neutral	APC chr5:112043390-112179848 q22.2	chr5_112043390
OM29966	Dehm_Project_070	AR	chrX	186599	0	44	116.178	145	169	264		chrX:66763863-66950461	66763863-66950461	66763863	66950461	q12	300.706	160.865	289.208	214.763	219.003	0.386351	0.340599	1.13433	0.181838	neutral	AR chrX:66763863-66950461 q12	chrX_66763863
OM29966	Dehm_Project_070	AR_baited_region	chrX	820588	0	0	78.6021	34	162	352		chrX:66446874-67267461	66446874-67267461	66446874	67267461	q12	300.706	160.865	289.208	214.763	219.003	0.261392	0.20647	1.266	0.340282	gain	AR_baited_region chrX:66446874-67267461 q12	chrX_66446874
OM29966	Dehm_Project_070	AR_enhancer	chrX	11001	45	139	153.37	156	174	231		chrX:66117800-66128800	66117800-66128800	66117800	66128800	q12	300.706	160.865	289.208	214.763	219.003	0.510034	0.463337	1.10078	0.13853	neutral	AR_enhancer chrX:66117800-66128800 q12	chrX_66117800
OM29966	Dehm_Project_070	ATM	chr11	12279	101	223	249.634	254	281	384		chr11:108098327-108236260	108098327-108236260	108098327	108236260	q22.3	300.706	160.865	289.208	214.763	219.003	1.66032	1.50425	1.10376	0.142421	neutral	ATM chr11:108098327-108236260 q22.3	chr11_108098327
OM29966	Dehm_Project_070	AURKA	chr20	1612	141	260	289.775	302	321	405		chr20:54945189-54963278	54945189-54963278	54945189	54963278	q13.2	300.706	160.865	289.208	214.763	219.003	1.9273	1.61215	1.19549	0.257597	neutral	AURKA chr20:54945189-54963278 q13.2	chr20_54945189
OM29966	Dehm_Project_070	BARD1	chr2	2884	88	224	253.847	259.5	290	367		chr2:215593375-215674318	215593375-215674318	215593375	215674318	q35	300.706	160.865	289.208	214.763	219.003	1.68834	1.62319	1.04013	0.0567694	neutral	BARD1 chr2:215593375-215674318 q35	chr2_215593375
OM29966	Dehm_Project_070	BRAF	chr7	3444	83	247	272.947	282	312	364		chr7:140426269-140624528	140426269-140624528	140426269	140624528	q34	300.706	160.865	289.208	214.763	219.003	1.81538	1.59954	1.13494	0.182613	neutral	BRAF chr7:140426269-140624528 q34	chr7_140426269
OM29966	Dehm_Project_070	BRCA1	chr17	6808	145	313	340.142	342	368	469		chr17:41197670-41276138	41197670-41276138	41197670	41276138	q21.31	300.706	160.865	289.208	214.763	219.003	2.26229	1.84116	1.22873	0.297165	neutral	BRCA1 chr17:41197670-41276138 q21.31	chr17_41197670
OM29966	Dehm_Project_070	BRCA2	chr13	11557	108	245	268.673	271	297	414		chr13:32890573-32972932	32890573-32972932	32890573	32972932	q13.1	300.706	160.865	289.208	214.763	219.003	1.78694	1.57377	1.13546	0.183274	neutral	BRCA2 chr13:32890573-32972932 q13.1	chr13_32890573
OM29966	Dehm_Project_070	BRD4	chr19	5377	74	206	235.036	235	257	577		chr19:15349163-15383935	15349163-15383935	15349163	15383935	p13.12	300.706	160.865	289.208	214.763	219.003	1.56322	1.80937	0.863962	-0.21096	neutral	BRD4 chr19:15349163-15383935 p13.12	chr19_15349163
OM29966	Dehm_Project_070	BRIP1	chr17	4700	160	296	330.081	328	368	460		chr17:59760632-59938925	59760632-59938925	59760632	59938925	q23.2	300.706	160.865	289.208	214.763	219.003	2.19537	1.71364	1.28112	0.357405	gain	BRIP1 chr17:59760632-59938925 q23.2	chr17_59760632
OM29966	Dehm_Project_070	CCND1	chr11	1138	91	149	208.722	190	263	353		chr11:69456057-69466075	69456057-69466075	69456057	69466075	q13.3	300.706	160.865	289.208	214.763	219.003	1.38821	1.7229	0.805743	-0.311608	loss	CCND1 chr11:69456057-69466075 q13.3	chr11_69456057
OM29966	Dehm_Project_070	CCNE1	chr19	1783	97	232	255.762	263	294	354		chr19:30303438-30314709	30303438-30314709	30303438	30314709	q12	300.706	160.865	289.208	214.763	219.003	1.70108	1.85683	0.916119	-0.126393	neutral	CCNE1 chr19:30303438-30314709 q12	chr19_30303438
OM29966	Dehm_Project_070	CDK12	chr17	5173	153	277	305.935	313	340	412		chr17:37618300-37687594	37618300-37687594	37618300	37687594	q12	300.706	160.865	289.208	214.763	219.003	2.03478	1.784	1.14057	0.18976	neutral	CDK12 chr17:37618300-37687594 q12	chr17_37618300
OM29966	Dehm_Project_070	CDKN1B	chr12	697	114	155	179.053	183	202	234		chr12:12870749-12871905	12870749-12871905	12870749	12871905	p13.1	300.706	160.865	289.208	214.763	219.003	1.19088	1.27044	0.937382	-0.0932905	neutral	CDKN1B chr12:12870749-12871905 p13.1	chr12_12870749
OM29966	Dehm_Project_070	CDKN2A	chr9	1162	110	193	231.022	234.5	268	346		chr9:21968203-21994355	21968203-21994355	21968203	21994355	p21.3	300.706	160.865	289.208	214.763	219.003	1.53653	1.71857	0.894074	-0.161534	neutral	CDKN2A chr9:21968203-21994355 p21.3	chr9_21968203
OM29966	Dehm_Project_070	CHD1	chr5	7197	78	227	253.044	258	285	360		chr5:98192059-98262115	98192059-98262115	98192059	98262115	q15	300.706	160.865	289.208	214.763	219.003	1.683	1.35754	1.23974	0.310042	gain	CHD1 chr5:98192059-98262115 q15	chr5_98192059
OM29966	Dehm_Project_070	CHEK1	chr11	2353	96	205	252.609	268	301	363		chr11:125495631-125525240	125495631-125525240	125495631	125525240	q24.2	300.706	160.865	289.208	214.763	219.003	1.68011	1.55428	1.08095	0.112303	neutral	CHEK1 chr11:125495631-125525240 q24.2	chr11_125495631
OM29966	Dehm_Project_070	CHEK2	chr22	2599	0	193	243.216	267	297	396		chr22:29083860-29130734	29083860-29130734	29083860	29130734	q12.1	300.706	160.865	289.208	214.763	219.003	1.61763	1.65957	0.974727	-0.0369301	neutral	CHEK2 chr22:29083860-29130734 q12.1	chr22_29083860
OM29966	Dehm_Project_070	CTNNB1	chr3	3046	179	266	287.067	286	310	366		chr3:41265535-41280858	41265535-41280858	41265535	41280858	p22.1	300.706	160.865	289.208	214.763	219.003	1.90928	1.75467	1.08812	0.121835	neutral	CTNNB1 chr3:41265535-41280858 p22.1	chr3_41265535
OM29966	Dehm_Project_070	CYLD	chr16	3707	96	242	259.853	265	284	357		chr16:50783585-50830444	50783585-50830444	50783585	50830444	q12.1	300.706	160.865	289.208	214.763	219.003	1.72828	1.59505	1.08353	0.115742	neutral	CYLD chr16:50783585-50830444 q12.1	chr16_50783585
OM29966	Dehm_Project_070	ERCC3	chr2	3099	132	250	287.993	295	327	387		chr2:128015147-128051682	128015147-128051682	128015147	128051682	q14.3	300.706	160.865	289.208	214.763	219.003	1.91544	1.76782	1.0835	0.115705	neutral	ERCC3 chr2:128015147-128051682 q14.3	chr2_128015147
OM29966	Dehm_Project_070	ERF	chr19	1847	104	216	233.576	237	259	296		chr19:42752592-42759176	42752592-42759176	42752592	42759176	q13.2	300.706	160.865	289.208	214.763	219.003	1.55351	2.01422	0.771272	-0.374687	loss	ERF chr19:42752592-42759176 q13.2	chr19_42752592
OM29966	Dehm_Project_070	ETS2	chr21	2380	73	221	257.175	280	312.5	363		chr21:40177246-40194838	40177246-40194838	40177246	40194838	q22.2	300.706	160.865	289.208	214.763	219.003	1.71047	1.55445	1.10037	0.137993	neutral	ETS2 chr21:40177246-40194838 q22.2	chr21_40177246
OM29966	Dehm_Project_070	EZH2	chr7	3206	149	243	276.18	281	311	378		chr7:148504713-148544415	148504713-148544415	148504713	148544415	q36.1	300.706	160.865	289.208	214.763	219.003	1.83687	1.62566	1.12992	0.176223	neutral	EZH2 chr7:148504713-148544415 q36.1	chr7_148504713
OM29966	Dehm_Project_070	FANCA	chr16	6573	49	225	244.975	247	273	360		chr16:89804984-89883048	89804984-89883048	89804984	89883048	q24.3	300.706	160.865	289.208	214.763	219.003	1.62933	1.82315	0.89369	-0.162153	neutral	FANCA chr16:89804984-89883048 q24.3	chr16_89804984
OM29966	Dehm_Project_070	FOXA1	chr14	1519	122	201	226.288	221	254	313		chr14:38060545-38064202	38060545-38064202	38060545	38064202	q21.1	300.706	160.865	289.208	214.763	219.003	1.50505	1.87516	0.802623	-0.317206	loss	FOXA1 chr14:38060545-38064202 q21.1	chr14_38060545
OM29966	Dehm_Project_070	GNAS	chr20	4801	11	246	269.269	272	302	423		chr20:57415137-57485909	57415137-57485909	57415137	57485909	q13.32	300.706	160.865	289.208	214.763	219.003	1.79091	2.06684	0.866496	-0.206735	neutral	GNAS chr20:57415137-57485909 q13.32	chr20_57415137
OM29966	Dehm_Project_070	HDAC2	chr6	2167	89	237	250.007	262	276	324		chr6:114262197-114292097	114262197-114292097	114262197	114292097	q21	300.706	160.865	289.208	214.763	219.003	1.6628	1.52654	1.08926	0.123351	neutral	HDAC2 chr6:114262197-114292097 q21	chr6_114262197
OM29966	Dehm_Project_070	HDAC8	chrX	1862	82	141	159.086	156	179	222		chrX:71549879-71792636	71549879-71792636	71549879	71792636	q13.1	300.706	160.865	289.208	214.763	219.003	0.529041	0.44783	1.18134	0.240428	neutral	HDAC8 chrX:71549879-71792636 q13.1	chrX_71549879
OM29966	Dehm_Project_070	HSD3B1	chr1	1272	167	255	270.959	271	288	361		chr1:120050075-120057293	120050075-120057293	120050075	120057293	p12	300.706	160.865	289.208	214.763	219.003	1.80215	2.16186	0.833613	-0.262551	neutral	HSD3B1 chr1:120050075-120057293 p12	chr1_120050075
OM29966	Dehm_Project_070	KDM6A	chrX	5862	41	128	148.468	153	173	224		chrX:44732773-44970681	44732773-44970681	44732773	44970681	p11.3	300.706	160.865	289.208	214.763	219.003	0.493732	0.396169	1.24627	0.317612	gain	KDM6A chrX:44732773-44970681 p11.3	chrX_44732773
OM29966	Dehm_Project_070	KMT2A	chr11	13719	17	231	246.747	258	276	349		chr11:118307203-118392912	118307203-118392912	118307203	118392912	q23.3	300.706	160.865	289.208	214.763	219.003	1.64112	1.79909	0.912193	-0.132589	neutral	KMT2A chr11:118307203-118392912 q23.3	chr11_118307203
OM29966	Dehm_Project_070	KMT2C	chr7	17686	52	255	313.228	283	310	1639		chr7:151833892-152132896	151833892-152132896	151833892	152132896	q36.1	300.706	160.865	289.208	214.763	219.003	2.08328	1.98193	1.05114	0.0719545	neutral	KMT2C chr7:151833892-152132896 q36.1	chr7_151833892
OM29966	Dehm_Project_070	KMT2D	chr12	19314	38	246	266.7	268	289	409		chr12:49415538-49449132	49415538-49449132	49415538	49449132	q13.12	300.706	160.865	289.208	214.763	219.003	1.77382	2.02523	0.875863	-0.191224	neutral	KMT2D chr12:49415538-49449132 q13.12	chr12_49415538
OM29966	Dehm_Project_070	LRP1B	chr2	18350	92	258	287.059	289	317	472		chr2:140990730-142888323	140990730-142888323	140990730	142888323	q22.1	300.706	160.865	289.208	214.763	219.003	1.90923	1.60744	1.18774	0.248224	neutral	LRP1B chr2:140990730-142888323 q22.1	chr2_140990730
OM29966	Dehm_Project_070	MED12	chrX	8784	49	150	168.912	169	186	375		chrX:70338580-70362093	70338580-70362093	70338580	70362093	q13.1	300.706	160.865	289.208	214.763	219.003	0.561716	0.476274	1.1794	0.23805	neutral	MED12 chrX:70338580-70362093 q13.1	chrX_70338580
OM29966	Dehm_Project_070	MET	chr7	5302	141	284	312.714	310	340	457		chr7:116339114-116436203	116339114-116436203	116339114	116436203	q31.2	300.706	160.865	289.208	214.763	219.003	2.07986	1.80873	1.1499	0.201513	neutral	MET chr7:116339114-116436203 q31.2	chr7_116339114
OM29966	Dehm_Project_070	MLH1	chr3	3221	46	279	306.072	305	340	514		chr3:37035014-37092169	37035014-37092169	37035014	37092169	p22.2	300.706	160.865	289.208	214.763	219.003	2.03569	1.671	1.21825	0.284805	neutral	MLH1 chr3:37035014-37092169 p22.2	chr3_37035014
OM29966	Dehm_Project_070	MSH2	chr2	3605	106	273	304.324	314	352	450		chr2:47630306-47710113	47630306-47710113	47630306	47710113	p21	300.706	160.865	289.208	214.763	219.003	2.02406	1.53184	1.32133	0.401987	gain	MSH2 chr2:47630306-47710113 p21	chr2_47630306
OM29966	Dehm_Project_070	MSH6	chr2	4583	107	248	279.773	284	316	394		chr2:48010348-48034024	48010348-48034024	48010348	48034024	p16.3	300.706	160.865	289.208	214.763	219.003	1.86077	1.65744	1.12268	0.166941	neutral	MSH6 chr2:48010348-48034024 p16.3	chr2_48010348
OM29966	Dehm_Project_070	MYC	chr8	1515	198	281	319.186	316	362	431		chr8:128748815-128753229	128748815-128753229	128748815	128753229	q24.21	300.706	160.865	289.208	214.763	219.003	2.12291	1.88445	1.12654	0.171902	neutral	MYC chr8:128748815-128753229 q24.21	chr8_128748815
OM29966	Dehm_Project_070	MYCN	chr2	1819	36	200	238.274	243	301	402		chr2:16080684-16086244	16080684-16086244	16080684	16086244	p24.3	300.706	160.865	289.208	214.763	219.003	1.58476	1.73901	0.911302	-0.133999	neutral	MYCN chr2:16080684-16086244 p24.3	chr2_16080684
OM29966	Dehm_Project_070	NCOR1	chr17	9629	15	214	241.214	240	265	716		chr17:15935585-16097908	15935585-16097908	15935585	16097908	p12	300.706	160.865	289.208	214.763	219.003	1.60432	1.67718	0.956558	-0.0640749	neutral	NCOR1 chr17:15935585-16097908 p12	chr17_15935585
OM29966	Dehm_Project_070	NCOR2	chr12	9919	98	239	258.944	261	280	370		chr12:124809923-124979822	124809923-124979822	124809923	124979822	q24.31	300.706	160.865	289.208	214.763	219.003	1.72224	2.04786	0.840995	-0.24983	neutral	NCOR2 chr12:124809923-124979822 q24.31	chr12_124809923
OM29966	Dehm_Project_070	NKX3-1	chr8	805	85	166	218.405	201	283	329		chr8:23538709-23540427	23538709-23540427	23538709	23540427	p21.2	300.706	160.865	289.208	214.763	219.003	1.45261	1.68037	0.86446	-0.21013	neutral	NKX3-1 chr8:23538709-23540427 p21.2	chr8_23538709
OM29966	Dehm_Project_070	PALB2	chr16	4211	94	256	278.013	282	306	399		chr16:23614755-23652503	23614755-23652503	23614755	23652503	p12.2	300.706	160.865	289.208	214.763	219.003	1.84906	1.7806	1.03845	0.0544306	neutral	PALB2 chr16:23614755-23652503 p12.2	chr16_23614755
OM29966	Dehm_Project_070	PIK3CA	chr3	4207	144	272	304.635	303	333	539		chr3:178916589-178952177	178916589-178952177	178916589	178952177	q26.32	300.706	160.865	289.208	214.763	219.003	2.02613	1.56968	1.29079	0.36825	gain	PIK3CA chr3:178916589-178952177 q26.32	chr3_178916589
OM29966	Dehm_Project_070	PIK3CB	chr3	4313	110	253	278.018	284	311	382		chr3:138374206-138478210	138374206-138478210	138374206	138478210	q22.3	300.706	160.865	289.208	214.763	219.003	1.8491	1.48838	1.24235	0.313077	gain	PIK3CB chr3:138374206-138478210 q22.3	chr3_138374206
OM29966	Dehm_Project_070	PIK3R1	chr5	3163	121	211	236.145	234	262	382		chr5:67522479-67593454	67522479-67593454	67522479	67593454	q13.1	300.706	160.865	289.208	214.763	219.003	1.5706	1.54099	1.01922	0.0274601	neutral	PIK3R1 chr5:67522479-67593454 q13.1	chr5_67522479
OM29966	Dehm_Project_070	PMS2	chr7	3416	91	239	289.796	280	323	626		chr7:6013005-6048675	6013005-6048675	6013005	6048675	p22.1	300.706	160.865	289.208	214.763	219.003	1.92743	1.74917	1.10192	0.140014	neutral	PMS2 chr7:6013005-6048675 p22.1	chr7_6013005
OM29966	Dehm_Project_070	POLD1	chr19	4702	126	233	264.35	262	301	375		chr19:50902084-50921229	50902084-50921229	50902084	50921229	q13.33	300.706	160.865	289.208	214.763	219.003	1.7582	2.04193	0.861045	-0.21584	neutral	POLD1 chr19:50902084-50921229 q13.33	chr19_50902084
OM29966	Dehm_Project_070	POLE	chr12	9311	95	267	285.609	289	311	376		chr12:133201258-133263926	133201258-133263926	133201258	133263926	q24.33	300.706	160.865	289.208	214.763	219.003	1.89959	1.99743	0.951016	-0.0724585	neutral	POLE chr12:133201258-133263926 q24.33	chr12_133201258
OM29966	Dehm_Project_070	PPP2R2A	chr8	1931	149	277	296.115	300	329	365		chr8:26149311-26227954	26149311-26227954	26149311	26227954	p21.2	300.706	160.865	289.208	214.763	219.003	1.96946	1.48223	1.32871	0.410029	gain	PPP2R2A chr8:26149311-26227954 p21.2	chr8_26149311
OM29966	Dehm_Project_070	PTEN	chr10	2182	50	112	150.732	153	181	253		chr10:89623682-89725254	89623682-89725254	89623682	89725254	q23.31	300.706	160.865	289.208	214.763	219.003	1.00252	1.343	0.746476	-0.421833	loss	PTEN chr10:89623682-89725254 q23.31	chr10_89623682
OM29966	Dehm_Project_070	RAD51B	chr14	2328	18	238	280.146	303	339	408		chr14:68290236-69149686	68290236-69149686	68290236	69149686	q24.1	300.706	160.865	289.208	214.763	219.003	1.86326	1.4563	1.27945	0.355519	gain	RAD51B chr14:68290236-69149686 q24.1	chr14_68290236
OM29966	Dehm_Project_070	RAD51C	chr17	1585	98	241	286.836	299	336	397		chr17:56769980-56811608	56769980-56811608	56769980	56811608	q22	300.706	160.865	289.208	214.763	219.003	1.90775	1.52812	1.24843	0.320117	gain	RAD51C chr17:56769980-56811608 q22	chr17_56769980
OM29966	Dehm_Project_070	RAD54L	chr1	3144	179	292	318.149	315	345	447		chr1:46714053-46743979	46714053-46743979	46714053	46743979	p34.1	300.706	160.865	289.208	214.763	219.003	2.11601	1.88327	1.12359	0.168109	neutral	RAD54L chr1:46714053-46743979 p34.1	chr1_46714053
OM29966	Dehm_Project_070	RAF1	chr3	2857	159	275	305.203	307	337	393		chr3:12625988-12660245	12625988-12660245	12625988	12660245	p25.2	300.706	160.865	289.208	214.763	219.003	2.02991	1.82205	1.11408	0.155851	neutral	RAF1 chr3:12625988-12660245 p25.2	chr3_12625988
OM29966	Dehm_Project_070	RB1	chr13	4137	30	175	209.99	219	251	312		chr13:48878024-49054232	48878024-49054232	48878024	49054232	q14.2	300.706	160.865	289.208	214.763	219.003	1.39665	1.37594	1.01505	0.0215527	neutral	RB1 chr13:48878024-49054232 q14.2	chr13_48878024
OM29966	Dehm_Project_070	RNF43	chr17	2802	155	291	319.404	325	349	413		chr17:56432279-56492963	56432279-56492963	56432279	56492963	q22	300.706	160.865	289.208	214.763	219.003	2.12436	2.14576	0.990026	-0.0144613	neutral	RNF43 chr17:56432279-56492963 q22	chr17_56432279
OM29966	Dehm_Project_070	RSPO2	chr8	982	154	291	313.827	326	347	414		chr8:108913278-109094891	108913278-109094891	108913278	109094891	q23.1	300.706	160.865	289.208	214.763	219.003	2.08726	1.65044	1.26467	0.338761	gain	RSPO2 chr8:108913278-109094891 q23.1	chr8_108913278
OM29966	Dehm_Project_070	SPOP	chr17	1575	171	287	312.83	312	339	404		chr17:47677715-47700197	47677715-47700197	47677715	47700197	q21.33	300.706	160.865	289.208	214.763	219.003	2.08064	1.80573	1.15224	0.204443	neutral	SPOP chr17:47677715-47700197 q21.33	chr17_47677715
OM29966	Dehm_Project_070	TP53	chr17	1853	133	230	244.578	248	265	316		chr17:7572902-7579937	7572902-7579937	7572902	7579937	p13.1	300.706	160.865	289.208	214.763	219.003	1.62669	1.88411	0.863374	-0.211943	neutral	TP53 chr17:7572902-7579937 p13.1	chr17_7572902
OM29966	Dehm_Project_070	ZBTB16	chr11	2322	164	235	260.201	264	290	342		chr11:113933998-114121302	113933998-114121302	113933998	114121302	q23.2	300.706	160.865	289.208	214.763	219.003	1.7306	2.13396	0.810979	-0.302263	loss	ZBTB16 chr11:113933998-114121302 q23.2	chr11_113933998
OM29966	Dehm_Project_070	ZFHX3	chr16	11562	84	224	248.948	251	276	370		chr16:72821038-72994069	72821038-72994069	72821038	72994069	q22.2	300.706	160.865	289.208	214.763	219.003	1.65575	2.11164	0.784109	-0.350874	loss	ZFHX3 chr16:72821038-72994069 q22.2	chr16_72821038
OM29966	Dehm_Project_070	ZNRF3	chr22	3261	0	239	253.728	277	306	382		chr22:29279730-29449635	29279730-29449635	29279730	29449635	q12.1	300.706	160.865	289.208	214.763	219.003	1.68755	2.01321	0.838238	-0.254568	neutral	ZNRF3 chr22:29279730-29449635 q12.1	chr22_29279730
OM31564	Dehm_Project_070	ABL1	chr9	4129	211	570	781.2	784	981	1449		chr9:133589682-133761095	133589682-133761095	133589682	133761095	q34.12	714.835	315.112	932.109	520.815	598.813	2.18568	2.12471	1.02869	0.040813	neutral	ABL1 chr9:133589682-133761095 q34.12	chr9_133589682
OM31564	Dehm_Project_070	ABL2	chr1	4402	0	512	665.227	680	828	1215		chr1:179076828-179198557	179076828-179198557	179076828	179198557	q25.2	714.835	315.112	932.109	520.815	598.813	1.86121	1.79048	1.0395	0.0558905	neutral	ABL2 chr1:179076828-179198557 q25.2	chr1_179076828
OM31564	Dehm_Project_070	AKT1	chr14	2093	357	623	730.377	739	846	1067		chr14:105236653-105259005	105236653-105259005	105236653	105259005	q32.33	714.835	315.112	932.109	520.815	598.813	2.04348	2.06901	0.987661	-0.0179116	neutral	AKT1 chr14:105236653-105259005 q32.33	chr14_105236653
OM31564	Dehm_Project_070	APC	chr5	9711	145	529	629.956	644	743	986		chr5:112043390-112179848	112043390-112179848	112043390	112179848	q22.2	714.835	315.112	932.109	520.815	598.813	1.76252	1.76953	0.996041	-0.00572356	neutral	APC chr5:112043390-112179848 q22.2	chr5_112043390
OM31564	Dehm_Project_070	AR	chrX	186599	0	132	805.824	948	1287	2115		chrX:66763863-66950461	66763863-66950461	66763863	66950461	q12	714.835	315.112	932.109	520.815	598.813	1.12729	0.340599	3.30971	1.72671	gain	AR chrX:66763863-66950461 q12	chrX_66763863
OM31564	Dehm_Project_070	AR_baited_region	chrX	820588	0	0	488.93	92	1038	2392		chrX:66446874-67267461	66446874-67267461	66446874	67267461	q12	714.835	315.112	932.109	520.815	598.813	0.683976	0.20647	3.31272	1.72801	gain	AR_baited_region chrX:66446874-67267461 q12	chrX_66446874
OM31564	Dehm_Project_070	AR_enhancer	chrX	11001	148	791	1002.49	1049	1256	1897		chrX:66117800-66128800	66117800-66128800	66117800	66128800	q12	714.835	315.112	932.109	520.815	598.813	1.40241	0.463337	3.02675	1.59777	gain	AR_enhancer chrX:66117800-66128800 q12	chrX_66117800
OM31564	Dehm_Project_070	ATM	chr11	12279	109	382.5	481.287	473	576	942		chr11:108098327-108236260	108098327-108236260	108098327	108236260	q22.3	714.835	315.112	932.109	520.815	598.813	1.34657	1.50425	0.895177	-0.159755	neutral	ATM chr11:108098327-108236260 q22.3	chr11_108098327
OM31564	Dehm_Project_070	AURKA	chr20	1612	140	412	538.685	549	673	830		chr20:54945189-54963278	54945189-54963278	54945189	54963278	q13.2	714.835	315.112	932.109	520.815	598.813	1.50716	1.61215	0.934877	-0.097152	neutral	AURKA chr20:54945189-54963278 q13.2	chr20_54945189
OM31564	Dehm_Project_070	BARD1	chr2	2884	184	412	527.033	536	642.5	886		chr2:215593375-215674318	215593375-215674318	215593375	215674318	q35	714.835	315.112	932.109	520.815	598.813	1.47456	1.62319	0.908431	-0.138552	neutral	BARD1 chr2:215593375-215674318 q35	chr2_215593375
OM31564	Dehm_Project_070	BRAF	chr7	3444	67	469	606.655	618	762.5	1064		chr7:140426269-140624528	140426269-140624528	140426269	140624528	q34	714.835	315.112	932.109	520.815	598.813	1.69733	1.59954	1.06114	0.0856111	neutral	BRAF chr7:140426269-140624528 q34	chr7_140426269
OM31564	Dehm_Project_070	BRCA1	chr17	6808	159	519	634.443	624.5	780	1033		chr17:41197670-41276138	41197670-41276138	41197670	41276138	q21.31	714.835	315.112	932.109	520.815	598.813	1.77507	1.84116	0.964106	-0.0527368	neutral	BRCA1 chr17:41197670-41276138 q21.31	chr17_41197670
OM31564	Dehm_Project_070	BRCA2	chr13	11557	127	456	559.039	582	673	973		chr13:32890573-32972932	32890573-32972932	32890573	32972932	q13.1	714.835	315.112	932.109	520.815	598.813	1.56411	1.57377	0.993862	-0.00888307	neutral	BRCA2 chr13:32890573-32972932 q13.1	chr13_32890573
OM31564	Dehm_Project_070	BRD4	chr19	5377	71	418	583.901	579	769	1024		chr19:15349163-15383935	15349163-15383935	15349163	15383935	p13.12	714.835	315.112	932.109	520.815	598.813	1.63367	1.80937	0.902894	-0.147371	neutral	BRD4 chr19:15349163-15383935 p13.12	chr19_15349163
OM31564	Dehm_Project_070	BRIP1	chr17	4700	157	550	690.998	697	833	1142		chr17:59760632-59938925	59760632-59938925	59760632	59938925	q23.2	714.835	315.112	932.109	520.815	598.813	1.93331	1.71364	1.12819	0.174009	neutral	BRIP1 chr17:59760632-59938925 q23.2	chr17_59760632
OM31564	Dehm_Project_070	CCND1	chr11	1138	160	474	685.294	650.5	919	1215		chr11:69456057-69466075	69456057-69466075	69456057	69466075	q13.3	714.835	315.112	932.109	520.815	598.813	1.91735	1.7229	1.11286	0.154276	neutral	CCND1 chr11:69456057-69466075 q13.3	chr11_69456057
OM31564	Dehm_Project_070	CCNE1	chr19	1783	154	550.5	653.878	674	779.5	931		chr19:30303438-30314709	30303438-30314709	30303438	30314709	q12	714.835	315.112	932.109	520.815	598.813	1.82945	1.85683	0.985255	-0.0214305	neutral	CCNE1 chr19:30303438-30314709 q12	chr19_30303438
OM31564	Dehm_Project_070	CDK12	chr17	5173	114	476	582.856	611	681	1057		chr17:37618300-37687594	37618300-37687594	37618300	37687594	q12	714.835	315.112	932.109	520.815	598.813	1.63074	1.784	0.914095	-0.129584	neutral	CDK12 chr17:37618300-37687594 q12	chr17_37618300
OM31564	Dehm_Project_070	CDKN1B	chr12	697	148	326	424.362	421	535	602		chr12:12870749-12871905	12870749-12871905	12870749	12871905	p13.1	714.835	315.112	932.109	520.815	598.813	1.1873	1.27044	0.934561	-0.0976393	neutral	CDKN1B chr12:12870749-12871905 p13.1	chr12_12870749
OM31564	Dehm_Project_070	CDKN2A	chr9	1162	206	503	717.558	697	947	1261		chr9:21968203-21994355	21968203-21994355	21968203	21994355	p21.3	714.835	315.112	932.109	520.815	598.813	2.00762	1.71857	1.16819	0.224273	neutral	CDKN2A chr9:21968203-21994355 p21.3	chr9_21968203
OM31564	Dehm_Project_070	CHD1	chr5	7197	51	327	428.453	422	532	862		chr5:98192059-98262115	98192059-98262115	98192059	98262115	q15	714.835	315.112	932.109	520.815	598.813	1.19875	1.35754	0.883028	-0.179469	neutral	CHD1 chr5:98192059-98262115 q15	chr5_98192059
OM31564	Dehm_Project_070	CHEK1	chr11	2353	146	325	417.226	410	516	681		chr11:125495631-125525240	125495631-125525240	125495631	125525240	q24.2	714.835	315.112	932.109	520.815	598.813	1.16734	1.55428	0.751044	-0.413031	loss	CHEK1 chr11:125495631-125525240 q24.2	chr11_125495631
OM31564	Dehm_Project_070	CHEK2	chr22	2599	0	365	458.391	442	554	1107		chr22:29083860-29130734	29083860-29130734	29083860	29130734	q12.1	714.835	315.112	932.109	520.815	598.813	1.28251	1.65957	0.772794	-0.371844	loss	CHEK2 chr22:29083860-29130734 q12.1	chr22_29083860
OM31564	Dehm_Project_070	CTNNB1	chr3	3046	231	520	648.066	639	771	1122		chr3:41265535-41280858	41265535-41280858	41265535	41280858	p22.1	714.835	315.112	932.109	520.815	598.813	1.81319	1.75467	1.03335	0.0473329	neutral	CTNNB1 chr3:41265535-41280858 p22.1	chr3_41265535
OM31564	Dehm_Project_070	CYLD	chr16	3707	125	355	445.588	457	530.5	743		chr16:50783585-50830444	50783585-50830444	50783585	50830444	q12.1	714.835	315.112	932.109	520.815	598.813	1.24669	1.59505	0.7816	-0.355498	loss	CYLD chr16:50783585-50830444 q12.1	chr16_50783585
OM31564	Dehm_Project_070	ERCC3	chr2	3099	156	421	504.381	507	589.5	930		chr2:128015147-128051682	128015147-128051682	128015147	128051682	q14.3	714.835	315.112	932.109	520.815	598.813	1.41118	1.76782	0.798261	-0.325067	loss	ERCC3 chr2:128015147-128051682 q14.3	chr2_128015147
OM31564	Dehm_Project_070	ERF	chr19	1847	198	611.5	801.859	849	994.5	1196		chr19:42752592-42759176	42752592-42759176	42752592	42759176	q13.2	714.835	315.112	932.109	520.815	598.813	2.24348	2.01422	1.11382	0.155516	neutral	ERF chr19:42752592-42759176 q13.2	chr19_42752592
OM31564	Dehm_Project_070	ETS2	chr21	2380	39	276	390.746	404.5	494.5	700		chr21:40177246-40194838	40177246-40194838	40177246	40194838	q22.2	714.835	315.112	932.109	520.815	598.813	1.09325	1.55445	0.703304	-0.507779	loss	ETS2 chr21:40177246-40194838 q22.2	chr21_40177246
OM31564	Dehm_Project_070	EZH2	chr7	3206	188	454	587.897	576.5	716	948		chr7:148504713-148544415	148504713-148544415	148504713	148544415	q36.1	714.835	315.112	932.109	520.815	598.813	1.64485	1.62566	1.0118	0.0169239	neutral	EZH2 chr7:148504713-148544415 q36.1	chr7_148504713
OM31564	Dehm_Project_070	FANCA	chr16	6573	96	392	492.931	491	589	1011		chr16:89804984-89883048	89804984-89883048	89804984	89883048	q24.3	714.835	315.112	932.109	520.815	598.813	1.37915	1.82315	0.756463	-0.402658	loss	FANCA chr16:89804984-89883048 q24.3	chr16_89804984
OM31564	Dehm_Project_070	FOXA1	chr14	1519	281	499	699.339	719	851.5	1135		chr14:38060545-38064202	38060545-38064202	38060545	38064202	q21.1	714.835	315.112	932.109	520.815	598.813	1.95664	1.87516	1.04345	0.0613679	neutral	FOXA1 chr14:38060545-38064202 q21.1	chr14_38060545
OM31564	Dehm_Project_070	GNAS	chr20	4801	21	671	864.509	888	1081	1603		chr20:57415137-57485909	57415137-57485909	57415137	57485909	q13.32	714.835	315.112	932.109	520.815	598.813	2.41876	2.06684	1.17027	0.226843	neutral	GNAS chr20:57415137-57485909 q13.32	chr20_57415137
OM31564	Dehm_Project_070	HDAC2	chr6	2167	113	335	435.968	419	550	690		chr6:114262197-114292097	114262197-114292097	114262197	114292097	q21	714.835	315.112	932.109	520.815	598.813	1.21977	1.52654	0.799044	-0.323653	loss	HDAC2 chr6:114262197-114292097 q21	chr6_114262197
OM31564	Dehm_Project_070	HDAC8	chrX	1862	117	421	510.311	510.5	609	858		chrX:71549879-71792636	71549879-71792636	71549879	71792636	q13.1	714.835	315.112	932.109	520.815	598.813	0.713886	0.44783	1.5941	0.672743	gain	HDAC8 chrX:71549879-71792636 q13.1	chrX_71549879
OM31564	Dehm_Project_070	HSD3B1	chr1	1272	299	596	703.666	731	807	1029		chr1:120050075-120057293	120050075-120057293	120050075	120057293	p12	714.835	315.112	932.109	520.815	598.813	1.96875	2.16186	0.910676	-0.134991	neutral	HSD3B1 chr1:120050075-120057293 p12	chr1_120050075
OM31564	Dehm_Project_070	KDM6A	chrX	5862	61	213	291.212	285	371	604		chrX:44732773-44970681	44732773-44970681	44732773	44970681	p11.3	714.835	315.112	932.109	520.815	598.813	0.407384	0.396169	1.02831	0.0402724	neutral	KDM6A chrX:44732773-44970681 p11.3	chrX_44732773
OM31564	Dehm_Project_070	KMT2A	chr11	13719	28	390	524.158	543	665	934		chr11:118307203-118392912	118307203-118392912	118307203	118392912	q23.3	714.835	315.112	932.109	520.815	598.813	1.46652	1.79909	0.815142	-0.294876	neutral	KMT2A chr11:118307203-118392912 q23.3	chr11_118307203
OM31564	Dehm_Project_070	KMT2C	chr7	17686	122	457	665.246	607	741	3244		chr7:151833892-152132896	151833892-152132896	151833892	152132896	q36.1	714.835	315.112	932.109	520.815	598.813	1.86126	1.98193	0.939115	-0.0906262	neutral	KMT2C chr7:151833892-152132896 q36.1	chr7_151833892
OM31564	Dehm_Project_070	KMT2D	chr12	19314	35	637	811.542	822	1013	1408		chr12:49415538-49449132	49415538-49449132	49415538	49449132	q13.12	714.835	315.112	932.109	520.815	598.813	2.27057	2.02523	1.12114	0.164969	neutral	KMT2D chr12:49415538-49449132 q13.12	chr12_49415538
OM31564	Dehm_Project_070	LRP1B	chr2	18350	72	377	468.913	474	566	818		chr2:140990730-142888323	140990730-142888323	140990730	142888323	q22.1	714.835	315.112	932.109	520.815	598.813	1.31195	1.60744	0.816171	-0.293057	neutral	LRP1B chr2:140990730-142888323 q22.1	chr2_140990730
OM31564	Dehm_Project_070	MED12	chrX	8784	135	429	552.292	550	685	929		chrX:70338580-70362093	70338580-70362093	70338580	70362093	q13.1	714.835	315.112	932.109	520.815	598.813	0.772615	0.476274	1.62221	0.697959	gain	MED12 chrX:70338580-70362093 q13.1	chrX_70338580
OM31564	Dehm_Project_070	MET	chr7	5302	227	572	732.727	725	883	1285		chr7:116339114-116436203	116339114-116436203	116339114	116436203	q31.2	714.835	315.112	932.109	520.815	598.813	2.05006	1.80873	1.13343	0.180689	neutral	MET chr7:116339114-116436203 q31.2	chr7_116339114
OM31564	Dehm_Project_070	MLH1	chr3	3221	162	538	643.646	633	763	940		chr3:37035014-37092169	37035014-37092169	37035014	37092169	p22.2	714.835	315.112	932.109	520.815	598.813	1.80082	1.671	1.07769	0.107946	neutral	MLH1 chr3:37035014-37092169 p22.2	chr3_37035014
OM31564	Dehm_Project_070	MSH2	chr2	3605	101	372	477.879	477	578	905		chr2:47630306-47710113	47630306-47710113	47630306	47710113	p21	714.835	315.112	932.109	520.815	598.813	1.33703	1.53184	0.872827	-0.196232	neutral	MSH2 chr2:47630306-47710113 p21	chr2_47630306
OM31564	Dehm_Project_070	MSH6	chr2	4583	164	486	582.783	598	692	948		chr2:48010348-48034024	48010348-48034024	48010348	48034024	p16.3	714.835	315.112	932.109	520.815	598.813	1.63054	1.65744	0.983767	-0.0236112	neutral	MSH6 chr2:48010348-48034024 p16.3	chr2_48010348
OM31564	Dehm_Project_070	MYC	chr8	1515	262	744	944.4	1006	1134.5	1491		chr8:128748815-128753229	128748815-128753229	128748815	128753229	q24.21	714.835	315.112	932.109	520.815	598.813	2.64229	1.88445	1.40216	0.487646	gain	MYC chr8:128748815-128753229 q24.21	chr8_128748815
OM31564	Dehm_Project_070	MYCN	chr2	1819	46	314	609.478	641	852.5	1169		chr2:16080684-16086244	16080684-16086244	16080684	16086244	p24.3	714.835	315.112	932.109	520.815	598.813	1.70523	1.73901	0.980574	-0.0283012	neutral	MYCN chr2:16080684-16086244 p24.3	chr2_16080684
OM31564	Dehm_Project_070	NCOR1	chr17	9629	4	400	530.648	535	664	988		chr17:15935585-16097908	15935585-16097908	15935585	16097908	p12	714.835	315.112	932.109	520.815	598.813	1.48467	1.67718	0.885221	-0.17589	neutral	NCOR1 chr17:15935585-16097908 p12	chr17_15935585
OM31564	Dehm_Project_070	NCOR2	chr12	9919	62	583	739.029	749	904	1331		chr12:124809923-124979822	124809923-124979822	124809923	124979822	q24.31	714.835	315.112	932.109	520.815	598.813	2.06769	2.04786	1.00968	0.0139031	neutral	NCOR2 chr12:124809923-124979822 q24.31	chr12_124809923
OM31564	Dehm_Project_070	NKX3-1	chr8	805	84	275	350.058	368	425	533		chr8:23538709-23540427	23538709-23540427	23538709	23540427	p21.2	714.835	315.112	932.109	520.815	598.813	0.97941	1.68037	0.582853	-0.778795	loss	NKX3-1 chr8:23538709-23540427 p21.2	chr8_23538709
OM31564	Dehm_Project_070	PALB2	chr16	4211	134	580.5	666.493	683	789	1048		chr16:23614755-23652503	23614755-23652503	23614755	23652503	p12.2	714.835	315.112	932.109	520.815	598.813	1.86475	1.7806	1.04726	0.0666158	neutral	PALB2 chr16:23614755-23652503 p12.2	chr16_23614755
OM31564	Dehm_Project_070	PIK3CA	chr3	4207	184	419	526.031	536	624	921		chr3:178916589-178952177	178916589-178952177	178916589	178952177	q26.32	714.835	315.112	932.109	520.815	598.813	1.47175	1.56968	0.937612	-0.0929374	neutral	PIK3CA chr3:178916589-178952177 q26.32	chr3_178916589
OM31564	Dehm_Project_070	PIK3CB	chr3	4313	114	404	505.342	513	600	844		chr3:138374206-138478210	138374206-138478210	138374206	138478210	q22.3	714.835	315.112	932.109	520.815	598.813	1.41387	1.48838	0.949938	-0.0740942	neutral	PIK3CB chr3:138374206-138478210 q22.3	chr3_138374206
OM31564	Dehm_Project_070	PIK3R1	chr5	3163	133	386	463.145	466	553	717		chr5:67522479-67593454	67522479-67593454	67522479	67593454	q13.1	714.835	315.112	932.109	520.815	598.813	1.29581	1.54099	0.840892	-0.250008	neutral	PIK3R1 chr5:67522479-67593454 q13.1	chr5_67522479
OM31564	Dehm_Project_070	PMS2	chr7	3416	134	404	574.438	543	700.5	1302		chr7:6013005-6048675	6013005-6048675	6013005	6048675	p22.1	714.835	315.112	932.109	520.815	598.813	1.60719	1.74917	0.918832	-0.122126	neutral	PMS2 chr7:6013005-6048675 p22.1	chr7_6013005
OM31564	Dehm_Project_070	POLD1	chr19	4702	145	553	673.91	674	798	1147		chr19:50902084-50921229	50902084-50921229	50902084	50921229	q13.33	714.835	315.112	932.109	520.815	598.813	1.8855	2.04193	0.923387	-0.114992	neutral	POLD1 chr19:50902084-50921229 q13.33	chr19_50902084
OM31564	Dehm_Project_070	POLE	chr12	9311	72	507	660.65	659	801.5	1292		chr12:133201258-133263926	133201258-133263926	133201258	133263926	q24.33	714.835	315.112	932.109	520.815	598.813	1.8484	1.99743	0.925387	-0.111871	neutral	POLE chr12:133201258-133263926 q24.33	chr12_133201258
OM31564	Dehm_Project_070	PPP2R2A	chr8	1931	125	278	336.869	346	405	554		chr8:26149311-26227954	26149311-26227954	26149311	26227954	p21.2	714.835	315.112	932.109	520.815	598.813	0.94251	1.48223	0.635871	-0.653194	loss	PPP2R2A chr8:26149311-26227954 p21.2	chr8_26149311
OM31564	Dehm_Project_070	PTEN	chr10	2182	161	378	527.935	483	639	1241		chr10:89623682-89725254	89623682-89725254	89623682	89725254	q23.31	714.835	315.112	932.109	520.815	598.813	1.47708	1.343	1.09983	0.137287	neutral	PTEN chr10:89623682-89725254 q23.31	chr10_89623682
OM31564	Dehm_Project_070	RAD51B	chr14	2328	14	288	459.881	476	649	942		chr14:68290236-69149686	68290236-69149686	68290236	69149686	q24.1	714.835	315.112	932.109	520.815	598.813	1.28668	1.4563	0.883526	-0.178655	neutral	RAD51B chr14:68290236-69149686 q24.1	chr14_68290236
OM31564	Dehm_Project_070	RAD51C	chr17	1585	157	378	458.677	465	552	714		chr17:56769980-56811608	56769980-56811608	56769980	56811608	q22	714.835	315.112	932.109	520.815	598.813	1.28331	1.52812	0.839798	-0.251885	neutral	RAD51C chr17:56769980-56811608 q22	chr17_56769980
OM31564	Dehm_Project_070	RAD54L	chr1	3144	215	478	576.016	579	653	925		chr1:46714053-46743979	46714053-46743979	46714053	46743979	p34.1	714.835	315.112	932.109	520.815	598.813	1.6116	1.88327	0.855749	-0.22474	neutral	RAD54L chr1:46714053-46743979 p34.1	chr1_46714053
OM31564	Dehm_Project_070	RAF1	chr3	2857	317	628	764.753	765	878	1257		chr3:12625988-12660245	12625988-12660245	12625988	12660245	p25.2	714.835	315.112	932.109	520.815	598.813	2.13966	1.82205	1.17431	0.231819	neutral	RAF1 chr3:12625988-12660245 p25.2	chr3_12625988
OM31564	Dehm_Project_070	RB1	chr13	4137	16	230	320.781	325	397	610		chr13:48878024-49054232	48878024-49054232	48878024	49054232	q14.2	714.835	315.112	932.109	520.815	598.813	0.897496	1.37594	0.65228	-0.616437	loss	RB1 chr13:48878024-49054232 q14.2	chr13_48878024
OM31564	Dehm_Project_070	RNF43	chr17	2802	187	651	744.774	770	854	1166		chr17:56432279-56492963	56432279-56492963	56432279	56492963	q22	714.835	315.112	932.109	520.815	598.813	2.08376	2.14576	0.971109	-0.0422945	neutral	RNF43 chr17:56432279-56492963 q22	chr17_56432279
OM31564	Dehm_Project_070	RSPO2	chr8	982	375	659	876.385	905.5	1109	1272		chr8:108913278-109094891	108913278-109094891	108913278	109094891	q23.1	714.835	315.112	932.109	520.815	598.813	2.45199	1.65044	1.48566	0.571102	gain	RSPO2 chr8:108913278-109094891 q23.1	chr8_108913278
OM31564	Dehm_Project_070	SPOP	chr17	1575	255	560	673.773	700	774	1044		chr17:47677715-47700197	47677715-47700197	47677715	47700197	q21.33	714.835	315.112	932.109	520.815	598.813	1.88512	1.80573	1.04396	0.0620695	neutral	SPOP chr17:47677715-47700197 q21.33	chr17_47677715
OM31564	Dehm_Project_070	TP53	chr17	1853	148	461	599.573	607	753	1055		chr17:7572902-7579937	7572902-7579937	7572902	7579937	p13.1	714.835	315.112	932.109	520.815	598.813	1.67751	1.88411	0.890349	-0.167557	neutral	TP53 chr17:7572902-7579937 p13.1	chr17_7572902
OM31564	Dehm_Project_070	ZBTB16	chr11	2322	226	466	583.461	569	715	905		chr11:113933998-114121302	113933998-114121302	113933998	114121302	q23.2	714.835	315.112	932.109	520.815	598.813	1.63244	2.13396	0.764979	-0.386509	loss	ZBTB16 chr11:113933998-114121302 q23.2	chr11_113933998
OM31564	Dehm_Project_070	ZFHX3	chr16	11562	115	501	610.451	621	736	1012		chr16:72821038-72994069	72821038-72994069	72821038	72994069	q22.2	714.835	315.112	932.109	520.815	598.813	1.70795	2.11164	0.808828	-0.306096	loss	ZFHX3 chr16:72821038-72994069 q22.2	chr16_72821038
OM31564	Dehm_Project_070	ZNRF3	chr22	3261	0	426	550.781	554	716	1010		chr22:29279730-29449635	29279730-29449635	29279730	29449635	q12.1	714.835	315.112	932.109	520.815	598.813	1.541	2.01321	0.765445	-0.38563	loss	ZNRF3 chr22:29279730-29449635 q12.1	chr22_29279730
OM31749	Dehm_Project_070	ABL1	chr9	4129	169	571	639.565	677	726	829		chr9:133589682-133761095	133589682-133761095	133589682	133761095	q34.12	621.63	279.498	647.743	529.323	603.73	2.0577	2.12471	0.968462	-0.046233	neutral	ABL1 chr9:133589682-133761095 q34.12	chr9_133589682
OM31749	Dehm_Project_070	ABL2	chr1	4402	0	522	590.424	628	696	808		chr1:179076828-179198557	179076828-179198557	179076828	179198557	q25.2	621.63	279.498	647.743	529.323	603.73	1.8996	1.79048	1.06094	0.0853491	neutral	ABL2 chr1:179076828-179198557 q25.2	chr1_179076828
OM31749	Dehm_Project_070	AKT1	chr14	2093	457	578	623.776	626	667	766		chr14:105236653-105259005	105236653-105259005	105236653	105259005	q32.33	621.63	279.498	647.743	529.323	603.73	2.0069	2.06901	0.969982	-0.0439699	neutral	AKT1 chr14:105236653-105259005 q32.33	chr14_105236653
OM31749	Dehm_Project_070	APC	chr5	9711	265	544	593.795	610	662	809		chr5:112043390-112179848	112043390-112179848	112043390	112179848	q22.2	621.63	279.498	647.743	529.323	603.73	1.91045	1.76953	1.07964	0.110545	neutral	APC chr5:112043390-112179848 q22.2	chr5_112043390
OM31749	Dehm_Project_070	AR	chrX	186599	0	58	268.317	335	410	604		chrX:66763863-66950461	66763863-66950461	66763863	66950461	q12	621.63	279.498	647.743	529.323	603.73	0.431635	0.340599	1.26728	0.341737	gain	AR chrX:66763863-66950461 q12	chrX_66763863
OM31749	Dehm_Project_070	AR_baited_region	chrX	820588	0	0	175.36	42	376	685		chrX:66446874-67267461	66446874-67267461	66446874	67267461	q12	621.63	279.498	647.743	529.323	603.73	0.282098	0.20647	1.36629	0.450265	gain	AR_baited_region chrX:66446874-67267461 q12	chrX_66446874
OM31749	Dehm_Project_070	AR_enhancer	chrX	11001	46	316	363.536	381	431	563		chrX:66117800-66128800	66117800-66128800	66117800	66128800	q12	621.63	279.498	647.743	529.323	603.73	0.584811	0.463337	1.26217	0.335906	gain	AR_enhancer chrX:66117800-66128800 q12	chrX_66117800
OM31749	Dehm_Project_070	ATM	chr11	12279	157	447	524.981	535	612	852		chr11:108098327-108236260	108098327-108236260	108098327	108236260	q22.3	621.63	279.498	647.743	529.323	603.73	1.68904	1.50425	1.12285	0.167167	neutral	ATM chr11:108098327-108236260 q22.3	chr11_108098327
OM31749	Dehm_Project_070	AURKA	chr20	1612	140	396	477.542	507	568	674		chr20:54945189-54963278	54945189-54963278	54945189	54963278	q13.2	621.63	279.498	647.743	529.323	603.73	1.53642	1.61215	0.953026	-0.0694132	neutral	AURKA chr20:54945189-54963278 q13.2	chr20_54945189
OM31749	Dehm_Project_070	BARD1	chr2	2884	217	480	563.669	581.5	646	858		chr2:215593375-215674318	215593375-215674318	215593375	215674318	q35	621.63	279.498	647.743	529.323	603.73	1.81352	1.62319	1.11725	0.159955	neutral	BARD1 chr2:215593375-215674318 q35	chr2_215593375
OM31749	Dehm_Project_070	BRAF	chr7	3444	132	448	522.469	537	608	772		chr7:140426269-140624528	140426269-140624528	140426269	140624528	q34	621.63	279.498	647.743	529.323	603.73	1.68096	1.59954	1.05091	0.0716347	neutral	BRAF chr7:140426269-140624528 q34	chr7_140426269
OM31749	Dehm_Project_070	BRCA1	chr17	6808	224	575	633.9	643	710	864		chr17:41197670-41276138	41197670-41276138	41197670	41276138	q21.31	621.63	279.498	647.743	529.323	603.73	2.03948	1.84116	1.10771	0.147582	neutral	BRCA1 chr17:41197670-41276138 q21.31	chr17_41197670
OM31749	Dehm_Project_070	BRCA2	chr13	11557	113	422	473.51	490	539	694		chr13:32890573-32972932	32890573-32972932	32890573	32972932	q13.1	621.63	279.498	647.743	529.323	603.73	1.52345	1.57377	0.968027	-0.0468813	neutral	BRCA2 chr13:32890573-32972932 q13.1	chr13_32890573
OM31749	Dehm_Project_070	BRD4	chr19	5377	106	465	529.224	557	618	823		chr19:15349163-15383935	15349163-15383935	15349163	15383935	p13.12	621.63	279.498	647.743	529.323	603.73	1.7027	1.80937	0.941047	-0.0876607	neutral	BRD4 chr19:15349163-15383935 p13.12	chr19_15349163
OM31749	Dehm_Project_070	BRIP1	chr17	4700	172	516	595.09	609	685	836		chr17:59760632-59938925	59760632-59938925	59760632	59938925	q23.2	621.63	279.498	647.743	529.323	603.73	1.91461	1.71364	1.11728	0.15999	neutral	BRIP1 chr17:59760632-59938925 q23.2	chr17_59760632
OM31749	Dehm_Project_070	CCND1	chr11	1138	210	394	532.184	495	665	905		chr11:69456057-69466075	69456057-69466075	69456057	69466075	q13.3	621.63	279.498	647.743	529.323	603.73	1.71222	1.7229	0.993802	-0.00896974	neutral	CCND1 chr11:69456057-69466075 q13.3	chr11_69456057
OM31749	Dehm_Project_070	CCNE1	chr19	1783	245	489	562.438	560	640	793		chr19:30303438-30314709	30303438-30314709	30303438	30314709	q12	621.63	279.498	647.743	529.323	603.73	1.80956	1.85683	0.974542	-0.0372033	neutral	CCNE1 chr19:30303438-30314709 q12	chr19_30303438
OM31749	Dehm_Project_070	CDK12	chr17	5173	194	509	576.068	596	659	796		chr17:37618300-37687594	37618300-37687594	37618300	37687594	q12	621.63	279.498	647.743	529.323	603.73	1.85341	1.784	1.03891	0.0550704	neutral	CDK12 chr17:37618300-37687594 q12	chr17_37618300
OM31749	Dehm_Project_070	CDKN1B	chr12	697	130	283	343.248	323	431	479		chr12:12870749-12871905	12870749-12871905	12870749	12871905	p13.1	621.63	279.498	647.743	529.323	603.73	1.10435	1.27044	0.869268	-0.202127	neutral	CDKN1B chr12:12870749-12871905 p13.1	chr12_12870749
OM31749	Dehm_Project_070	CDKN2A	chr9	1162	237	442	545.205	564.5	646	818		chr9:21968203-21994355	21968203-21994355	21968203	21994355	p21.3	621.63	279.498	647.743	529.323	603.73	1.75411	1.71857	1.02068	0.0295304	neutral	CDKN2A chr9:21968203-21994355 p21.3	chr9_21968203
[truncated: 54,295 more rows]

## Sheet: Supplementary Data 5
Supplementary Data 5. Counts of AR-GSRs detected in A031201 cfDNA
[truncated: 777 more rows]

[truncated: 1 more sheets: Supplementary Data 6]
