# Supplementary material for: AR alterations inform circulating tumor DNA detection in metastatic castration resistant prostate cancer patients
Source: Nat Commun. 2024 Dec 11;15:10648. doi: 10.1038/s41467-024-54847-1 (PMC11634963; doi:10.1038/s41467-024-54847-1)
Supplement: Supplementary file 6 — Source Data [file 41467_2024_54847_MOESM6_ESM.xlsx]

## Sheet: Fig1C
sample_name	cfDNA Yield (ng DNA/mL plasma)	ctDNA aneuploidy fraction
OM14132	5502.88	0.8461
OM19513	41.5901	0.7906
OM29698	34.589	0.72
OM58149	509.055	0.6548
OM30430	190.72	0.6327
OM55572	415.168	0.5451
OM52628	58.5959	0.5177
OM63201	66.4119	0.4777
OM47180	3.9236	0.4689
OM20788	130.374	0.4554
OM34912	48.6361	0.4157
OM72485	686.015	0.4153
OM74553	84.2932	0.4093
OM46167	362.387	0.3919
OM30962	49.1068	0.3907
OM65114	413.25	0.3891
OM17751	36.673	0.3616
OM43592	21.6783	0.3594
OM60917	43.0713	0.3594
OM27055	47.1808	0.3494
OM27720	63.5483	0.3484
OM42092	15.3391	0.3414
OM41248	25.8604	0.3314
OM44788	10.5011	0.3284
OM29966	9.97619	0.3138
OM16775	23.9105	0.3081
OM62682	13.1156	0.3017
OM29991	18.2664	0.297
OM66290	10.5525	0.2952
OM72689	68.4678	0.291
OM31733	38.6805	0.2818
OM26329	161.969	0.2787
OM24857	15.9252	0.2783
OM50221	12.8823	0.2693
OM78186	34.8638	0.2674
OM70765	25.4068	0.2639
OM71669	11.9091	0.2635
OM27729	10.8714	0.2613
OM48020	6.758	0.2514
OM25442	15.8882	0.2508
OM65967	23.85	0.2492
OM26911	39.5641	0.2488
OM31689	26.7315	0.2463
OM74546	21.3859	0.2426
OM64893	50.9879	0.2382
OM48912	8.61906	0.238
OM50920	25.6863	0.2347
OM72544	16.6408	0.2331
OM68975	54.3	0.2328
OM46412	9.71025	0.2279
OM54343	9.91505	0.2279
OM63697	31.5964	0.2271
OM24884	15.5281	0.2263
OM31564	55.5022	0.2259
OM22451	12.9319	0.2252
OM42421	7.38224	0.2195
OM44231	22.6208	0.2195
OM61219	26.3083	0.2194
OM57683	136.505	0.2191
OM31732	21.4236	0.2182
OM67125	13.7475	0.2178
OM42434	4.05847	0.2165
OM77299	21.8648	0.2156
OM24910	10.0668	0.2131
OM75736	9.413	0.2103
OM29695	29.2571	0.21
OM64698	8.53052	0.2089
OM66736	181.5	0.2089
OM43713	21.3364	0.2087
OM50897	9.05718	0.2079
OM67599	14.655	0.2075
OM61383	15.1917	0.2054
OM25912	13.554	0.2043
OM54040	75.9594	0.2042
OM49423	15.5338	0.2004
OM61152	8.83538	0.1975
OM62983	8.48176	0.197
OM73306	14.8267	0.1966
OM57251	25.5031	0.1964
OM61158	5.06098	0.1959
OM50767	12.545	0.1947
OM26654	62.2539	0.1939
OM16769	32.2778	0.1924
OM19971	23.7886	0.1922
OM59028	14.2668	0.1921
OM55976	25.9364	0.1914
OM58444	27.228	0.1889
OM58891	14.9918	0.1886
OM22201	41.123	0.1885
OM63123	12.4649	0.188
OM21276	64.0496	0.1863
OM66989	8.97	0.1861
OM62142	4.65614	0.1859
OM27439	10.8999	0.1847
OM65536	19.35	0.1838
OM38857	22.0202	0.1825
OM76148	5.90292	0.1822
OM59445	10.5047	0.1814
OM64900	6.55436	0.1787
OM71875	11.6413	0.1779
OM67882	7.0875	0.1774
OM42738	11.1293	0.177
OM29042	12.0525	0.1769
OM53415	10.5772	0.1758
OM57349	8.33797	0.1755
OM30205	10.1827	0.1747
OM78175	455.616	0.1743
OM47080	7.12071	0.1734
OM66469	3.795	0.1724
OM50915	2.84443	0.1718
OM68274	13.35	0.1711
OM53166	5.00513	0.1704
OM72187	3501.74	0.169
OM57962	18.1896	0.1687
OM51230R1	9.26274	0.168
OM54073	15.0081	0.1672
OM21119	8.00627	0.1671
OM30357	5.91829	0.1671
OM30998	9.97129	0.1667
OM66782	7.73	0.1663
OM34521	19.651	0.1659
OM66231	3.6	0.1657
OM67546	34.05	0.1657
OM34379	18.3958	0.1646
OM21529	45.022	0.1643
OM67400	9.585	0.164
OM58476	11.2456	0.163
OM76397	4.4864	0.1622
OM50665	4.77037	0.1621
OM17489	18.1523	0.1619
OM62973	46.8146	0.1617
OM68036	8.03358	0.1613
OM33717	20.7532	0.1611
OM55487	12.0675	0.1602
OM74193	8.40359	0.16
OM74495	4.81689	0.16
OM20081	15.2103	0.1592
OM73523	13.6261	0.1591
OM47204R1	13.3126	0.1588
OM17188	11.3669	0.1581
OM70416	65.2644	0.158
OM74570	2.67291	0.1577
OM44244	21.1997	0.1572
OM66458	9.5325	0.157
OM77335	8.50527	0.1568
OM55836	9.44867	0.1567
OM67549	7.8	0.1565
OM20017	4.41919	0.1563
OM27004	8.37651	0.1563
OM59707	12.4819	0.1558
OM47787	25.4763	0.1557
OM52122	6.40796	0.1553
OM42634	10.0625	0.1551
OM53976	8.32314	0.155
OM18005	4.23977	0.1549
OM56290	2.74144	0.1548
OM69200	9.5025	0.154
OM66235	9.665	0.1538
OM73207	8.85617	0.1535
OM29738	18.6782	0.1533
OM73544	20.9562	0.1533
OM75119	4.58554	0.1525
OM65438	7.7325	0.1524
OM22100	18.4628	0.1523
OM51637	9.71708	0.1517
OM37418	15.6175	0.1509
OM52370R1	31.4004	0.1509
OM76449	4.81836	0.1505
OM50354	13.9856	0.15
OM68258	5.1	0.1499
OM63927	6.52937	0.1496
OM72281	50.3999	0.1491
OM56146	5.76067	0.1489
OM75129	4.77031	0.1489
OM33715	8.59712	0.1487
OM76095	16.0677	0.1487
OM51853	5.49894	0.1486
OM26354	6.37514	0.1485
OM53988	14.4274	0.1483
OM55470	22.9291	0.1483
OM57881	6.53144	0.1477
OM25301	7.25582	0.1476
OM62313	5.57854	0.1469
OM58715	175.83	0.1464
OM20785	9.96713	0.1463
OM18586	19.6134	0.1458
OM75110	14.6502	0.1452
OM67716	12.795	0.1451
OM75986	13.3515	0.1451
OM61170	11.1137	0.1447
OM15647	2.62352	0.1446
OM19573	11.2217	0.1445
OM66695	16.25	0.1444
OM23233	4.40431	0.1443
OM65531	5.475	0.1443
OM77095	4.45292	0.1443
OM22192	7.46372	0.1438
OM67661	36.6	0.1433
OM29536	6.74472	0.143
OM54517	8.80286	0.1428
OM47184	9.66244	0.1419
OM74830	5.15148	0.1417
OM46878	11.6605	0.1413
OM52927	10.0166	0.1408
OM51200R1	16.5508	0.1405
OM59693	31.0943	0.1399
OM52837	22.258	0.1394
OM65844	9.8925	0.1393
OM45575	16.304	0.139
OM38452	7.87601	0.1389
OM62827	19.1621	0.1374
OM45739	17.3049	0.1365
OM53916	2.20974	0.1365
OM57916	8.57746	0.1363
OM42811	9.48579	0.1359
OM19601	2.73174	0.1347
OM27328	39.8585	0.1342
OM65424	19.125	0.1337
OM66452	65.55	0.1336
OM74171	3.38899	0.1332
OM21717	9.23662	0.1323
OM27285	25.9701	0.1322
OM56634	9.28667	0.1316
OM33518	15.3478	0.1314
OM56552	21.0124	0.1311
OM45225	21.1521	0.1299
OM66039	86.1	0.1296
OM69769	3.76988	0.129
OM46887	5.39126	0.1283
OM76767	17.3055	0.127
OM41091	5.42153	0.1262
OM42970R1	40.6365	0.1257
OM62745	19.9512	0.1255
OM67265	11.7	0.1251
OM48312	15.5568	0.1248
OM65763	3.67068	0.1236
OM48506	5.08268	0.1221
OM44536R1	46.4607	0.1217
OM74948	3.27217	0.1216
OM52031R1	6.62547	0.1211
OM54977	7.60245	0.1199
OM46425	7.73614	0.1198
OM64915	6.7125	0.1193
OM55482	17.182	0.1192
OM73741	6.58301	0.1189
OM61462	94.7739	0.1188
OM56214	10.7679	0.1184
OM35602	23.642	0.1182
OM39599R1	17.747	0.1176
OM60306	26.5164	0.1175
OM66981	76.425	0.117
OM32788	33.3958	0.1166
OM46317	2.00285	0.116
OM62526	6.23285	0.1159
OM28442	6.3416	0.1152
OM44587	10.1577	0.1144
OM66835	7.395	0.114
OM66092	4.465	0.1136
OM41921	77.7066	0.1134
OM35106	8.66123	0.1116
OM65520	17.1	0.1114
OM26822	15.367	0.1108
OM51773	1.59631	0.1107
OM66151	34.8	0.1107
OM61496	16.2291	0.1103
OM76423	1.59269	0.1099
OM53240	16.9304	0.1098
OM42864	6.54328	0.1096
OM53564	4.82051	0.1095
OM42647	157.89	0.1091
OM42702	9.1974	0.1089
OM66295	17.25	0.1089
OM67262	12.405	0.1087
OM75862	18.7658	0.1083
OM76726	6.04144	0.108
OM48984	2.18932	0.1079
OM49550	68.4551	0.1073
OM51182	73.6164	0.1072
OM67532	13.995	0.1061
OM74594	7.20852	0.106
OM28743	13.9882	0.1055
OM44349R1	13.8395	0.1055
OM43260	8.05574	0.1054
OM65663	7.035	0.1051
OM65856	71.325	0.1043
OM53143	5.19865	0.1037
OM45264	8.58643	0.1036
OM69663	12.0473	0.1035
OM77307	11.865	0.1026
OM54366	13.6913	0.1024
OM62178	5.46459	0.1021
OM27628	8.8102	0.1014
OM24612	28.2812	0.1011
OM60790	12.4892	0.101
OM62713	15.5872	0.1008
OM58282	8.57894	0.1004
OM75062	24.6543	0.1004
OM15865	8.40072	0.1002
OM47342	9.72809	0.1001
OM75437	7.28916	0.09974
OM44955	6.89327	0.09855
OM20101	6.3416	0.09851
OM43692	7.55478	0.09802
OM62073	6.28285	0.09791
OM44311	8.74789	0.09755
OM60270	18.5237	0.09745
OM79517	4.52807	0.0974
OM59807	5.95422	0.09738
OM53296R1	12.706	0.09732
OM45364R1	16.8071	0.09639
OM29650	11.4367	0.09617
OM44683	20.1873	0.09615
OM33709	5.17691	0.09606
OM46112	15.4483	0.09483
OM31749	18.705	0.09469
OM73876	11.1087	0.09411
OM26936	75.463	0.09409
OM65477	8.8725	0.09393
OM65705	11.6475	0.09392
OM30364	9.92061	0.09375
OM68264	11.4525	0.09301
OM24182	11.629	0.09276
OM54378	7.22357	0.09258
OM42679	9.99567	0.09224
OM52858	4.82609	0.09168
OM29430	8.51748	0.09156
OM46484	3.60053	0.09135
OM63745	23.1306	0.09101
OM63712	9.42205	0.09076
OM61408	9.61761	0.09061
OM43574	8.72312	0.09054
OM67776	11	0.09048
OM64702	33.7417	0.09044
OM63301	6.4903	0.09018
OM68230	13.395	0.08972
OM15241	14.0384	0.08942
OM60044	8.76186	0.08935
OM63323	36.9654	0.0893
OM63390	0.258309	0.08895
OM24844	3.42707	0.08868
OM57892	11.2894	0.08833
OM44452	5.17725	0.08776
OM66045	13.0641	0.08775
OM44698	14.8953	0.08774
OM49440R1	10.1485	0.08764
OM39633	10.5983	0.08725
OM76235	48.1005	0.08699
OM33811	21.819	0.0869
OM75970	7.02579	0.08625
OM45434	10.3747	0.08573
OM42857	18.8434	0.08475
OM22755	8.40072	0.08442
OM76412	11.893	0.08437
OM64795	6.59824	0.08406
OM54588	4.78492	0.08325
OM30455	6.02663	0.08268
OM17515	8.36591	0.08197
OM57094	16.084	0.07939
OM68073	13.05	0.07932
OM87298	3.66021	0.07915
OM62838	10.9314	0.07834
OM67955	9.9	0.07725
OM58082	15.093	0.07725
OM57428	7.38263	0.07684
OM55151	13.0459	0.07478
OM64965	8.765	0.07281
OM48583	2.65666	0.07272
OM42528	15.7315	0.07111
OM51480	13.3776	0.07076
OM50042	4.08944	0.06995
OM24333	26.4265	0.06986
OM73692	5.61048	0.06986
OM72947	16.5526	0.06961
OM24479	4.08028	0.06948
OM66442	6.93	0.0694
OM76474	15.6315	0.06917
OM64657	166.701	0.06892
OM33691	9.02574	0.06864
OM29678	20.4448	0.06845
OM70052	4.70416	0.06802
OM33881	9.81056	0.06793
OM51079	9.52203	0.06777
OM74083	9.80203	0.06753
OM57920	9.04343	0.06718
OM74090	13.3372	0.06704
OM65235	1.83365	0.06685
OM68976	190.5	0.06672
OM29543	8.68256	0.06657
OM63561	2.41385	0.0665
OM59697	34.0196	0.0664
OM42403	11.4164	0.06638
OM55671	11.2691	0.0658
OM44482	5.46026	0.06549
OM21066	3.99626	0.06527
OM65007	7.3275	0.0641
OM54106	10.308	0.063
OM73049	6.5168	0.06235
OM83550	5.36212	0.06204
OM39693	7.0356	0.06201
OM48674	8.88374	0.06182
OM77488	8.11035	0.06182
OM55822	10.8456	0.06179
OM40903	5.43031	0.06136
OM75417	4.12488	0.06136
OM30256	5.84436	0.06126
OM29870	12.0231	0.06112
OM75243	6.08417	0.06104
OM42220	8.99822	0.06041
OM72550	6.50356	0.06036
OM51589	9.50057	0.05974
OM39263	5.05817	0.05957
OM55302	6.71048	0.05914
OM78449	3.6336	0.059
OM61434	4.54048	0.05881
OM63859	6.57471	0.05858
OM55840	5.54714	0.05771
OM56855	16.6541	0.05708
OM44363	9.11415	0.05686
OM53171	6.46569	0.05673
OM74470	2.98629	0.0565
OM33866	3.90209	0.05647
OM41270	4.90991	0.05635
OM52382	10.7114	0.05605
OM51226	6.71122	0.05542
OM41532	9.43987	0.05499
OM62728	7.05699	0.05462
OM77092	4.15632	0.05459
OM65368	7.74	0.05453
OM49511	4.04495	0.05449
OM74436	3.12816	0.05447
OM50806	2.73556	0.05407
OM49482	4.21029	0.05401
OM62513	29.905	0.05364
OM56956	8.80064	0.05352
OM62121	15.9306	0.05294
OM72199	3.83609	0.05218
OM64364	9.33677	0.05163
OM75673	9.41005	0.05075
OM38895	9.72223	0.05057
OM28065	5.85472	0.05008
OM55792	5.13934	0.04951
OM76142	26.374	0.04947
OM45014	10.2023	0.04925
OM69362	2.78852	0.04663
OM33266	13.0078	0.04334
OM45646	0.819727	0.04152
OM69935	15.2828	0.04151
OM23176	10.6022	0.03952
OM33523	9.11406	0.03766
OM60181	8.95889	0.03598
OM67407	2.17205	0.03141
OM48080	6.80946	0.03051
OM40372	12.3475	0.03004
OM74507	2.47389	0.02599
OM45992	7.00922	0.0112
OM48925	6.8576	0.00852
OM22667	7.69156	0.142
OM65013	5.1225	0.142
OM69251	5.475	0.1419
OM66661	6.66	0.1407
OM76441	13.4049	0.1405
OM65476	5.37	0.1401
OM63692	8.32737	0.1391
OM46007	9.68201	0.1386
OM33533	8.99153	0.1386
OM24200	12.6542	0.1384
OM48161	33.9467	0.1384
OM69906	8.88413	0.1361
OM51076	8.8192	0.1359
OM43746	8.94915	0.1351
OM67636	14.3475	0.1346
OM58165	9.1033	0.1326
OM63828	14.0588	0.1316
OM48644	4.93551	0.1291
OM59114	13.3964	0.1276
OM65832	9.5775	0.1264
OM76214	8.36193	0.1252
OM21825	13.7279	0.1216
OM47664	3.9891	0.12
OM65592	3.355	0.1199
OM30085	10.1986	0.1195
OM62692	62.2018	0.1167
OM65296	5.8875	0.1163
OM46775	18.5237	0.1161
OM51659	14.8462	0.1161
OM55809	7.16065	0.1131
OM76156	8.02399	0.113
OM64713	5.70059	0.1117
OM64371	7.36576	0.1103
OM47052	12.4187	0.1099
OM33869	20.9472	0.1086
OM74565	3.76475	0.1086
OM52303	0.885505	0.1079
OM31408	16.1604	0.1076
OM60614	9.49177	0.1068
OM58837	13.685	0.1066
OM49869	6.40871	0.1065
OM52726	6.92582	0.1063
OM29201	15.1726	0.1059
OM22925	4.2828	0.1057
OM64145	20.6158	0.1053
OM74230	2.35453	0.1053
OM61674	6.83761	0.1047
OM31413	9.33561	0.1044
OM25311	6.76026	0.1043
OM44851	8.12346	0.1029
OM87304	2.73766	0.1028
OM64408	7.1936	0.1017
OM65565	10.095	0.1006
OM59793	12.7847	0.1004
OM26295	8.09629	0.1003
OM69917	4.87616	0.1
OM54251	12.548	0.09981
OM65799	12.795	0.09922
OM33696	13.3162	0.09914
OM42808	23.1767	0.09848
OM17083	12.19	0.09773
OM62046	4.98232	0.09747
OM60839	5.841	0.0972
OM58456	7.13491	0.09704
OM47406	1.8242	0.09686
OM52335	13.7068	0.09659
OM100497	3.12579	0.09528
OM56028	9.70436	0.09501
OM66251	21.825	0.09407
OM61708	6.25343	0.09393
OM75713	3.80659	0.09386
OM19458	6.40284	0.09378
OM53839	10.3388	0.09373
OM45292	6.25555	0.09308
OM66521	13.605	0.093
OM68147	14.4525	0.09277
OM68843	6.34	0.09187
OM68083	14.295	0.0918
OM42137	15.2015	0.09111
OM76201	3.77065	0.09107
OM75231	5.95892	0.09089
OM69277	15.9	0.0907
OM22937	5.29353	0.09064
OM58368	37.2836	0.09023
OM21423	10.9967	0.08932
OM44967	6.44583	0.08932
OM56908	11.9228	0.08925
OM60936	6.85334	0.08919
OM72498	12.5021	0.08889
OM64470	12.2084	0.08829
OM45600	4.41671	0.08818
OM44845	10.7765	0.08806
OM64879	13.8206	0.08802
OM29929	10.4303	0.08792
OM44815	3.24087	0.08791
OM66130	19.65	0.0876
OM44809	11.1983	0.08722
OM24928	7.80264	0.08713
OM33874	5.38398	0.08691
OM39146	6.45261	0.08657
OM58492	10.9382	0.08648
OM24470	5.81978	0.08644
OM24583	5.4459	0.08643
OM25133	29.0807	0.08641
OM40937	4.72553	0.0863
OM66612	10.8525	0.08629
OM36190	9.3081	0.08619
OM66422	6.33	0.0859
OM68446	7.08	0.08514
OM31491	4.7816	0.08499
OM64817	19.0847	0.08471
OM46658	14.0271	0.08461
OM30372	3.67532	0.08436
OM22660	8.98884	0.08431
OM57112	19.4924	0.08408
OM31035	3.74377	0.08407
OM65522	4.2525	0.08407
OM47562	6.21393	0.08319
OM49740	10.1961	0.08315
OM40759	86.2224	0.08314
OM35525	9.91627	0.0829
OM29988	5.53159	0.08276
OM68610	6	0.08236
OM64167	7.78996	0.08052
OM40893	7.86443	0.08033
OM43068	3.44593	0.08004
OM29558	12.2563	0.07924
OM33117	6.56266	0.07923
OM58603	9.54273	0.07895
OM74126	3.98579	0.07851
OM75277	11.0782	0.07848
OM67314	4.485	0.07809
OM76696	1.24787	0.07692
OM30644	15.2305	0.07616
OM54843	9.15174	0.07611
OM31375	11.4265	0.07537
OM41928	48.5132	0.07492
OM64322	15.6933	0.07448
OM45595	7.51019	0.07367
OM46914	7.16234	0.07342
OM21289	10.0924	0.0731
OM56795	8.65087	0.07306
OM75942	4.11015	0.07182
OM18407	8.11307	0.07169
OM39476	15.7691	0.07106
OM76126	56.4631	0.07091
OM18988	4.43628	0.07084
OM62955	4.68163	0.07077
OM59810	10.7035	0.07067
OM33821	24.4804	0.07052
OM62851	29.4144	0.07051
OM61466	12.175	0.07026
OM54804	6.80909	0.0698
OM34910	5.10741	0.06961
OM64391	6.3196	0.06959
OM54360	7.03375	0.06937
OM43500	11.1462	0.0689
OM69351	6.15	0.06869
OM62816	11.485	0.06864
OM64384	11.6193	0.06825
OM75653	4.61943	0.06794
OM48668	6.21542	0.06785
OM57001	17.0201	0.06778
OM57409	9.4205	0.06762
OM64623	9.34339	0.06741
OM45590	4.00048	0.06738
OM40377	38.5515	0.06703
OM72103	16.3995	0.06685
OM70211	11.858	0.06619
OM68658	8.895	0.06611
OM64250	10.9939	0.06573
OM16447	16.4893	0.06558
OM46890	5.70405	0.06539
OM19377	8.1501	0.06537
OM52346	57.029	0.06522
OM64830	6.4779	0.0646
OM22402	6.18338	0.06442
OM40738	6.65244	0.06438
OM67452	2.55606	0.06401
OM46175	3.4133	0.064
OM52129	7.0597	0.06374
OM43739	6.11285	0.0635
OM65246	7.59	0.06318
OM68503	17.3	0.06314
OM62817	8.18841	0.0625
OM53436	5.86374	0.06237
OM54493	5.8315	0.06235
OM32533	10.3101	0.0623
OM59488	9.35882	0.06228
OM30661	5.97187	0.06225
OM76744	8.01318	0.06204
OM31548	6.03163	0.06186
OM72560	14.9886	0.06178
OM74378	10.9013	0.06175
OM45453	13.385	0.06164
OM43050	18.949	0.0616
OM62325	3.34728	0.06141
OM76054	17.6312	0.06126
OM48929	6.93234	0.06122
OM78199	10.1234	0.06077
OM26860	3.74927	0.06056
OM47216	18.9074	0.06042
OM30322	8.51603	0.06019
OM45663	6.5038	0.05991
OM61418	4.22435	0.05982
OM75121	3.52898	0.05978
OM77113	5.78946	0.05975
OM52140	0.894897	0.05971
OM53223	7.33561	0.05957
OM76049	10.1984	0.05948
OM58247	4.8472	0.05939
OM51990	1.73719	0.05918
OM32470	10.9454	0.05909
OM74200	4.45734	0.05906
OM57342	6.0276	0.059
OM33234	45.4269	0.059
OM52975	8.04213	0.05897
OM43961	4.95632	0.05889
OM61438	4.44858	0.05866
OM100500	4.60134	0.05858
OM69286	10.095	0.05856
OM76066	45.3626	0.05849
OM58828	10.1652	0.05848
OM54062	6.67911	0.05845
OM70408	5.25737	0.0581
OM65414	8.2425	0.05795
OM68330	7.27	0.05783
OM73421_1	2.7282	0.05752
OM75329	59.2246	0.05751
OM27279	9.40259	0.0575
OM66995	19.275	0.05745
OM75554	5.37153	0.05735
OM43172	7.29613	0.0573
OM18326	5.5049	0.05727
OM72250	8.93856	0.05726
OM40387	13.2407	0.05704
OM42298	19.2936	0.05692
OM70175	13.8939	0.05675
OM73581	5.56781	0.05623
OM76163	6.01639	0.05623
OM64265	8.09873	0.05594
OM24613	9.89434	0.05588
OM70063	5.99596	0.0556
OM59124	11.3078	0.05546
OM70062	7.72033	0.05545
OM71790	9.26225	0.05542
OM64824	47.6365	0.05539
OM76068	45.0811	0.05538
OM31762	4.34141	0.05515
OM47450	4.18325	0.05512
OM32376	11.0263	0.05507
OM54642	7.21096	0.05491
OM74716	9.93023	0.0549
OM63258	7.26872	0.05481
OM25193	10.3849	0.05454
OM56126	7.71218	0.05432
OM61183	7.54808	0.05408
OM74825	2.9867	0.05358
OM28542	9.34199	0.0535
OM74175	1.41291	0.05314
OM76777	9.11681	0.05313
OM73967	11.1283	0.05289
OM68718	4.935	0.0528
OM67114	11.1525	0.05279
OM69926	6.82283	0.05263
OM21070	7.59379	0.05251
OM73732	5.50307	0.05235
OM64709	0.342618	0.05206
OM52095	9.41889	0.05156
OM38621	14.8931	0.05144
OM55222	7.59221	0.05117
OM41890	7.87167	0.05001
OM48099	6.41015	0.04974
OM51104	3.82696	0.04971
OM76106	4.25259	0.04932
OM54069	3.61554	0.04906
OM32677	7.40975	0.04896
OM62940	14.0111	0.04876
OM41674	7.61971	0.04845
OM68326	5.76	0.04839
OM75265	6.27869	0.0481
OM48320	12.3994	0.04656
OM45677	11.7795	0.04572
OM49323	5.17633	0.04552
OM49232	6.3492	0.04524
OM23603	9.81619	0.04429
OM28650	105.959	0.04401
OM48183	2.55558	0.04397
OM26469	4.63706	0.04371
OM42956	11.9538	0.04268
OM47328	2.4976	0.04263
OM74787	4.12283	0.04204
OM71576	38.2631	0.04194
OM59039	20.4262	0.04154
OM21191	4.6627	0.04056
OM44772	13.0787	0.03982
OM64239	7.54	0.03908
OM42052	6.32229	0.03875
OM28835	7.56364	0.03819
OM35623	9.44711	0.03682
OM22448	9.20987	0.03681
OM63251	11.5442	0.03546
OM44679	24.7257	0.0351
OM40906	14.004	0.03454
OM20907	5.3035	0.03181
OM20600	5.78624	0.02476
OM20499	9.59262	0.02313
OM19904	15.1808	0.02097
OM46934	5.07227	0.009877
OM60945	5.32172	0.008994
OM39290	17.7138	0.007814
OM64421	10.063	0.007767
OM33876	40.3029	0.00756
OM22680	5.39637	0.007276
OM48876	6.8576	0.00726
OM45206	4.02576	0.007228
OM45958	9.08145	0.006622
OM19503	6.08386	0.006156
OM20937	4.37505	0.006049
OM24916	4.46191	0.004842

## Sheet: Fig1D
sample_name	ctDNA aneuploidy fraction
Control076	0.05674
Control078	0.08613
Control079	0.04677
Control080	0.1223
Control091	0.06126
Control092	0.06506
Control093	0.05483
Control094	0.06544

## Sheet: Fig2A-F
sample_name	tumor_fraction	group	AR_log2_copy_number_ratio	ARenh_log2_copy_number_ratio	AR_HGVSp_Short	TOTAL_ARGSRs	ar_lbd_truncation	ar_ecdna	snv_likely_somatic
OM14132	0.8461	group1	-0.0813996	0.101444	p.H875Y	0	no	no	yes
OM19513	0.7906	group1	0.65554	0.915118	NA	2	no	yes	yes
OM29698	0.72	group1	-0.259423	-0.130657	NA	0	no	no	yes
OM58149	0.6548	group1	2.75346	2.68958	NA	3	no	yes	yes
OM30430	0.6327	group1	-0.548336	-0.153761	NA	0	no	no	no
OM55572	0.5451	group1	-0.0856822	0.365777	p.H875Y	0	no	no	yes
OM52628	0.5177	group1	2.98117	3.07787	NA	1	no	no	yes
OM63201	0.4777	group1	2.92674	3.383	NA	10	no	yes	no
OM47180	0.4689	group1	0.905406	0.825281	NA	0	no	no	no
OM20788	0.4554	group1	-0.206082	-0.22171	NA	0	no	no	yes
OM34912	0.4157	group1	2.59154	3.13547	NA	5	no	yes	no
OM72485	0.4153	group1	2.37116	2.10865	NA	1	no	no	yes
OM74553	0.4093	group1	0.729201	1.21452	NA	0	no	no	yes
OM46167	0.3919	group1	2.37258	2.01993	NA	0	no	no	yes
OM30962	0.3907	group1	2.56631	2.4704	NA	0	no	no	yes
OM65114	0.3891	group1	2.8192	2.50294	NA	0	no	no	yes
OM17751	0.3616	group1	3.4684	3.05207	NA	1	no	no	yes
OM43592	0.3594	group1	1.65171	1.25829	NA	1	yes	no	no
OM60917	0.3594	group1	1.21273	1.18755	NA	0	no	no	yes
OM27055	0.3494	group1	0.471292	0.382387	NA	0	no	no	yes
OM27720	0.3484	group1	1.4276	1.47363	NA	3	no	yes	yes
OM42092	0.3414	group1	0.29649	0.522985	NA	0	no	no	yes
OM41248	0.3314	group1	3.17785	3.27962	NA	1	no	no	yes
OM44788	0.3284	group1	0.691913	0.560414	NA	0	no	no	yes
OM29966	0.3138	group1	0.181838	0.13853	NA	2	no	no	no
OM16775	0.3081	group1	-0.413778	-0.407129	NA	0	no	no	yes
OM62682	0.3017	group1	0.785608	1.24955	NA	0	no	no	yes
OM29991	0.297	group1	0.700842	0.573011	NA	0	no	no	yes
OM66290	0.2952	group1	-0.0140138	0.00627915	NA	0	no	no	no
OM72689	0.291	group1	3.12356	2.97881	NA	3	no	yes	yes
OM31733	0.2818	group1	0.217757	0.394459	NA	0	no	no	yes
OM26329	0.2787	group1	2.03625	1.92355	NA	5	no	yes	yes
OM24857	0.2783	group1	0.756952	0.733303	NA	0	no	no	no
OM50221	0.2693	group1	2.03668	2.05012	NA	1	no	no	yes
OM78186	0.2674	group1	0.0826988	0.520293	NA	0	no	no	yes
OM70765	0.2639	group1	2.89162	2.78488	NA	9	no	yes	yes
OM71669	0.2635	group1	2.72034	2.67405	NA	3	no	yes	yes
OM27729	0.2613	group1	2.75158	0.227218	NA	1	no	no	no
OM48020	0.2514	group1	0.0601931	0.222838	NA	0	no	no	no
OM25442	0.2508	group1	-0.382999	0.742585	NA	1	no	no	yes
OM65967	0.2492	group1	0.509746	0.419789	NA	0	no	no	no
OM26911	0.2488	group1	0.8811	1.39425	NA	1	no	no	yes
OM31689	0.2463	group1	-0.00379918	0.0173283	NA	0	no	no	no
OM74546	0.2426	group1	0.55973	0.510471	NA	0	no	no	no
OM64893	0.2382	group1	0.04107	-0.0845497	NA	0	no	no	yes
OM48912	0.238	group1	-0.443528	-0.437077	NA	0	no	no	yes
OM50920	0.2347	group1	1.83758	1.78264	NA	3	no	yes	yes
OM72544	0.2331	group1	1.06696	0.89418	NA	1	no	no	yes
OM68975	0.2328	group1	1.09062	0.912339	NA	0	no	no	yes
OM46412	0.2279	group1	-0.170455	0.8773	NA	0	no	no	no
OM54343	0.2279	group1	2.40611	2.20467	NA	1	no	no	yes
OM63697	0.2271	group1	0.525106	0.544561	NA	0	no	no	no
OM24884	0.2263	group1	0.722721	0.368824	NA	1	yes	no	no
OM31564	0.2259	group1	1.72671	1.59777	NA	0	no	no	no
OM22451	0.2252	group1	1.72252	1.68746	NA	0	no	no	no
OM42421	0.2195	group1	1.69807	1.53389	NA	5	no	yes	no
OM44231	0.2195	group1	0.229845	0.263521	NA	0	no	no	yes
OM61219	0.2194	group1	0.0828099	0.0938979	NA	1	no	no	no
OM57683	0.2191	group1	4.17574	3.96979	NA	1	no	no	yes
OM31732	0.2182	group1	-0.365903	-0.112014	NA	0	no	no	no
OM67125	0.2178	group1	-0.045156	-0.0437664	NA	0	no	no	no
OM42434	0.2165	group1	0.0197359	-0.0242643	NA	0	no	no	no
OM77299	0.2156	group1	2.73598	2.87975	NA	1	no	no	yes
OM24910	0.2131	group1	1.94422	1.82311	NA	1	yes	no	no
OM75736	0.2103	group1	1.51688	1.26805	NA	0	no	no	no
OM29695	0.21	group1	0.546738	0.488102	NA	0	no	no	yes
OM64698	0.2089	group1	-0.042153	-0.0551019	NA	0	no	no	yes
OM66736	0.2089	group1	0.00959057	-0.168091	NA	0	no	no	yes
OM43713	0.2087	group1	-0.0100159	0.176682	NA	0	no	no	yes
OM50897	0.2079	group1	-0.0497155	-0.0141087	NA	2	no	no	no
OM67599	0.2075	group1	1.08063	0.968119	NA	0	no	no	yes
OM61383	0.2054	group1	-0.0655659	-0.0283147	NA	0	no	no	no
OM25912	0.2043	group1	-0.00662214	0.0827561	NA	0	no	no	no
OM54040	0.2042	group1	0.274541	0.0995749	NA	0	no	no	yes
OM49423	0.2004	group1	0.00195747	0.0285482	NA	0	no	no	yes
OM61152	0.1975	group1	0.0502731	0.113381	NA	0	no	no	no
OM62983	0.197	group1	0.040188	0.0625419	NA	0	no	no	no
OM73306	0.1966	group1	0.0354835	1.28299	NA	0	no	no	no
OM57251	0.1964	group1	1.69126	1.60854	NA	1	no	no	yes
OM61158	0.1959	group1	-0.055074	-0.0801364	NA	0	no	no	no
OM50767	0.1947	group1	0.127975	0.164846	NA	0	no	no	yes
OM26654	0.1939	group1	1.62568	1.53943	NA	1	no	no	yes
OM16769	0.1924	group1	3.56623	3.38538	NA	14	no	yes	yes
OM19971	0.1922	group1	3.10125	3.07751	NA	12	yes	yes	yes
OM59028	0.1921	group1	2.69729	2.88336	NA	0	no	no	yes
OM55976	0.1914	group1	-0.689762	-0.299836	p.H875Y	0	no	no	yes
OM58444	0.1889	group1	-0.0885877	-0.0913454	p.H875Y	0	no	no	yes
OM58891	0.1886	group1	0.0279233	0.0787999	NA	0	no	no	no
OM22201	0.1885	group1	-0.0387915	0.00571364	p.W742L	0	no	no	yes
OM63123	0.188	group1	-0.0560736	-0.0654221	NA	0	no	no	no
OM21276	0.1863	group1	0.795209	0.947596	NA	0	no	no	yes
OM66989	0.1861	group1	1.16906	1.0529	NA	2	no	yes	no
OM62142	0.1859	group1	-0.018544	-0.039886	NA	0	no	no	yes
OM27439	0.1847	group1	-0.130784	-0.103224	NA	0	no	no	no
OM65536	0.1838	group1	0.334454	0.271401	NA	0	no	no	no
OM38857	0.1825	group1	0.238017	0.361172	NA	0	no	no	yes
OM76148	0.1822	group1	0.0370911	-0.00822778	NA	0	no	no	yes
OM59445	0.1814	group1	0.047691	-0.0258131	NA	0	no	no	yes
OM64900	0.1787	group1	0.0704246	0.0609676	NA	0	no	no	no
OM71875	0.1779	group1	-0.0366496	0.0234759	NA	0	no	no	no
OM67882	0.1774	group1	0.0177954	0.0934924	NA	0	no	no	no
OM42738	0.177	group1	1.23892	0.766408	NA	0	no	no	no
OM29042	0.1769	group1	2.16049	2.30183	NA	0	no	no	no
OM53415	0.1758	group1	-0.122427	-0.0847895	NA	0	no	no	no
OM57349	0.1755	group1	-0.0353122	-0.0100751	NA	0	no	no	no
OM30205	0.1747	group1	0.687886	0.565831	NA	3	no	yes	no
OM78175	0.1743	group1	3.27943	3.00912	NA	0	no	no	no
OM47080	0.1734	group1	-0.0782485	-0.0866892	NA	0	no	no	no
OM66469	0.1724	group1	-0.0468657	-0.0531421	p.W742L	0	no	no	yes
OM50915	0.1718	group1	0.60859	0.433013	NA	3	no	yes	no
OM68274	0.1711	group1	-0.0512568	-0.0484556	NA	0	no	no	no
OM53166	0.1704	group1	1.16206	1.20984	NA	0	no	no	no
OM72187	0.169	group1	2.59032	2.13429	NA	0	no	no	yes
OM57962	0.1687	group1	-0.0674835	-0.0419669	NA	0	no	no	yes
OM51230R1	0.168	group1	0.0995342	0.130342	NA	0	no	no	yes
OM54073	0.1672	group1	1.86025	1.37814	NA	2	yes	yes	yes
OM21119	0.1671	group1	-0.080813	-0.00557866	NA	0	no	no	no
OM30357	0.1671	group1	0.346902	0.268407	NA	0	no	no	no
OM30998	0.1667	group1	-0.0795639	-0.0562554	p.H875Y	0	no	no	yes
OM66782	0.1663	group1	0.100627	0.0954825	NA	0	no	no	no
OM34521	0.1659	group1	2.42809	2.90643	NA	2	no	no	no
OM66231	0.1657	group1	0.0326989	0.0380761	NA	0	no	no	no
OM67546	0.1657	group1	-0.0962777	-0.120397	NA	0	no	no	no
OM34379	0.1646	group1	2.42591	1.90048	NA	0	no	no	no
OM21529	0.1643	group1	1.73884	0.00884432	NA	0	no	no	yes
OM67400	0.164	group1	0.0134666	-0.00298489	NA	0	no	no	no
OM58476	0.163	group1	-0.0332976	-0.0758317	NA	0	no	no	no
OM76397	0.1622	group1	0.0391754	0.0461617	NA	1	no	no	no
OM50665	0.1621	group1	-0.0538386	-0.0667933	NA	0	no	no	no
OM17489	0.1619	group1	0.0733761	0.440206	NA	0	no	no	no
OM62973	0.1617	group1	0.527452	0.517618	NA	0	no	no	yes
OM68036	0.1613	group1	1.05475	1.05016	NA	2	no	yes	yes
OM33717	0.1611	group1	1.77465	1.19426	NA	0	no	no	no
OM55487	0.1602	group1	0.254028	0.000206675	NA	0	no	no	no
OM74193	0.16	group1	-0.117529	-0.258269	p.H875Y	0	no	no	yes
OM74495	0.16	group1	1.5559	1.41292	NA	4	yes	yes	no
OM20081	0.1592	group1	0.060101	0.0300579	NA	0	no	no	no
OM73523	0.1591	group1	-0.0556111	0.156324	NA	0	no	no	yes
OM47204R1	0.1588	group1	-0.0805949	0.0528679	NA	0	no	no	no
OM17188	0.1581	group1	0.341299	0.349826	NA	0	no	no	yes
OM70416	0.158	group1	-0.126636	-0.0282407	NA	0	no	no	no
OM74570	0.1577	group1	0.0125671	0.156294	NA	0	no	no	no
OM44244	0.1572	group1	0.201674	1.27321	NA	0	no	no	no
OM66458	0.157	group1	-0.0645693	-0.0596058	NA	0	no	no	no
OM77335	0.1568	group1	0.00574625	0.00606268	NA	0	no	no	no
OM55836	0.1567	group1	0.782573	0.805309	NA	2	no	yes	no
OM67549	0.1565	group1	0.0865024	0.112294	NA	0	no	no	no
OM20017	0.1563	group1	0.0207202	0.0297736	NA	0	no	no	no
OM27004	0.1563	group1	0.105477	0.0778356	NA	0	no	no	no
OM59707	0.1558	group1	0.0529701	0.0708109	NA	0	no	no	no
OM47787	0.1557	group1	0.639243	0.86298	NA	0	no	no	yes
OM52122	0.1553	group1	0.385097	0.47586	NA	0	no	no	no
OM42634	0.1551	group1	-0.0868076	-0.0108993	NA	0	no	no	no
OM53976	0.155	group1	3.96252	4.03094	NA	1	no	no	yes
OM18005	0.1549	group1	-0.220235	-0.121263	NA	0	no	no	no
OM56290	0.1548	group1	0.151222	0.271147	NA	0	no	no	no
OM69200	0.154	group1	2.12826	1.92717	NA	0	no	no	no
OM66235	0.1538	group1	-0.0274183	0.0606295	NA	0	no	no	yes
OM73207	0.1535	group1	-0.00488837	0.0426863	NA	0	no	no	no
OM29738	0.1533	group1	-0.0317718	-0.0436575	NA	0	no	no	no
OM73544	0.1533	group1	-0.072402	-0.094374	NA	0	no	no	yes
OM75119	0.1525	group1	-0.00574852	-0.0901341	NA	0	no	no	no
OM65438	0.1524	group1	-0.00577988	0.0110069	NA	0	no	no	yes
OM22100	0.1523	group1	2.05084	1.76271	NA	0	no	no	yes
OM51637	0.1517	group1	-0.00847624	0.0505535	NA	2	no	no	yes
OM37418	0.1509	group1	0.128262	0.0628011	NA	0	no	no	no
OM52370R1	0.1509	group1	1.9772	1.38221	NA	2	no	yes	yes
OM76449	0.1505	group1	1.93829	1.71127	NA	0	no	no	yes
OM50354	0.15	group1	0.199538	0.172462	NA	5	no	no	no
OM68258	0.1499	group1	0.00683976	-0.0125224	NA	0	no	no	yes
OM63927	0.1496	group1	-0.0977715	-0.108579	NA	0	no	no	no
OM72281	0.1491	group1	1.05007	1.02082	NA	0	no	no	yes
OM56146	0.1489	group1	0.0886464	0.129252	NA	1	yes	no	no
OM75129	0.1489	group1	-0.105582	-0.108101	NA	0	no	no	no
OM33715	0.1487	group1	-0.0536602	-0.0611639	NA	1	no	no	no
OM76095	0.1487	group1	1.00169	0.79829	NA	0	no	no	yes
OM51853	0.1486	group1	-0.304113	-0.245138	NA	3	no	no	no
OM26354	0.1485	group1	-0.139645	-0.0813158	NA	0	no	no	yes
OM53988	0.1483	group1	0.137262	0.108343	NA	1	no	no	no
OM55470	0.1483	group1	1.52428	1.4409	NA	0	no	no	no
OM57881	0.1477	group1	-0.0410271	-0.0826634	NA	0	no	no	no
OM25301	0.1476	group1	-0.0519754	-0.0612947	NA	0	no	no	no
OM62313	0.1469	group1	0.256956	0.221585	NA	0	no	no	no
OM58715	0.1464	group1	0.223723	0.438182	NA	0	no	no	yes
OM20785	0.1463	group1	0.095385	0.046453	p.H875Y	0	no	no	yes
OM18586	0.1458	group1	2.77638	2.62618	NA	1	no	no	no
OM75110	0.1452	group1	0.61886	0.809263	NA	4	yes	yes	no
OM67716	0.1451	group1	0.0101794	0.0330531	NA	0	no	no	no
OM75986	0.1451	group1	-0.0525328	-0.013172	NA	0	no	no	no
OM61170	0.1447	group1	-0.0238144	-0.0705291	NA	0	no	no	no
OM15647	0.1446	group1	-0.535544	0.0144456	NA	0	no	no	no
OM19573	0.1445	group1	1.43966	1.36144	NA	4	no	yes	no
OM66695	0.1444	group1	1.10223	1.07247	NA	0	no	no	yes
OM23233	0.1443	group1	-0.134387	-0.10899	NA	0	no	no	no
OM65531	0.1443	group1	0.0993391	0.105929	NA	0	no	no	no
OM77095	0.1443	group1	-0.0807957	-0.0510219	NA	0	no	no	no
OM22192	0.1438	group1	0.260049	0.361012	NA	0	no	no	no
OM67661	0.1433	group1	0.753614	0.6584	NA	2	yes	yes	no
OM29536	0.143	group1	-0.0956738	-0.159523	NA	0	no	no	no
OM54517	0.1428	group1	0.276527	0.0100037	NA	1	no	no	no
OM22667	0.142	group3	-0.113319	-0.114161	NA	0	no	no	no
OM65013	0.142	group3	0.0296056	0.0234497	NA	0	no	no	no
OM47184	0.1419	group2	-0.109576	-0.084317	NA	0	no	no	no
OM69251	0.1419	group3	-0.109313	-0.0450917	NA	0	no	no	no
OM74830	0.1417	group2	0.0994653	0.987648	NA	0	no	no	yes
OM46878	0.1413	group2	1.3895	1.17249	NA	2	no	yes	yes
OM52927	0.1408	group2	0.44881	0.38947	NA	0	no	no	no
OM66661	0.1407	group3	-0.0648784	-0.0529811	NA	0	no	no	no
OM51200R1	0.1405	group2	0.321916	0.0058795	NA	0	no	no	yes
OM76441	0.1405	group3	0.248952	0.263963	NA	0	no	no	no
OM65476	0.1401	group3	-0.0371944	0.0107722	NA	0	no	no	no
OM59693	0.1399	group2	1.6089	1.19963	NA	13	no	yes	no
OM52837	0.1394	group2	1.36588	1.47614	NA	0	no	no	no
OM65844	0.1393	group2	0.737007	0.837314	NA	0	no	no	no
OM63692	0.1391	group3	0.0194342	0.0245307	NA	0	no	no	no
OM45575	0.139	group2	1.47314	1.37916	NA	1	no	no	yes
OM38452	0.1389	group2	1.8228	1.65883	NA	2	no	yes	yes
OM46007	0.1386	group3	-0.0381391	-0.0511856	NA	0	no	no	no
OM33533	0.1386	group3	-0.0539368	-0.0397619	NA	0	no	no	no
OM24200	0.1384	group3	-0.0914974	-0.121381	NA	0	no	no	no
OM48161	0.1384	group3	-0.0104526	0.0753257	NA	0	no	no	no
OM62827	0.1374	group2	-0.116852	-0.028686	NA	0	no	no	yes
OM45739	0.1365	group2	1.53896	1.9303	NA	0	no	no	yes
OM53916	0.1365	group2	0.0872688	0.3666	NA	1	yes	no	no
OM57916	0.1363	group2	0.347163	0.281892	NA	3	no	yes	no
OM69906	0.1361	group3	0.00221751	-0.03902	NA	0	no	no	no
OM42811	0.1359	group2	0.473687	-0.105114	NA	1	no	no	no
OM51076	0.1359	group3	-0.0600575	-0.0366481	NA	0	no	no	no
OM43746	0.1351	group3	0.198738	0.093401	NA	0	no	no	no
OM19601	0.1347	group2	0.238786	0.590814	NA	0	no	no	yes
OM67636	0.1346	group3	0.0213474	0.258227	NA	0	no	no	no
OM27328	0.1342	group2	0.382783	0.923946	NA	0	no	no	yes
OM65424	0.1337	group2	0.00454962	0.205302	p.L702H	1	no	no	yes
OM66452	0.1336	group2	-0.0677465	0.064681	NA	9	yes	no	no
OM74171	0.1332	group2	0.0880806	0.26215	NA	1	no	no	no
OM58165	0.1326	group3	-0.0181833	-0.00479807	NA	0	no	no	no
OM21717	0.1323	group2	3.0659	2.86999	NA	2	no	yes	yes
OM27285	0.1322	group2	0.202738	0.706086	NA	0	no	no	yes
OM56634	0.1316	group2	0.130167	1.00985	NA	0	no	no	yes
OM63828	0.1316	group3	0.123674	0.185938	NA	0	no	no	no
OM33518	0.1314	group2	1.32517	1.29384	NA	2	no	yes	yes
OM56552	0.1311	group2	0.256668	0.909185	NA	0	no	no	yes
OM45225	0.1299	group2	0.630971	0.59352	NA	0	no	no	no
OM66039	0.1296	group2	2.35737	2.50113	NA	1	no	no	no
OM48644	0.1291	group3	0.00225292	-0.0369094	NA	0	no	no	no
OM69769	0.129	group2	0.175493	0.626413	p.H875Y	0	no	no	yes
OM46887	0.1283	group2	1.82682	1.66205	NA	1	no	no	no
OM59114	0.1276	group3	0.0298479	0.0412173	NA	0	no	no	no
OM76767	0.127	group2	-0.106894	0.220112	NA	0	no	no	yes
OM65832	0.1264	group3	0.145817	0.191233	NA	0	no	no	no
OM41091	0.1262	group2	1.46192	1.24391	NA	0	no	no	yes
OM42970R1	0.1257	group2	0.631907	0.689807	NA	0	no	no	no
OM62745	0.1255	group2	0.09777	0.139303	NA	1	no	no	yes
OM76214	0.1252	group3	-0.0915163	0.250828	NA	0	no	no	no
OM67265	0.1251	group2	0.191218	0.167049	NA	2	no	no	yes
OM48312	0.1248	group2	0.919338	0.0138847	NA	0	no	no	yes
OM65763	0.1236	group2	-0.0824026	-0.097064	NA	2	no	no	no
OM48506	0.1221	group2	0.252434	0.35348	NA	0	no	no	yes
OM44536R1	0.1217	group2	0.372785	1.16514	NA	0	no	no	yes
OM74948	0.1216	group2	0.509996	0.736577	NA	0	no	no	no
OM21825	0.1216	group3	0.240405	0.225141	NA	0	no	no	no
OM52031R1	0.1211	group2	1.9231	1.54984	NA	0	no	no	yes
OM47664	0.12	group3	-0.0104041	0.0309649	NA	0	no	no	no
OM54977	0.1199	group2	2.44239	2.29086	NA	3	no	yes	yes
OM65592	0.1199	group3	0.0245558	0.0371416	NA	0	no	no	no
OM46425	0.1198	group2	0.0231424	0.0655373	NA	0	no	no	yes
OM30085	0.1195	group3	0.11462	0.103173	NA	0	no	no	no
OM64915	0.1193	group2	0.82472	0.800679	NA	0	no	no	yes
OM55482	0.1192	group2	2.22649	2.01731	NA	0	no	no	yes
OM73741	0.1189	group2	0.113348	0.17575	NA	2	no	no	no
OM61462	0.1188	group2	3.71298	3.49034	NA	5	yes	yes	yes
OM56214	0.1184	group2	0.0146713	-0.0331094	NA	1	no	no	no
OM35602	0.1182	group2	1.05339	1.26387	NA	0	no	no	yes
OM39599R1	0.1176	group2	1.58283	1.37071	NA	0	no	no	yes
OM60306	0.1175	group2	0.532531	0.491572	NA	0	no	no	yes
OM66981	0.117	group2	2.64142	2.24788	NA	0	no	no	yes
OM62692	0.1167	group3	0.0338465	0.0414441	NA	0	no	no	no
OM32788	0.1166	group2	3.13161	2.59152	NA	34	yes	yes	no
OM65296	0.1163	group3	-0.0435086	-0.135212	NA	0	no	no	no
OM46775	0.1161	group3	0.00633148	-0.00812171	NA	0	no	no	no
OM51659	0.1161	group3	-0.0284932	-0.000743274	NA	0	no	no	no
OM46317	0.116	group2	0.320783	0.196815	NA	4	no	yes	no
OM62526	0.1159	group2	0.792196	0.757047	NA	5	no	yes	yes
OM28442	0.1152	group2	0.933195	0.838887	NA	2	no	yes	no
OM44587	0.1144	group2	-0.0648789	-0.0405809	NA	0	no	no	yes
OM66835	0.114	group2	-0.0476381	0.0207133	NA	0	no	no	yes
OM66092	0.1136	group2	0.106392	0.0905666	NA	1	yes	no	no
OM41921	0.1134	group2	0.349034	0.479165	NA	1	no	no	no
OM55809	0.1131	group3	-0.0279493	-0.0876346	NA	0	no	no	no
OM76156	0.113	group3	-0.0160308	0.0143523	NA	0	no	no	no
OM64713	0.1117	group3	0.0586456	0.175206	NA	0	no	no	no
OM35106	0.1116	group2	0.137998	-0.480623	NA	7	yes	no	no
OM65520	0.1114	group2	-0.119791	0.0507071	p.H875Y	0	no	no	yes
OM26822	0.1108	group2	-0.0780518	-0.096846	NA	0	no	no	yes
OM51773	0.1107	group2	1.30587	1.18722	NA	2	no	yes	yes
OM66151	0.1107	group2	1.39834	1.27168	NA	0	no	no	no
OM61496	0.1103	group2	0.269072	0.851984	p.H875Y	0	no	no	yes
OM64371	0.1103	group3	-0.0195477	0.0876115	NA	0	no	no	no
OM76423	0.1099	group2	0.00121602	0.0181119	NA	0	no	no	yes
OM47052	0.1099	group3	-0.00492809	-0.0208891	NA	0	no	no	no
OM53240	0.1098	group2	2.07732	2.7191	NA	0	no	no	no
OM42864	0.1096	group2	1.90285	2.00003	NA	3	no	yes	no
OM53564	0.1095	group2	-0.0496914	-0.0412	NA	1	no	no	no
OM42647	0.1091	group2	-0.0447253	-0.0102682	NA	0	no	no	yes
OM42702	0.1089	group2	0.321219	0.272822	NA	0	no	no	no
OM66295	0.1089	group2	-0.0953187	-0.109634	NA	0	no	no	yes
OM67262	0.1087	group2	0.396537	0.0991138	NA	1	yes	no	yes
OM33869	0.1086	group3	-0.0444252	-0.045725	NA	0	no	no	no
OM74565	0.1086	group3	-0.150848	-0.0835708	NA	0	no	no	no
OM75862	0.1083	group2	0.316084	0.819361	NA	0	no	no	yes
OM76726	0.108	group2	0.508212	0.705133	NA	0	no	no	yes
OM48984	0.1079	group2	-0.0844587	-0.0481035	NA	1	no	no	no
OM52303	0.1079	group3	-0.121247	-0.0941636	NA	0	no	no	no
OM31408	0.1076	group3	-0.0642296	0.026208	NA	0	no	no	no
OM49550	0.1073	group2	-0.0756718	-0.0408423	NA	0	no	no	yes
OM51182	0.1072	group2	0.259421	0.315496	NA	0	no	no	no
OM60614	0.1068	group3	-0.0111421	-0.0168913	NA	0	no	no	no
OM58837	0.1066	group3	-0.00780935	0.0331424	NA	0	no	no	no
OM49869	0.1065	group3	-0.095329	-0.124038	NA	0	no	no	no
OM52726	0.1063	group3	0.0485837	0.058235	NA	0	no	no	no
OM67532	0.1061	group2	0.343101	0.13748	NA	0	no	no	yes
OM74594	0.106	group2	-0.0797872	-0.0572613	NA	0	no	no	yes
OM29201	0.1059	group3	-0.143809	-0.129268	NA	0	no	no	no
OM22925	0.1057	group3	0.126676	0.172829	NA	0	no	no	no
OM28743	0.1055	group2	-0.0435132	0.00937798	NA	1	no	no	yes
OM44349R1	0.1055	group2	1.21999	1.11383	NA	3	no	yes	no
OM43260	0.1054	group2	-0.226914	0.296345	p.H875Y	0	no	no	yes
OM64145	0.1053	group3	-0.13206	-0.119434	NA	0	no	no	no
OM74230	0.1053	group3	-0.103117	-0.0972408	NA	0	no	no	no
OM65663	0.1051	group2	-0.427548	-0.148105	p.H875Y	1	no	no	yes
OM61674	0.1047	group3	0.0118254	-0.0434435	NA	0	no	no	no
OM31413	0.1044	group3	-0.100259	0.0185124	NA	0	no	no	no
OM65856	0.1043	group2	1.18643	1.37515	NA	0	no	no	yes
OM25311	0.1043	group3	-0.0737379	-0.0857446	NA	0	no	no	no
OM53143	0.1037	group2	1.49484	2.21522	NA	6	no	yes	no
OM45264	0.1036	group2	0.0298765	0.0096584	NA	4	no	no	yes
OM69663	0.1035	group2	-0.887477	-1.27136	NA	0	no	no	no
OM44851	0.1029	group3	0.00301942	-0.000864495	NA	0	no	no	no
OM87304	0.1028	group3	-0.0785519	-0.0731325	NA	0	no	no	no
OM77307	0.1026	group2	0.367505	0.902134	NA	0	no	no	no
OM54366	0.1024	group2	0.209875	0.446994	NA	0	no	no	no
OM62178	0.1021	group2	-0.0315152	0.415321	NA	0	no	no	no
OM64408	0.1017	group3	0.0403271	0.0213706	NA	0	no	no	no
OM27628	0.1014	group2	1.06799	0.603728	NA	0	no	no	no
OM24612	0.1011	group2	0.509644	0.691724	NA	0	no	no	no
OM60790	0.101	group2	0.2746	0.316328	NA	0	no	no	yes
OM62713	0.1008	group2	1.30104	1.45836	NA	0	no	no	no
OM65565	0.1006	group3	-0.0851137	0.0933034	NA	0	no	no	no
OM58282	0.1004	group2	0.0685859	0.0762847	NA	0	no	no	yes
OM75062	0.1004	group2	0.404339	0.448256	NA	0	no	no	no
OM59793	0.1004	group3	0.0318978	0.0745804	NA	0	no	no	no
OM26295	0.1003	group3	-0.0234121	-0.0400075	NA	0	no	no	no
OM15865	0.1002	group2	-0.107713	0.00836332	NA	1	no	no	no
OM47342	0.1001	group2	0.352424	0.873853	NA	0	no	no	yes
OM69917	0.1	group3	-0.0710483	-0.056984	NA	0	no	no	no
OM54251	0.09981	group3	-0.0697602	-0.087322	NA	0	no	no	no
OM75437	0.09974	group2	0.328112	-0.0220643	NA	0	no	no	yes
OM65799	0.09922	group3	-0.0339239	0.0137896	NA	0	no	no	no
OM33696	0.09914	group3	-0.0499055	-0.0107861	NA	0	no	no	no
OM44955	0.09855	group2	-0.0067038	0.0273026	NA	0	no	no	yes
OM20101	0.09851	group2	0.78754	0.725086	NA	0	no	no	no
OM42808	0.09848	group3	-0.318757	-0.138184	NA	0	no	no	no
OM43692	0.09802	group2	1.10563	0.937629	NA	2	no	yes	no
OM62073	0.09791	group2	0.992246	1.22382	NA	3	no	yes	no
OM17083	0.09773	group3	-0.0449385	-0.00923312	NA	0	no	no	no
OM44311	0.09755	group2	0.515407	0.227613	NA	0	no	no	no
OM62046	0.09747	group3	0.114342	0.124141	NA	0	no	no	no
OM60270	0.09745	group2	0.411948	0.378286	NA	0	no	no	no
OM79517	0.0974	group2	0.463323	0.391808	NA	2	no	yes	yes
OM59807	0.09738	group2	0.313026	0.129499	NA	3	no	yes	no
OM53296R1	0.09732	group2	0.708177	0.848336	NA	0	no	no	no
OM60839	0.0972	group3	-0.0459329	-0.0499941	NA	0	no	no	no
OM58456	0.09704	group3	-0.0521659	-0.0651068	NA	0	no	no	no
OM47406	0.09686	group3	-0.0378179	-0.0645565	NA	0	no	no	no
OM52335	0.09659	group3	0.161022	0.142246	NA	0	no	no	no
OM45364R1	0.09639	group2	0.432094	0.447939	NA	0	no	no	no
OM29650	0.09617	group2	0.999845	0.774879	NA	0	no	no	no
OM44683	0.09615	group2	1.35172	1.36769	NA	2	no	yes	yes
OM33709	0.09606	group2	0.976241	0.14161	NA	2	no	yes	no
OM100497	0.09528	group3	-0.0921755	-0.0898927	NA	0	no	no	no
OM56028	0.09501	group3	-0.00413239	-0.0359827	NA	0	no	no	no
OM46112	0.09483	group2	0.858745	0.164874	NA	0	no	no	no
OM31749	0.09469	group2	0.341737	0.335906	NA	0	no	no	no
OM73876	0.09411	group2	0.348972	0.242677	NA	5	no	yes	no
OM26936	0.09409	group2	1.98629	1.41273	NA	2	no	yes	no
OM66251	0.09407	group3	0.0222469	0.0432399	NA	0	no	no	no
OM65477	0.09393	group2	0.0381294	0.0225282	NA	2	no	no	no
OM61708	0.09393	group3	0.0154683	0.0832201	NA	0	no	no	no
OM65705	0.09392	group2	0.410518	0.367485	NA	0	no	no	no
OM75713	0.09386	group3	-0.0133271	-0.0323057	NA	0	no	no	no
OM19458	0.09378	group3	0.0479503	0.0157259	NA	0	no	no	no
OM30364	0.09375	group2	0.775811	0.571616	NA	0	no	no	no
OM53839	0.09373	group3	0.00835242	0.0121521	NA	0	no	no	no
OM45292	0.09308	group3	-0.0758887	0.145073	NA	0	no	no	no
OM68264	0.09301	group2	1.29314	1.1129	NA	5	yes	yes	yes
OM66521	0.093	group3	0.000295884	0.0068965	NA	0	no	no	no
OM68147	0.09277	group3	0.0170592	0.0561404	NA	0	no	no	no
OM24182	0.09276	group2	1.23004	0.90028	NA	0	no	no	no
OM54378	0.09258	group2	-0.0947564	0.331286	p.H875Y	0	no	no	yes
OM42679	0.09224	group2	0.0350882	0.0137527	NA	1	no	no	no
OM68843	0.09187	group3	-0.0217181	-0.0408172	NA	0	no	no	no
OM68083	0.0918	group3	-0.00550415	-0.00726222	NA	0	no	no	no
OM52858	0.09168	group2	0.19883	0.204672	NA	1	no	no	yes
OM29430	0.09156	group2	0.166471	0.30544	NA	0	no	no	no
OM46484	0.09135	group2	0.660502	0.626307	NA	0	no	no	no
OM42137	0.09111	group3	-0.0907668	-0.0599862	NA	0	no	no	no
OM76201	0.09107	group3	-0.0506638	-0.000480092	NA	0	no	no	no
OM63745	0.09101	group2	0.0793937	0.0786143	NA	0	no	no	yes
OM75231	0.09089	group3	-0.0394096	0.00152689	NA	0	no	no	no
OM63712	0.09076	group2	0.227667	0.276403	NA	2	no	no	no
OM69277	0.0907	group3	-0.0294227	-0.0226337	NA	0	no	no	no
OM22937	0.09064	group3	-0.0661081	-0.0460182	NA	0	no	no	no
OM61408	0.09061	group2	0.0354919	0.00495569	NA	0	no	no	yes
OM43574	0.09054	group2	1.03044	0.672203	NA	0	no	no	no
OM67776	0.09048	group2	0.100569	0.120061	NA	0	no	no	yes
OM64702	0.09044	group2	0.23464	0.699111	NA	1	no	no	yes
OM58368	0.09023	group3	-0.0171968	-0.0522075	NA	0	no	no	no
OM63301	0.09018	group2	0.296586	0.0653465	p.H875Y	0	no	no	yes
OM68230	0.08972	group2	0.254725	0.274915	NA	4	yes	no	no
OM15241	0.08942	group2	0.696853	0.810239	NA	0	no	no	no
OM60044	0.08935	group2	0.63425	0.578702	NA	1	no	no	no
OM21423	0.08932	group3	0.0413266	0.0724241	NA	0	no	no	no
OM44967	0.08932	group3	-0.0603496	-0.00251627	NA	0	no	no	no
OM63323	0.0893	group2	0.00411978	-0.0602676	NA	0	no	no	yes
OM56908	0.08925	group3	0.00678166	-0.0216638	NA	0	no	no	no
OM60936	0.08919	group3	-0.0481125	-0.119611	NA	0	no	no	no
OM63390	0.08895	group2	0.0713271	0.101879	NA	0	no	no	no
OM72498	0.08889	group3	0.0131325	0.0572686	NA	0	no	no	no
OM24844	0.08868	group2	0.682752	0.181133	NA	6	no	yes	yes
OM57892	0.08833	group2	0.06439	0.0460669	NA	1	no	no	no
OM64470	0.08829	group3	0.00234621	-0.0312858	NA	0	no	no	no
OM45600	0.08818	group3	0.0489636	-0.0161108	NA	0	no	no	no
OM44845	0.08806	group3	-0.0108283	-0.00280341	NA	0	no	no	no
OM64879	0.08802	group3	0.123711	-0.0992632	NA	0	no	no	no
OM29929	0.08792	group3	-0.043189	-0.014849	NA	0	no	no	no
OM44815	0.08791	group3	-0.0336807	-0.0160769	NA	0	no	no	no
OM44452	0.08776	group2	0.126607	0.103916	NA	0	no	no	yes
OM66045	0.08775	group2	-0.176771	-0.267116	NA	0	no	no	yes
OM44698	0.08774	group2	0.318745	0.318645	NA	2	no	yes	no
OM49440R1	0.08764	group2	1.51263	1.51515	NA	0	no	no	no
OM66130	0.0876	group3	-0.00791331	0.00659757	NA	0	no	no	no
OM39633	0.08725	group2	-0.0262138	0.0731972	NA	2	yes	no	no
OM44809	0.08722	group3	0.000601184	-0.00669008	NA	0	no	no	no
OM24928	0.08713	group3	-0.0243654	-0.0323705	NA	0	no	no	no
OM76235	0.08699	group2	0.0508858	-0.00953256	NA	0	no	no	yes
OM33874	0.08691	group3	0.148308	0.0737827	NA	0	no	no	no
OM33811	0.0869	group2	1.08632	0.720275	NA	1	no	no	no
OM39146	0.08657	group3	0.0137299	-0.00362531	NA	0	no	no	no
OM58492	0.08648	group3	0.0546068	0.0657429	NA	0	no	no	no
OM24470	0.08644	group3	-0.0269921	-0.0386814	NA	0	no	no	no
OM24583	0.08643	group3	-0.051218	-0.0705065	NA	0	no	no	no
OM25133	0.08641	group3	0.237443	0.222089	NA	0	no	no	no
OM40937	0.0863	group3	0.03336	-0.0676493	NA	0	no	no	no
OM66612	0.08629	group3	0.0903841	0.192131	NA	0	no	no	no
OM75970	0.08625	group2	0.0557707	0.0801914	NA	1	no	no	no
OM36190	0.08619	group3	-0.152239	0.0430953	NA	0	no	no	no
OM66422	0.0859	group3	-0.0201393	-0.0127223	NA	0	no	no	no
OM45434	0.08573	group2	-0.0634145	-0.145442	NA	2	no	no	no
OM68446	0.08514	group3	-0.00573581	-0.00415802	NA	0	no	no	no
OM31491	0.08499	group3	-0.0848124	-0.103067	NA	0	no	no	no
OM42857	0.08475	group2	0.374652	0.331111	NA	0	no	no	no
OM64817	0.08471	group3	-0.00577713	-0.00284268	NA	0	no	no	no
OM46658	0.08461	group3	-0.0325436	-0.0170473	NA	0	no	no	no
OM22755	0.08442	group2	0.759774	0.672598	NA	0	no	no	no
OM76412	0.08437	group2	-0.0126727	0.0194546	NA	0	no	no	no
OM30372	0.08436	group3	-0.0320184	0.00696923	NA	0	no	no	no
OM22660	0.08431	group3	-0.168498	-0.142594	NA	0	no	no	no
OM57112	0.08408	group3	-0.028664	-0.0807854	NA	0	no	no	no
OM31035	0.08407	group3	0.0675015	0.0909775	NA	0	no	no	no
OM65522	0.08407	group3	0.0199985	-0.0868516	NA	0	no	no	no
OM64795	0.08406	group2	0.6614	0.336625	NA	3	no	yes	no
OM54588	0.08325	group2	0.696773	0.680836	NA	0	no	no	no
OM47562	0.08319	group3	-0.0818139	0.00882344	NA	0	no	no	no
OM49740	0.08315	group3	-0.0605266	-0.0946292	NA	0	no	no	no
OM40759	0.08314	group3	-0.0271802	-0.0415507	NA	0	no	no	no
OM35525	0.0829	group3	0.123503	-0.135318	NA	0	no	no	no
OM29988	0.08276	group3	0.280612	-0.0129181	NA	0	no	no	no
OM30455	0.08268	group2	-0.0355125	-0.0451793	NA	2	no	no	no
OM68610	0.08236	group3	0.0528967	0.0586605	NA	0	no	no	no
OM17515	0.08197	group2	-0.00104002	0.0332352	NA	0	no	no	yes
OM64167	0.08052	group3	-0.030739	-0.0278662	NA	0	no	no	no
OM40893	0.08033	group3	-0.068465	-0.0983038	NA	0	no	no	no
OM43068	0.08004	group3	0.0252743	-0.00685518	NA	0	no	no	no
OM57094	0.07939	group2	2.14784	2.17045	NA	0	no	no	no
OM68073	0.07932	group2	0.394363	0.33292	NA	0	no	no	no
OM29558	0.07924	group3	-0.020401	0.0643072	NA	0	no	no	no
OM33117	0.07923	group3	0.00258257	-0.00185336	NA	0	no	no	no
OM87298	0.07915	group2	-0.139294	-0.122628	NA	1	no	no	no
OM58603	0.07895	group3	0.00727576	-0.00526263	NA	0	no	no	no
OM74126	0.07851	group3	0.00943672	0.0362545	NA	0	no	no	no
OM75277	0.07848	group3	0.0516171	0.186543	NA	0	no	no	no
OM62838	0.07834	group2	0.884984	0.822515	NA	4	no	yes	no
OM67314	0.07809	group3	0.0235437	0.0807786	NA	0	no	no	no
OM67955	0.07725	group2	0.617565	0.637754	NA	0	no	no	no
OM58082	0.07725	group2	-0.0606096	-0.051839	NA	0	no	no	yes
OM76696	0.07692	group3	-0.066782	-0.147865	NA	0	no	no	no
OM57428	0.07684	group2	0.0498857	0.0286816	NA	1	no	no	no
OM30644	0.07616	group3	-0.0806607	-0.0613182	NA	0	no	no	no
OM54843	0.07611	group3	-0.104733	-0.125349	NA	0	no	no	no
OM31375	0.07537	group3	0.155642	-0.0464719	NA	0	no	no	no
OM41928	0.07492	group3	0.293001	0.230113	NA	0	no	no	no
OM55151	0.07478	group2	0.245898	0.204425	NA	0	no	no	no
OM64322	0.07448	group3	-0.0157448	-0.0222531	NA	0	no	no	no
OM45595	0.07367	group3	-0.0145148	-0.0197919	NA	0	no	no	no
OM46914	0.07342	group3	-0.23085	-0.0668698	NA	0	no	no	no
OM21289	0.0731	group3	0.164803	-0.0872267	NA	0	no	no	no
OM56795	0.07306	group3	-0.0146559	0.178057	NA	0	no	no	no
OM64965	0.07281	group2	2.13151	1.85952	NA	0	no	no	yes
OM48583	0.07272	group2	-0.0296379	-0.0117794	NA	2	no	no	yes
OM75942	0.07182	group3	0.03972	0.0905165	NA	0	no	no	no
OM18407	0.07169	group3	-0.120237	-0.129333	NA	0	no	no	no
OM42528	0.07111	group2	-0.00187792	0.00849305	NA	0	no	no	yes
OM39476	0.07106	group3	-0.0205241	0.0107285	NA	0	no	no	no
OM76126	0.07091	group3	-0.101636	-0.0945311	NA	0	no	no	no
OM18988	0.07084	group3	0.0343765	0.0196665	NA	0	no	no	no
OM62955	0.07077	group3	0.0113588	0.051447	NA	0	no	no	no
OM51480	0.07076	group2	0.425633	0.272265	NA	2	no	yes	no
OM59810	0.07067	group3	-0.00638524	-0.0274225	NA	0	no	no	no
OM33821	0.07052	group3	-0.0812883	-0.0298859	NA	0	no	no	no
OM62851	0.07051	group3	-0.0663331	-0.0558138	NA	0	no	no	no
OM61466	0.07026	group3	-0.0223622	-0.0307674	NA	0	no	no	no
OM50042	0.06995	group2	-0.0819149	-0.147888	NA	6	no	no	no
OM24333	0.06986	group2	0.106417	0.131027	NA	0	no	no	yes
OM73692	0.06986	group2	0.234575	0.291018	NA	3	no	no	no
OM54804	0.0698	group3	-0.148771	-0.149466	NA	0	no	no	no
OM72947	0.06961	group2	-0.0795032	-0.130824	p.H875Y	0	no	no	yes
OM34910	0.06961	group3	0.0266227	0.0902934	NA	0	no	no	no
OM64391	0.06959	group3	0.00695745	-0.0199386	NA	0	no	no	no
OM24479	0.06948	group2	-0.232216	-0.232676	NA	0	no	no	no
OM66442	0.0694	group2	0.0366716	0.0682941	NA	0	no	no	yes
OM54360	0.06937	group3	-0.0205456	0.00508825	NA	0	no	no	no
OM76474	0.06917	group2	-0.120812	-0.159178	NA	4	no	no	no
OM64657	0.06892	group2	0.0484324	-0.168262	p.H875Y	0	no	no	yes
OM43500	0.0689	group3	-0.0205218	-0.011874	NA	0	no	no	no
OM69351	0.06869	group3	-0.11341	-0.0593566	NA	0	no	no	no
OM33691	0.06864	group2	0.239268	0.105687	NA	3	no	no	no
OM62816	0.06864	group3	-0.0194098	-0.009582	NA	0	no	no	no
OM29678	0.06845	group2	-0.0193759	0.0376447	NA	0	no	no	yes
OM64384	0.06825	group3	-0.0496293	-0.00452748	NA	0	no	no	no
OM70052	0.06802	group2	-0.00997525	-0.0375564	NA	1	no	no	no
OM75653	0.06794	group3	0.0847606	0.112248	NA	0	no	no	no
OM33881	0.06793	group2	0.624019	0.657704	NA	1	no	no	no
OM48668	0.06785	group3	0.0125086	0.0153699	NA	0	no	no	no
OM57001	0.06778	group3	-0.00334124	0.0324615	NA	0	no	no	no
OM51079	0.06777	group2	0.27741	0.0399495	NA	3	no	no	no
OM57409	0.06762	group3	-0.0368668	-0.0456068	NA	0	no	no	no
OM74083	0.06753	group2	0.407705	0.416665	NA	0	no	no	no
OM64623	0.06741	group3	0.0264795	0.0544171	NA	0	no	no	no
OM45590	0.06738	group3	-0.0192639	0.0209558	NA	0	no	no	no
OM57920	0.06718	group2	-0.0654786	-0.0359098	NA	0	no	no	yes
OM74090	0.06704	group2	-0.0473729	-0.00893669	p.H875Y	0	no	no	yes
OM40377	0.06703	group3	-0.091566	-0.0769232	NA	0	no	no	no
OM65235	0.06685	group2	0.903926	0.750613	NA	15	yes	yes	no
OM72103	0.06685	group3	-0.0051495	-0.0064116	NA	0	no	no	no
OM68976	0.06672	group2	-0.0972981	-0.0291192	NA	0	no	no	no
OM29543	0.06657	group2	-0.0553299	-0.0290604	NA	1	no	no	no
OM63561	0.0665	group2	-0.325353	-0.382427	NA	0	no	no	no
OM59697	0.0664	group2	-0.0394023	0.424504	NA	0	no	no	no
OM42403	0.06638	group2	-0.0742161	-0.0894754	NA	1	no	no	no
OM70211	0.06619	group3	0.152192	0.291035	NA	0	no	no	no
OM68658	0.06611	group3	-0.0430536	-0.00188457	NA	0	no	no	no
OM55671	0.0658	group2	-0.0502032	-0.070227	NA	2	no	no	no
OM64250	0.06573	group3	0.190517	0.191852	NA	0	no	no	no
OM16447	0.06558	group3	-0.0631764	-0.102452	NA	0	no	no	no
OM44482	0.06549	group2	0.13957	0.349989	NA	0	no	no	no
OM46890	0.06539	group3	-0.00602694	0.0698501	NA	0	no	no	no
OM19377	0.06537	group3	-0.159082	0.120367	NA	0	no	no	no
OM21066	0.06527	group2	0.321418	0.338795	NA	0	no	no	no
OM52346	0.06522	group3	-0.0163533	-6.56409e-05	NA	0	no	no	no
OM64830	0.0646	group3	-0.030201	0.00422452	NA	0	no	no	no
OM22402	0.06442	group3	-0.102175	-0.0729264	NA	0	no	no	no
OM40738	0.06438	group3	0.224929	0.12875	NA	0	no	no	no
OM65007	0.0641	group2	0.271015	0.128846	NA	1	no	no	no
OM67452	0.06401	group3	-0.101872	-0.100326	NA	0	no	no	no
OM46175	0.064	group3	0.0585022	0.0663575	NA	0	no	no	no
OM52129	0.06374	group3	0.0550851	-0.0660804	NA	0	no	no	no
OM43739	0.0635	group3	0.0221887	0.0804079	NA	0	no	no	no
OM65246	0.06318	group3	0.0508771	0.107971	NA	0	no	no	no
OM68503	0.06314	group3	-0.0193513	-0.0119408	NA	0	no	no	no
OM54106	0.063	group2	0.339437	0.470531	NA	1	yes	no	no
OM62817	0.0625	group3	-0.0582545	-0.040651	NA	0	no	no	no
OM53436	0.06237	group3	-0.0710626	0.00138306	NA	0	no	no	no
OM73049	0.06235	group2	-0.00959518	-0.0271196	NA	1	no	no	no
OM54493	0.06235	group3	-0.0619655	-0.0404091	NA	0	no	no	no
OM32533	0.0623	group3	-0.119252	-0.131841	NA	0	no	no	no
OM59488	0.06228	group3	0.0311184	-0.0082039	NA	0	no	no	no
OM30661	0.06225	group3	-0.0802902	-0.0738999	NA	0	no	no	no
OM83550	0.06204	group2	-0.110651	-0.0667925	NA	1	no	no	no
OM76744	0.06204	group3	-0.0260103	0.00204847	NA	0	no	no	no
OM39693	0.06201	group2	0.00178992	0.0480867	NA	1	no	no	no
OM31548	0.06186	group3	-0.0135714	-0.000239318	NA	0	no	no	no
OM48674	0.06182	group2	-0.00768847	-0.00324611	NA	0	no	no	yes
OM77488	0.06182	group2	0.0250925	0.141214	NA	2	no	no	no
OM55822	0.06179	group2	0.0809359	0.164892	NA	0	no	no	yes
OM72560	0.06178	group3	-0.0490218	-0.0378833	NA	0	no	no	no
OM74378	0.06175	group3	-0.0858843	-0.07082	NA	0	no	no	no
OM45453	0.06164	group3	-0.0285443	-0.00893781	NA	0	no	no	no
OM43050	0.0616	group3	0.098527	0.0929415	NA	0	no	no	no
OM62325	0.06141	group3	-0.0394965	-0.0051539	NA	0	no	no	no
OM40903	0.06136	group2	-0.079659	-0.108752	NA	3	no	no	no
OM75417	0.06136	group2	1.34577	0.936896	NA	0	no	no	no
OM30256	0.06126	group2	-0.00290342	0.0337017	NA	2	no	no	no
OM76054	0.06126	group3	-0.0733751	-0.0570593	NA	0	no	no	no
OM48929	0.06122	group3	-0.07598	-0.0797473	NA	0	no	no	no
OM29870	0.06112	group2	0.759048	0.740335	NA	2	no	yes	no
OM75243	0.06104	group2	0.136449	0.153629	NA	0	no	no	yes
OM78199	0.06077	group3	-0.0621761	-0.110665	NA	0	no	no	no
OM26860	0.06056	group3	0.288803	0.25258	NA	0	no	no	no
OM47216	0.06042	group3	0.17122	0.191348	NA	0	no	no	no
OM42220	0.06041	group2	-0.105922	-0.0650473	NA	0	no	no	yes
OM72550	0.06036	group2	0.422824	0.245696	NA	2	no	yes	no
OM30322	0.06019	group3	-0.0502616	-0.0356437	NA	0	no	no	no
OM45663	0.05991	group3	-0.014811	0.00384425	NA	0	no	no	no
OM61418	0.05982	group3	-0.138982	-0.122954	NA	0	no	no	no
OM75121	0.05978	group3	-0.0941059	-0.0594954	NA	0	no	no	no
OM77113	0.05975	group3	-0.0338214	-0.0471645	NA	0	no	no	no
OM51589	0.05974	group2	-0.0228193	-0.0292202	NA	1	no	no	no
OM52140	0.05971	group3	-0.171092	-0.126683	NA	0	no	no	no
OM39263	0.05957	group2	-0.0389516	-0.0851587	NA	1	no	no	no
OM53223	0.05957	group3	-0.0261451	-0.0287604	NA	0	no	no	no
OM76049	0.05948	group3	-0.0758057	-0.0275569	NA	0	no	no	no
OM58247	0.05939	group3	0.0919683	0.163794	NA	0	no	no	no
OM51990	0.05918	group3	-0.0631368	-0.0477621	NA	0	no	no	no
OM55302	0.05914	group2	0.727118	0.516678	NA	2	no	yes	no
OM32470	0.05909	group3	-0.00569234	0.00475846	NA	0	no	no	no
OM74200	0.05906	group3	-0.0356894	-0.014402	NA	0	no	no	no
OM78449	0.059	group2	0.845088	0.8392	NA	1	no	no	no
OM57342	0.059	group3	0.191083	0.180014	NA	0	no	no	no
OM33234	0.059	group3	0.0220145	0.0322347	NA	0	no	no	no
OM52975	0.05897	group3	-0.0975949	-0.0944382	NA	0	no	no	no
OM43961	0.05889	group3	-0.0349438	-0.00144003	NA	0	no	no	no
OM61434	0.05881	group2	0.338596	0.326884	NA	0	no	no	no
OM61438	0.05866	group3	-0.0863511	-0.0918246	NA	0	no	no	no
OM63859	0.05858	group2	-0.0615458	-0.0315783	NA	2	no	no	no
OM100500	0.05858	group3	-0.0689673	-0.0852411	NA	0	no	no	no
OM69286	0.05856	group3	0.0848404	0.067992	NA	0	no	no	no
OM76066	0.05849	group3	-0.0735277	-0.0369442	NA	0	no	no	no
OM58828	0.05848	group3	0.0476002	0.052234	NA	0	no	no	no
OM54062	0.05845	group3	0.252639	0.0814363	NA	0	no	no	no
OM70408	0.0581	group3	-0.079021	-0.0613952	NA	0	no	no	no
OM65414	0.05795	group3	-0.106627	-0.0967787	NA	0	no	no	no
OM68330	0.05783	group3	-0.0884691	-0.0446258	NA	0	no	no	no
OM55840	0.05771	group2	0.228111	0.305555	NA	0	no	no	no
OM73421_1	0.05752	group3	-0.00799654	0.1598	NA	0	no	no	no
OM75329	0.05751	group3	0.0086794	0.00243554	NA	0	no	no	no
OM27279	0.0575	group3	-0.0877792	-0.0811831	NA	0	no	no	no
OM66995	0.05745	group3	-0.018355	0.0239836	NA	0	no	no	no
OM75554	0.05735	group3	-0.107933	-0.0349605	NA	0	no	no	no
OM43172	0.0573	group3	0.0329839	0.0279573	NA	0	no	no	no
OM18326	0.05727	group3	-0.00147371	-0.0124394	NA	0	no	no	no
OM72250	0.05726	group3	-0.0421424	-0.066338	NA	0	no	no	no
OM56855	0.05708	group2	-0.0107044	0.0790996	NA	2	no	no	no
OM40387	0.05704	group3	-0.00702294	-0.0297498	NA	0	no	no	no
OM42298	0.05692	group3	-0.0525789	-0.0237619	NA	0	no	no	no
OM44363	0.05686	group2	-0.547879	-0.610925	NA	0	no	no	no
OM70175	0.05675	group3	0.00621527	0.05401	NA	0	no	no	no
OM53171	0.05673	group2	-0.0970053	-0.0990167	NA	2	no	no	no
OM74470	0.0565	group2	0.520238	0.587602	NA	0	no	no	no
OM33866	0.05647	group2	-0.052677	-0.0157664	NA	1	no	no	no
OM41270	0.05635	group2	-0.120679	-0.116818	NA	0	no	no	no
OM73581	0.05623	group3	-0.0721537	-0.053274	NA	0	no	no	no
OM76163	0.05623	group3	-0.00644545	-0.0843039	NA	0	no	no	no
OM52382	0.05605	group2	0.0737594	-0.0406201	NA	2	yes	no	no
OM64265	0.05594	group3	0.00882407	-0.0534575	NA	0	no	no	no
OM24613	0.05588	group3	-0.0700112	-0.0782515	NA	0	no	no	no
OM70063	0.0556	group3	-0.100801	-0.0856079	NA	0	no	no	no
OM59124	0.05546	group3	-0.0109265	-0.045155	NA	0	no	no	no
OM70062	0.05545	group3	0.0178491	0.0259698	NA	0	no	no	no
OM51226	0.05542	group2	-0.160941	-0.115738	NA	1	no	no	no
OM71790	0.05542	group3	-0.024673	-0.050298	NA	0	no	no	no
OM64824	0.05539	group3	-0.0500895	-0.0530099	NA	0	no	no	no
OM76068	0.05538	group3	-0.0971082	-0.0408122	NA	0	no	no	no
OM31762	0.05515	group3	0.0892646	0.0625371	NA	0	no	no	no
OM47450	0.05512	group3	0.0387169	0.0750717	NA	0	no	no	no
OM32376	0.05507	group3	0.00758489	0.0139017	NA	0	no	no	no
OM41532	0.05499	group2	0.0791831	0.0365932	NA	2	no	no	no
OM54642	0.05491	group3	-0.0586869	-0.0569414	NA	0	no	no	no
OM74716	0.0549	group3	0.0902441	0.201234	NA	0	no	no	no
OM63258	0.05481	group3	-0.0290345	0.0515918	NA	0	no	no	no
OM62728	0.05462	group2	0.420332	0.140017	NA	0	no	no	no
OM77092	0.05459	group2	-0.0858744	-0.0719111	NA	1	no	no	no
OM25193	0.05454	group3	0.0303565	-0.0119336	NA	0	no	no	no
OM65368	0.05453	group2	-0.00403223	0.0184618	NA	1	no	no	no
OM49511	0.05449	group2	-0.155309	-0.134889	NA	0	no	no	yes
OM74436	0.05447	group2	-0.0414893	-0.0287996	NA	1	no	no	no
OM56126	0.05432	group3	0.0149131	-0.0321855	NA	0	no	no	no
OM61183	0.05408	group3	0.038904	0.0650575	NA	0	no	no	no
OM50806	0.05407	group2	0.248896	0.165112	NA	2	no	no	no
OM49482	0.05401	group2	-0.0192258	-0.0374233	NA	1	no	no	no
OM62513	0.05364	group2	-0.0977326	-0.144598	NA	1	no	no	no
OM74825	0.05358	group3	-0.0613392	-0.0763607	NA	0	no	no	no
OM56956	0.05352	group2	0.718839	0.432057	NA	2	no	yes	no
OM28542	0.0535	group3	-0.0134687	-0.173024	NA	0	no	no	no
OM74175	0.05314	group3	-0.0158304	-0.025184	NA	0	no	no	no
OM76777	0.05313	group3	-0.0448763	-0.116318	NA	0	no	no	no
OM62121	0.05294	group2	0.0259315	0.0259754	NA	0	no	no	no
OM73967	0.05289	group3	-0.0197954	0.0745962	NA	0	no	no	no
OM68718	0.0528	group3	0.00611369	0.0532942	NA	0	no	no	no
OM67114	0.05279	group3	-0.0652427	-0.0806614	NA	0	no	no	no
OM69926	0.05263	group3	-0.036399	-0.0160825	NA	0	no	no	no
OM21070	0.05251	group3	-0.0638865	-0.0934772	NA	0	no	no	no
OM73732	0.05235	group3	-0.0265229	-0.0176522	NA	0	no	no	no
OM72199	0.05218	group2	0.480182	0.422383	NA	0	no	no	yes
OM64709	0.05206	group3	0.00581966	-0.0190464	NA	0	no	no	no
OM64364	0.05163	group2	-7.67127e-05	0.0816664	NA	1	no	no	no
OM52095	0.05156	group3	-0.022563	0.0332464	NA	0	no	no	no
OM38621	0.05144	group3	-0.116416	-0.0804083	NA	0	no	no	no
OM55222	0.05117	group3	-0.0817194	-0.0720524	NA	0	no	no	no
OM75673	0.05075	group2	0.674169	0.582752	NA	0	no	no	no
OM38895	0.05057	group2	0.155303	0.116858	NA	1	no	no	yes
OM28065	0.05008	group2	0.241761	0.506601	NA	0	no	no	yes
OM41890	0.05001	group3	-0.0357915	-0.0258257	NA	0	no	no	no
OM48099	0.04974	group3	0.150209	0.176583	NA	0	no	no	no
OM51104	0.04971	group3	-0.00978103	0.0106223	NA	0	no	no	no
OM55792	0.04951	group2	0.038572	0.034241	NA	2	no	no	no
OM76142	0.04947	group2	-0.0666262	-0.0453289	NA	2	no	no	no
OM76106	0.04932	group3	-0.00148252	0.0328388	NA	0	no	no	no
OM45014	0.04925	group2	-0.0647696	-0.0452299	NA	0	no	no	yes
OM54069	0.04906	group3	0.125164	0.0301418	NA	0	no	no	no
OM32677	0.04896	group3	-0.0682122	-0.0826313	NA	0	no	no	no
OM62940	0.04876	group3	0.111639	0.0288713	NA	0	no	no	no
OM41674	0.04845	group3	-0.0520496	0.0013977	NA	0	no	no	no
OM68326	0.04839	group3	-0.108001	-0.0938095	NA	0	no	no	no
OM75265	0.0481	group3	-0.119674	-0.101999	NA	0	no	no	no
OM69362	0.04663	group2	-0.099355	0.0280224	NA	2	no	no	no
OM48320	0.04656	group3	-0.0353714	-0.0131938	NA	0	no	no	no
OM45677	0.04572	group3	-0.0564035	-0.0012013	NA	0	no	no	no
OM49323	0.04552	group3	-0.0334356	-0.0553765	NA	0	no	no	no
OM49232	0.04524	group3	-0.0773919	-0.0347001	NA	0	no	no	no
OM23603	0.04429	group3	-0.0364236	-0.0524439	NA	0	no	no	no
OM28650	0.04401	group3	0.00654134	0.00488151	NA	0	no	no	no
OM48183	0.04397	group3	-0.13622	-0.155753	NA	0	no	no	no
OM26469	0.04371	group3	-0.0430127	-0.0384639	NA	0	no	no	no
OM33266	0.04334	group2	-0.0578566	-0.0226551	NA	1	no	no	no
OM42956	0.04268	group3	-0.00937395	-0.061755	NA	0	no	no	no
OM47328	0.04263	group3	0.000942529	-0.0541493	NA	0	no	no	no
OM74787	0.04204	group3	0.0469593	0.0524265	NA	0	no	no	no
OM71576	0.04194	group3	0.053401	-0.0178325	NA	0	no	no	no
OM59039	0.04154	group3	-0.0444328	-0.0362395	NA	0	no	no	no
OM45646	0.04152	group2	0.31658	0.357273	NA	0	no	no	no
OM69935	0.04151	group2	-0.25021	-0.281066	NA	4	no	no	no
OM21191	0.04056	group3	-0.0544715	-0.059949	NA	0	no	no	no
OM44772	0.03982	group3	0.108034	0.10919	NA	0	no	no	no
OM23176	0.03952	group2	0.031583	0.0663187	NA	0	no	no	yes
OM64239	0.03908	group3	-0.0372849	-0.0840373	NA	0	no	no	no
OM42052	0.03875	group3	0.1402	0.149305	NA	0	no	no	no
OM28835	0.03819	group3	0.1597	0.138141	NA	0	no	no	no
OM33523	0.03766	group2	-0.0540923	-0.10176	NA	2	no	no	no
OM35623	0.03682	group3	0.000593414	-0.00386734	NA	0	no	no	no
OM22448	0.03681	group3	-0.12431	-0.100287	NA	0	no	no	no
OM60181	0.03598	group2	0.300146	0.447842	NA	0	no	no	no
OM63251	0.03546	group3	-0.012282	-0.00846408	NA	0	no	no	no
OM44679	0.0351	group3	-0.0380873	-0.0375607	NA	0	no	no	no
OM40906	0.03454	group3	-0.0303025	-0.0283667	NA	0	no	no	no
OM20907	0.03181	group3	0.0319251	0.0449877	NA	0	no	no	no
OM67407	0.03141	group2	0.34522	0.230494	NA	6	no	yes	no
OM48080	0.03051	group2	-0.0652285	-0.0747281	NA	2	no	no	no
OM40372	0.03004	group2	-0.0416477	-0.0199739	NA	1	no	no	no
OM74507	0.02599	group2	0.0960803	0.00811082	NA	0	no	no	yes
OM20600	0.02476	group3	0.269142	0.257109	NA	0	no	no	no
OM20499	0.02313	group3	0.0863895	-0.0980912	NA	0	no	no	no
OM19904	0.02097	group3	-0.0067958	0.0279488	NA	0	no	no	no
OM45992	0.0112	group2	-0.0828336	-0.0394099	NA	0	no	no	no
OM46934	0.009877	group3	-0.0316562	-0.0254597	NA	0	no	no	no
OM60945	0.008994	group3	-0.0286573	-0.038539	NA	0	no	no	no
OM48925	0.00852	group2	-0.122035	-0.0829038	NA	1	no	no	no
OM39290	0.007814	group3	-0.0635875	0.00751627	NA	0	no	no	no
OM64421	0.007767	group3	-0.0728229	-0.103244	NA	0	no	no	no
OM33876	0.00756	group3	-0.0328931	-0.00449139	NA	0	no	no	no
OM22680	0.007276	group3	-0.122021	-0.13455	NA	0	no	no	no
OM48876	0.00726	group3	-0.0736927	-0.0126037	NA	0	no	no	no
OM45206	0.007228	group3	0.010134	-0.0349531	NA	0	no	no	no
OM45958	0.006622	group3	-0.00087377	0.0131898	NA	0	no	no	no
OM19503	0.006156	group3	-0.0815106	-0.102425	NA	0	no	no	no
OM20937	0.006049	group3	-0.0872283	-0.105771	NA	0	no	no	no
OM24916	0.004842	group3	-0.0647871	-0.0464994	NA	0	no	no	no

## Sheet: Fig2G
Groups = c("AR_GSRs_uni", "AR_GSRs_multi", "AR_lbd_truncation_uni", "AR_lbd_truncation_multi", "AR_ecDNA_uni", "AR_ecDNA_multi")
HR = c(1.33, 1.28, 1.81, 1.64, 2.28, 2.01)
CI_low = c(1.1, 1.06, 1.16, 1.05, 1.74, 1.52)
CI_high = c(1.6, 1.54, 2.84, 2.56, 3, 2.66)

## Sheet: Fig2H
Groups = c("AR_GSRs_uni", "AR_GSRs_multi", "AR_lbd_truncation_uni", "AR_lbd_truncation_multi", "AR_ecDNA_uni", "AR_ecDNA_multi")
HR = c(1.35, 1.28, 1.83, 1.58, 2.02, 1.77)
CI_low = c(1.11, 1.05, 1.15, 1.0, 1.52, 1.33)
CI_high = c(1.63, 1.55, 2.89, 2.5, 2.68, 2.35)

## Sheet: Fig2I
AR_log2_copy_number_ratio	ARenh_log2_copy_number_ratio	AR_HGVSp_Short	TOTAL_ARGSRs
0	0	1	0
1	1	0	1
0	0	0	0
1	1	0	1
0	0	0	0
0	1	1	0
1	1	0	1
1	1	0	1
1	1	0	0
0	0	0	0
1	1	0	1
1	1	0	1
1	1	0	0
1	1	0	0
1	1	0	0
1	1	0	0
1	1	0	1
1	1	0	1
1	1	0	0
1	1	0	0
1	1	0	1
0	1	0	0
1	1	0	1
1	1	0	0
0	0	0	1
0	0	0	0
1	1	0	0
1	1	0	0
0	0	0	0
1	1	0	1
0	1	0	0
1	1	0	1
1	1	0	0
1	1	0	1
0	1	0	0
1	1	0	1
1	1	0	1
1	0	0	1
0	0	0	0
0	1	0	1
1	1	0	0
1	1	0	1
0	0	0	0
1	1	0	0
0	0	0	0
0	0	0	0
1	1	0	1
1	1	0	1
1	1	0	0
0	1	0	0
1	1	0	1
1	1	0	0
1	1	0	1
1	1	0	0
1	1	0	0
1	1	0	1
0	0	0	0
0	0	0	1
1	1	0	1
0	0	0	0
0	0	0	0
0	0	0	0
1	1	0	1
1	1	0	1
1	1	0	0
1	1	0	0
0	0	0	0
0	0	0	0
0	0	0	0
0	0	0	1
1	1	0	0
0	0	0	0
0	0	0	0
0	0	0	0
0	0	0	0
0	0	0	0
0	0	0	0
0	1	0	0
1	1	0	1
0	0	0	0
0	0	0	0
1	1	0	1
1	1	0	1
1	1	0	1
1	1	0	0
0	0	1	0
0	0	1	0
0	0	0	0
0	0	1	0
0	0	0	0
1	1	0	0
1	1	0	1
0	0	0	0
0	0	0	0
1	0	0	0
0	1	0	0
0	0	0	0
0	0	0	0
0	0	0	0
0	0	0	0
0	0	0	0
1	1	0	0
1	1	0	0
0	0	0	0
0	0	0	0
1	1	0	1
1	1	0	0
0	0	0	0
0	0	1	0
1	1	0	1
0	0	0	0
1	1	0	0
1	1	0	0
0	0	0	0
0	0	0	0
1	1	0	1
0	0	0	0
1	0	0	0
0	0	1	0
0	0	0	0
1	1	0	1
0	0	0	0
0	0	0	0
1	1	0	0
1	0	0	0
0	0	0	0
0	0	0	0
0	0	0	1
0	0	0	0
0	1	0	0
1	1	0	0
1	1	0	1
1	1	0	0
0	0	0	0
0	0	1	0
1	1	0	1
0	0	0	0
0	0	0	0
0	0	0	0
1	1	0	0
0	0	0	0
0	0	0	0
0	1	0	0
0	0	0	0
0	0	0	0
1	1	0	1
0	0	0	0
0	0	0	0
0	0	0	0
0	0	0	0
1	1	0	0
1	1	0	0
0	0	0	0
1	1	0	1
0	0	0	0
0	0	0	0
1	1	0	0
0	0	0	0
0	0	0	0
0	0	0	0
0	0	0	0
0	0	0	0
0	0	0	0
1	1	0	0
0	0	0	1
0	0	0	0
1	1	0	1
1	1	0	0
0	0	0	1
0	0	0	0
0	0	0	0
1	1	0	0
0	0	0	1
0	0	0	0
0	0	0	1
1	1	0	0
0	0	0	1
0	0	0	0
0	0	0	1
1	1	0	0
0	0	0	0
0	0	0	0
0	0	0	0
0	1	0	0
0	0	1	0
1	1	0	1
1	1	0	1
0	0	0	0
0	0	0	0
0	0	0	0
0	0	0	0
1	1	0	1
1	1	0	0
0	0	0	0
0	0	0	0
0	0	0	0
0	1	0	0
1	1	0	1
0	0	0	0
0	0	0	1
0	0	0	0
0	0	0	0
0	0	0	0
0	0	0	0
0	1	0	0
1	1	0	1
1	1	0	0
0	0	0	0
1	0	0	0
0	0	0	0
0	0	0	0
1	1	0	1
1	1	0	0
1	1	0	0
0	0	0	0
1	1	0	1
1	1	0	1
0	0	0	0
0	0	0	0
0	0	0	0
0	0	0	0
0	0	0	0
1	1	0	0
0	1	0	1
1	0	0	1
0	0	0	0
1	0	0	1
0	0	0	0
0	0	0	0
0	1	0	0
0	0	0	0
1	1	0	0
0	0	1	1
0	0	0	1
0	0	0	1
0	0	0	0
1	1	0	1
0	1	0	0
0	1	0	0
0	0	0	0
1	1	0	1
0	1	0	0
1	1	0	0
1	1	0	1
0	0	0	0
0	1	1	0
1	1	0	1
0	0	0	0
0	0	0	0
0	0	0	0
1	1	0	0
1	1	0	0
0	0	0	1
0	0	0	0
0	0	0	1
1	0	0	0
0	0	0	1
0	1	0	0
1	1	0	0
1	1	0	0
0	0	0	0
1	1	0	0
0	0	0	0
1	1	0	1
0	0	0	0
0	0	0	0
0	0	0	0
1	1	0	0
1	1	0	0
0	0	0	1
1	1	0	1
0	0	0	1
1	1	0	0
1	1	0	0
1	1	0	0
1	1	0	0
0	0	0	0
1	1	0	1
0	0	0	0
0	0	0	0
0	0	0	0
1	0	0	1
1	1	0	1
1	1	0	1
0	0	0	0
0	0	0	0
0	0	0	1
1	1	0	1
0	0	0	0
0	0	0	0
0	0	0	0
0	0	0	1
0	0	1	0
0	0	0	0
1	1	0	1
1	1	0	0
0	1	1	0
0	0	0	0
0	0	0	0
0	0	0	0
1	1	0	0
1	1	0	1
0	0	0	1
0	0	0	0
1	0	0	0
0	0	0	0
1	0	0	1
0	0	0	0
0	0	0	0
1	1	0	0
1	1	0	0
0	0	0	1
0	0	0	0
0	0	0	0
0	0	0	0
0	1	0	0
0	0	0	0
0	0	0	0
0	0	0	0
0	0	0	0
1	0	0	0
0	0	0	0
0	0	0	0
0	0	0	0
0	0	0	1
1	1	0	1
0	0	1	0
0	0	0	0
0	0	0	0
0	0	1	1
0	0	0	0
0	0	0	0
1	1	0	0
0	0	0	0
1	1	0	1
0	0	0	1
0	0	0	0
0	0	0	0
0	0	0	0
1	1	0	0
0	1	0	0
0	1	0	0
0	0	0	0
1	1	0	0
1	1	0	0
0	1	0	0
1	1	0	0
0	0	0	0
0	0	0	0
1	1	0	0
0	0	0	0
0	0	0	0
0	0	0	1
1	1	0	0
0	0	0	0
0	0	0	0
1	0	0	0
0	0	0	0
0	0	0	0
0	0	0	0
1	1	0	0
0	0	0	0
1	1	0	1
1	1	0	1
0	0	0	0
1	0	0	0
0	0	0	0
1	1	0	0
1	1	0	1
1	0	0	1
1	1	0	0
0	0	0	0
0	0	0	0
0	0	0	0
0	0	0	0
1	1	0	0
1	1	0	0
1	1	0	1
1	0	0	1
0	0	0	0
0	0	0	0
1	0	0	0
1	1	0	0
1	0	0	1
1	1	0	1
0	0	0	0
0	0	0	1
0	0	0	0
1	1	0	0
0	0	0	0
0	0	0	0
1	1	0	0
0	0	0	0
0	0	0	0
1	1	0	1
0	0	0	0
0	0	0	0
1	1	0	0
0	1	1	0
0	0	0	1
0	0	0	0
0	0	0	0
0	0	0	1
0	1	0	0
1	1	0	0
0	0	0	0
0	0	0	0
0	0	0	0
0	0	0	0
0	0	0	1
0	0	0	0
0	0	0	0
0	0	0	0
1	1	0	0
0	0	0	0
0	1	0	1
0	0	0	0
0	0	1	0
0	0	0	1
1	1	0	0
1	1	0	1
0	0	0	0
0	0	0	0
0	0	0	0
0	0	0	0
0	0	0	0
0	0	0	0
0	0	0	0
1	0	0	1
0	0	0	1
0	0	0	0
0	0	0	0
0	0	0	0
0	0	0	0
0	0	0	0
0	0	0	0
0	0	0	0
0	0	0	0
1	1	0	1
1	1	0	0
0	0	0	0
0	0	0	1
0	0	0	0
0	0	0	0
0	0	0	0
0	0	0	0
1	1	0	1
0	0	0	0
0	0	0	0
0	0	0	0
0	0	0	0
0	0	0	0
0	0	0	0
0	0	0	0
0	0	0	1
0	0	0	0
0	0	0	0
0	0	0	1
0	0	0	0
0	0	0	0
1	1	0	0
0	0	0	0
0	0	0	0
1	1	0	0
0	0	0	0
0	0	0	0
0	0	0	0
0	0	0	0
0	0	0	0
0	0	0	0
1	1	0	1
1	1	0	0
0	0	0	0
0	0	0	0
0	0	0	0
0	0	0	0
0	0	0	0
0	0	0	1
0	0	0	0
0	0	0	0
0	0	0	0
0	0	0	0
0	0	0	0
1	1	0	0
1	1	0	0
0	0	0	0
0	0	0	0
0	0	0	1
0	0	0	0
0	0	0	0
0	0	0	0
1	1	0	1
0	0	0	0
1	1	0	0
0	0	0	0
0	0	0	0
0	0	0	1
0	0	0	0
0	0	0	0
0	0	0	0
0	0	0	0
0	0	0	0
0	0	0	0
0	0	0	0
0	0	0	0
0	0	0	0
0	0	0	0
1	1	0	0
0	0	0	1
0	0	0	0
0	0	0	0
0	0	0	0
0	0	0	0
0	0	0	0
0	0	0	0
0	0	0	0
1	0	0	1
0	0	0	0
0	0	0	0
0	0	0	0
0	0	0	0
0	0	0	1
0	0	0	0
0	0	0	1
0	0	0	0
0	0	1	0
0	0	0	0
0	0	0	0
0	0	0	0
0	0	0	0
0	0	0	0
0	0	0	1
0	0	1	0
0	0	0	0
0	0	0	0
0	0	0	1
0	0	0	0
0	0	0	0
0	0	0	0
0	0	0	1
0	0	0	0
1	1	0	1
0	0	0	0
0	0	0	0
0	0	0	1
0	0	0	0
1	1	0	0
0	0	0	0
0	0	0	0
0	0	0	0
0	0	1	0
0	0	0	0
1	1	0	1
0	0	0	0
0	0	0	0
0	0	0	1
0	0	0	0
0	1	0	0
0	0	0	1
0	0	0	0
0	0	0	0
0	0	0	1
0	0	0	0
0	0	0	0
0	1	0	0
0	0	0	0
0	0	0	0
1	1	0	0
0	0	0	0
0	0	0	0
0	0	0	0
0	0	0	0
0	0	0	1
0	0	0	0
0	0	0	0
0	0	0	0
0	0	0	0
0	0	0	0
0	0	0	0
1	1	0	1
0	0	0	0
0	0	0	0
0	0	0	1
0	0	0	0
0	0	0	0
0	0	0	0
0	0	0	0
0	0	0	1
0	0	0	0
0	0	0	1
0	0	0	0
0	0	0	0
0	0	0	1
0	0	0	0
0	0	0	0
0	0	0	0
0	0	0	0
0	0	0	0
0	0	0	0
0	0	0	1
1	1	0	0
0	0	0	1
0	0	0	0
0	0	0	0
1	1	0	1
0	0	0	0
0	0	0	0
0	0	0	0
0	0	0	0
0	0	0	0
1	0	0	1
0	0	0	0
0	0	0	0
0	0	0	0
0	0	0	0
0	0	0	0
0	0	0	1
0	0	0	0
0	0	0	1
0	0	0	0
0	0	0	0
0	0	0	0
0	0	0	0
1	1	0	1
0	0	0	0
0	0	0	0
1	1	0	1
0	0	0	0
0	0	0	0
0	0	0	0
0	0	0	0
1	1	0	0
0	0	0	0
0	0	0	1
0	0	0	0
0	0	0	0
0	0	0	0
0	0	0	0
0	0	0	0
0	0	0	0
0	0	0	0
0	0	0	0
0	1	0	0
0	0	0	0
0	0	0	0
0	0	0	0
0	0	0	0
0	0	0	0
0	0	0	0
0	0	0	0
0	0	0	0
0	0	0	1
0	0	0	0
0	0	0	0
0	0	0	0
0	0	0	0
0	0	0	1
1	1	0	0
0	0	0	1
0	0	0	0
0	0	0	0
0	0	0	0
0	0	0	1
0	0	0	0
0	0	0	0
0	0	0	0
0	0	0	0
0	0	0	0
0	0	0	1
0	0	0	0
0	0	0	0
0	0	0	0
0	0	0	0
0	0	0	0
0	0	0	0
0	0	0	1
0	0	0	0
0	0	0	0
0	0	0	0
1	0	0	0
0	0	0	1
0	0	0	0
0	0	0	1
0	0	0	0
0	0	0	1
0	0	0	0
0	0	0	0
0	0	0	1
0	0	0	1
0	0	0	1
0	0	0	0
1	1	0	1
0	0	0	0
0	0	0	0
0	0	0	0
0	0	0	0
0	0	0	0
0	0	0	0
0	0	0	0
0	0	0	0
0	0	0	0
0	0	0	0
1	1	0	0
0	0	0	0
0	0	0	1
0	0	0	0
0	0	0	0
0	0	0	0
1	1	0	0
0	0	0	1
0	1	0	0
0	0	0	0
0	0	0	0
0	0	0	0
0	0	0	1
0	0	0	1
0	0	0	0
0	0	0	0
0	0	0	0
0	0	0	0
0	0	0	0
0	0	0	0
0	0	0	0
0	0	0	0
0	0	0	1
0	0	0	0
0	0	0	0
0	0	0	0
0	0	0	0
0	0	0	0
0	0	0	0
0	0	0	0
0	0	0	0
0	0	0	1
0	0	0	0
0	0	0	0
0	0	0	0
0	0	0	0
0	0	0	0
1	1	0	0
0	0	0	1
0	0	0	0
0	0	0	0
0	0	0	0
0	0	0	0
0	0	0	0
0	0	0	0
0	0	0	1
0	0	0	0
0	0	0	0
1	1	0	0
0	0	0	0
0	0	0	0
0	0	0	0
0	0	0	0
1	0	0	1
0	0	0	1
0	0	0	1
0	0	0	0
0	0	0	0
0	0	0	0
0	0	0	0
0	0	0	0
0	0	0	0
0	0	0	0
0	0	0	1
0	0	0	0
0	0	0	0
0	0	0	0
0	0	0	0
0	0	0	0
0	0	0	0
0	0	0	0
0	0	0	0
0	0	0	0
0	0	0	0

## Sheet: Fig2J
sample_name	AR_log2_copy_number_ratio	ARenh_log2_copy_number_ratio
OM14132	-0.0813996	0.101444
OM19513	0.65554	0.915118
OM29698	-0.259423	-0.130657
OM58149	2.75346	2.68958
OM30430	-0.548336	-0.153761
OM55572	-0.0856822	0.365777
OM52628	2.98117	3.07787
OM63201	2.92674	3.383
OM47180	0.905406	0.825281
OM20788	-0.206082	-0.22171
OM34912	2.59154	3.13547
OM72485	2.37116	2.10865
OM74553	0.729201	1.21452
OM46167	2.37258	2.01993
OM30962	2.56631	2.4704
OM65114	2.8192	2.50294
OM17751	3.4684	3.05207
OM43592	1.65171	1.25829
OM60917	1.21273	1.18755
OM27055	0.471292	0.382387
OM27720	1.4276	1.47363
OM42092	0.29649	0.522985
OM41248	3.17785	3.27962
OM44788	0.691913	0.560414
OM29966	0.181838	0.13853
OM16775	-0.413778	-0.407129
OM62682	0.785608	1.24955
OM29991	0.700842	0.573011
OM66290	-0.0140138	0.00627915
OM72689	3.12356	2.97881
OM31733	0.217757	0.394459
OM26329	2.03625	1.92355
OM24857	0.756952	0.733303
OM50221	2.03668	2.05012
OM78186	0.0826988	0.520293
OM70765	2.89162	2.78488
OM71669	2.72034	2.67405
OM27729	2.75158	0.227218
OM48020	0.0601931	0.222838
OM25442	-0.382999	0.742585
OM65967	0.509746	0.419789
OM26911	0.8811	1.39425
OM31689	-0.00379918	0.0173283
OM74546	0.55973	0.510471
OM64893	0.04107	-0.0845497
OM48912	-0.443528	-0.437077
OM50920	1.83758	1.78264
OM72544	1.06696	0.89418
OM68975	1.09062	0.912339
OM46412	-0.170455	0.8773
OM54343	2.40611	2.20467
OM63697	0.525106	0.544561
OM24884	0.722721	0.368824
OM31564	1.72671	1.59777
OM22451	1.72252	1.68746
OM42421	1.69807	1.53389
OM44231	0.229845	0.263521
OM61219	0.0828099	0.0938979
OM57683	4.17574	3.96979
OM31732	-0.365903	-0.112014
OM67125	-0.045156	-0.0437664
OM42434	0.0197359	-0.0242643
OM77299	2.73598	2.87975
OM24910	1.94422	1.82311
OM75736	1.51688	1.26805
OM29695	0.546738	0.488102
OM64698	-0.042153	-0.0551019
OM66736	0.00959057	-0.168091
OM43713	-0.0100159	0.176682
OM50897	-0.0497155	-0.0141087
OM67599	1.08063	0.968119
OM61383	-0.0655659	-0.0283147
OM25912	-0.00662214	0.0827561
OM54040	0.274541	0.0995749
OM49423	0.00195747	0.0285482
OM61152	0.0502731	0.113381
OM62983	0.040188	0.0625419
OM73306	0.0354835	1.28299
OM57251	1.69126	1.60854
OM61158	-0.055074	-0.0801364
OM50767	0.127975	0.164846
OM26654	1.62568	1.53943
OM16769	3.56623	3.38538
OM19971	3.10125	3.07751
OM59028	2.69729	2.88336
OM55976	-0.689762	-0.299836
OM58444	-0.0885877	-0.0913454
OM58891	0.0279233	0.0787999
OM22201	-0.0387915	0.00571364
OM63123	-0.0560736	-0.0654221
OM21276	0.795209	0.947596
OM66989	1.16906	1.0529
OM62142	-0.018544	-0.039886
OM27439	-0.130784	-0.103224
OM65536	0.334454	0.271401
OM38857	0.238017	0.361172
OM76148	0.0370911	-0.00822778
OM59445	0.047691	-0.0258131
OM64900	0.0704246	0.0609676
OM71875	-0.0366496	0.0234759
OM67882	0.0177954	0.0934924
OM42738	1.23892	0.766408
OM29042	2.16049	2.30183
OM53415	-0.122427	-0.0847895
OM57349	-0.0353122	-0.0100751
OM30205	0.687886	0.565831
OM78175	3.27943	3.00912
OM47080	-0.0782485	-0.0866892
OM66469	-0.0468657	-0.0531421
OM50915	0.60859	0.433013
OM68274	-0.0512568	-0.0484556
OM53166	1.16206	1.20984
OM72187	2.59032	2.13429
OM57962	-0.0674835	-0.0419669
OM51230R1	0.0995342	0.130342
OM54073	1.86025	1.37814
OM21119	-0.080813	-0.00557866
OM30357	0.346902	0.268407
OM30998	-0.0795639	-0.0562554
OM66782	0.100627	0.0954825
OM34521	2.42809	2.90643
OM66231	0.0326989	0.0380761
OM67546	-0.0962777	-0.120397
OM34379	2.42591	1.90048
OM21529	1.73884	0.00884432
OM67400	0.0134666	-0.00298489
OM58476	-0.0332976	-0.0758317
OM76397	0.0391754	0.0461617
OM50665	-0.0538386	-0.0667933
OM17489	0.0733761	0.440206
OM62973	0.527452	0.517618
OM68036	1.05475	1.05016
OM33717	1.77465	1.19426
OM55487	0.254028	0.000206675
OM74193	-0.117529	-0.258269
OM74495	1.5559	1.41292
OM20081	0.060101	0.0300579
OM73523	-0.0556111	0.156324
OM47204R1	-0.0805949	0.0528679
OM17188	0.341299	0.349826
OM70416	-0.126636	-0.0282407
OM74570	0.0125671	0.156294
OM44244	0.201674	1.27321
OM66458	-0.0645693	-0.0596058
OM77335	0.00574625	0.00606268
OM55836	0.782573	0.805309
OM67549	0.0865024	0.112294
OM20017	0.0207202	0.0297736
OM27004	0.105477	0.0778356
OM59707	0.0529701	0.0708109
OM47787	0.639243	0.86298
OM52122	0.385097	0.47586
OM42634	-0.0868076	-0.0108993
OM53976	3.96252	4.03094
OM18005	-0.220235	-0.121263
OM56290	0.151222	0.271147
OM69200	2.12826	1.92717
OM66235	-0.0274183	0.0606295
OM73207	-0.00488837	0.0426863
OM29738	-0.0317718	-0.0436575
OM73544	-0.072402	-0.094374
OM75119	-0.00574852	-0.0901341
OM65438	-0.00577988	0.0110069
OM22100	2.05084	1.76271
OM51637	-0.00847624	0.0505535
OM37418	0.128262	0.0628011
OM52370R1	1.9772	1.38221
OM76449	1.93829	1.71127
OM50354	0.199538	0.172462
OM68258	0.00683976	-0.0125224
OM63927	-0.0977715	-0.108579
OM72281	1.05007	1.02082
OM56146	0.0886464	0.129252
OM75129	-0.105582	-0.108101
OM33715	-0.0536602	-0.0611639
OM76095	1.00169	0.79829
OM51853	-0.304113	-0.245138
OM26354	-0.139645	-0.0813158
OM53988	0.137262	0.108343
OM55470	1.52428	1.4409
OM57881	-0.0410271	-0.0826634
OM25301	-0.0519754	-0.0612947
OM62313	0.256956	0.221585
OM58715	0.223723	0.438182
OM20785	0.095385	0.046453
OM18586	2.77638	2.62618
OM75110	0.61886	0.809263
OM67716	0.0101794	0.0330531
OM75986	-0.0525328	-0.013172
OM61170	-0.0238144	-0.0705291
OM15647	-0.535544	0.0144456
OM19573	1.43966	1.36144
OM66695	1.10223	1.07247
OM23233	-0.134387	-0.10899
OM65531	0.0993391	0.105929
OM77095	-0.0807957	-0.0510219
OM22192	0.260049	0.361012
OM67661	0.753614	0.6584
OM29536	-0.0956738	-0.159523
OM54517	0.276527	0.0100037
OM22667	-0.113319	-0.114161
OM65013	0.0296056	0.0234497
OM47184	-0.109576	-0.084317
OM69251	-0.109313	-0.0450917
OM74830	0.0994653	0.987648
OM46878	1.3895	1.17249
OM52927	0.44881	0.38947
OM66661	-0.0648784	-0.0529811
OM51200R1	0.321916	0.0058795
OM76441	0.248952	0.263963
OM65476	-0.0371944	0.0107722
OM59693	1.6089	1.19963
OM52837	1.36588	1.47614
OM65844	0.737007	0.837314
OM63692	0.0194342	0.0245307
OM45575	1.47314	1.37916
OM38452	1.8228	1.65883
OM46007	-0.0381391	-0.0511856
OM33533	-0.0539368	-0.0397619
OM24200	-0.0914974	-0.121381
OM48161	-0.0104526	0.0753257
OM62827	-0.116852	-0.028686
OM45739	1.53896	1.9303
OM53916	0.0872688	0.3666
OM57916	0.347163	0.281892
OM69906	0.00221751	-0.03902
OM42811	0.473687	-0.105114
OM51076	-0.0600575	-0.0366481
OM43746	0.198738	0.093401
OM19601	0.238786	0.590814
OM67636	0.0213474	0.258227
OM27328	0.382783	0.923946
OM65424	0.00454962	0.205302
OM66452	-0.0677465	0.064681
OM74171	0.0880806	0.26215
OM58165	-0.0181833	-0.00479807
OM21717	3.0659	2.86999
OM27285	0.202738	0.706086
OM56634	0.130167	1.00985
OM63828	0.123674	0.185938
OM33518	1.32517	1.29384
OM56552	0.256668	0.909185
OM45225	0.630971	0.59352
OM66039	2.35737	2.50113
OM48644	0.00225292	-0.0369094
OM69769	0.175493	0.626413
OM46887	1.82682	1.66205
OM59114	0.0298479	0.0412173
OM76767	-0.106894	0.220112
OM65832	0.145817	0.191233
OM41091	1.46192	1.24391
OM42970R1	0.631907	0.689807
OM62745	0.09777	0.139303
OM76214	-0.0915163	0.250828
OM67265	0.191218	0.167049
OM48312	0.919338	0.0138847
OM65763	-0.0824026	-0.097064
OM48506	0.252434	0.35348
OM44536R1	0.372785	1.16514
OM74948	0.509996	0.736577
OM21825	0.240405	0.225141
OM52031R1	1.9231	1.54984
OM47664	-0.0104041	0.0309649
OM54977	2.44239	2.29086
OM65592	0.0245558	0.0371416
OM46425	0.0231424	0.0655373
OM30085	0.11462	0.103173
OM64915	0.82472	0.800679
OM55482	2.22649	2.01731
OM73741	0.113348	0.17575
OM61462	3.71298	3.49034
OM56214	0.0146713	-0.0331094
OM35602	1.05339	1.26387
OM39599R1	1.58283	1.37071
OM60306	0.532531	0.491572
OM66981	2.64142	2.24788
OM62692	0.0338465	0.0414441
OM32788	3.13161	2.59152
OM65296	-0.0435086	-0.135212
OM46775	0.00633148	-0.00812171
OM51659	-0.0284932	-0.000743274
OM46317	0.320783	0.196815
OM62526	0.792196	0.757047
OM28442	0.933195	0.838887
OM44587	-0.0648789	-0.0405809
OM66835	-0.0476381	0.0207133
OM66092	0.106392	0.0905666
OM41921	0.349034	0.479165
OM55809	-0.0279493	-0.0876346
OM76156	-0.0160308	0.0143523
OM64713	0.0586456	0.175206
OM35106	0.137998	-0.480623
OM65520	-0.119791	0.0507071
OM26822	-0.0780518	-0.096846
OM51773	1.30587	1.18722
OM66151	1.39834	1.27168
OM61496	0.269072	0.851984
OM64371	-0.0195477	0.0876115
OM76423	0.00121602	0.0181119
OM47052	-0.00492809	-0.0208891
OM53240	2.07732	2.7191
OM42864	1.90285	2.00003
OM53564	-0.0496914	-0.0412
OM42647	-0.0447253	-0.0102682
OM42702	0.321219	0.272822
OM66295	-0.0953187	-0.109634
OM67262	0.396537	0.0991138
OM33869	-0.0444252	-0.045725
OM74565	-0.150848	-0.0835708
OM75862	0.316084	0.819361
OM76726	0.508212	0.705133
OM48984	-0.0844587	-0.0481035
OM52303	-0.121247	-0.0941636
OM31408	-0.0642296	0.026208
OM49550	-0.0756718	-0.0408423
OM51182	0.259421	0.315496
OM60614	-0.0111421	-0.0168913
OM58837	-0.00780935	0.0331424
OM49869	-0.095329	-0.124038
OM52726	0.0485837	0.058235
OM67532	0.343101	0.13748
OM74594	-0.0797872	-0.0572613
OM29201	-0.143809	-0.129268
OM22925	0.126676	0.172829
OM28743	-0.0435132	0.00937798
OM44349R1	1.21999	1.11383
OM43260	-0.226914	0.296345
OM64145	-0.13206	-0.119434
OM74230	-0.103117	-0.0972408
OM65663	-0.427548	-0.148105
OM61674	0.0118254	-0.0434435
OM31413	-0.100259	0.0185124
OM65856	1.18643	1.37515
OM25311	-0.0737379	-0.0857446
OM53143	1.49484	2.21522
OM45264	0.0298765	0.0096584
OM69663	-0.887477	-1.27136
OM44851	0.00301942	-0.000864495
OM87304	-0.0785519	-0.0731325
OM77307	0.367505	0.902134
OM54366	0.209875	0.446994
OM62178	-0.0315152	0.415321
OM64408	0.0403271	0.0213706
OM27628	1.06799	0.603728
OM24612	0.509644	0.691724
OM60790	0.2746	0.316328
OM62713	1.30104	1.45836
OM65565	-0.0851137	0.0933034
OM58282	0.0685859	0.0762847
OM75062	0.404339	0.448256
OM59793	0.0318978	0.0745804
OM26295	-0.0234121	-0.0400075
OM15865	-0.107713	0.00836332
OM47342	0.352424	0.873853
OM69917	-0.0710483	-0.056984
OM54251	-0.0697602	-0.087322
OM75437	0.328112	-0.0220643
OM65799	-0.0339239	0.0137896
OM33696	-0.0499055	-0.0107861
OM44955	-0.0067038	0.0273026
OM20101	0.78754	0.725086
OM42808	-0.318757	-0.138184
OM43692	1.10563	0.937629
OM62073	0.992246	1.22382
OM17083	-0.0449385	-0.00923312
OM44311	0.515407	0.227613
OM62046	0.114342	0.124141
OM60270	0.411948	0.378286
OM79517	0.463323	0.391808
OM59807	0.313026	0.129499
OM53296R1	0.708177	0.848336
OM60839	-0.0459329	-0.0499941
OM58456	-0.0521659	-0.0651068
OM47406	-0.0378179	-0.0645565
OM52335	0.161022	0.142246
OM45364R1	0.432094	0.447939
OM29650	0.999845	0.774879
OM44683	1.35172	1.36769
OM33709	0.976241	0.14161
OM100497	-0.0921755	-0.0898927
OM56028	-0.00413239	-0.0359827
OM46112	0.858745	0.164874
OM31749	0.341737	0.335906
OM73876	0.348972	0.242677
OM26936	1.98629	1.41273
OM66251	0.0222469	0.0432399
OM65477	0.0381294	0.0225282
OM61708	0.0154683	0.0832201
OM65705	0.410518	0.367485
OM75713	-0.0133271	-0.0323057
OM19458	0.0479503	0.0157259
OM30364	0.775811	0.571616
OM53839	0.00835242	0.0121521
OM45292	-0.0758887	0.145073
OM68264	1.29314	1.1129
OM66521	0.000295884	0.0068965
OM68147	0.0170592	0.0561404
OM24182	1.23004	0.90028
OM54378	-0.0947564	0.331286
OM42679	0.0350882	0.0137527
OM68843	-0.0217181	-0.0408172
OM68083	-0.00550415	-0.00726222
OM52858	0.19883	0.204672
OM29430	0.166471	0.30544
OM46484	0.660502	0.626307
OM42137	-0.0907668	-0.0599862
OM76201	-0.0506638	-0.000480092
OM63745	0.0793937	0.0786143
OM75231	-0.0394096	0.00152689
OM63712	0.227667	0.276403
OM69277	-0.0294227	-0.0226337
OM22937	-0.0661081	-0.0460182
OM61408	0.0354919	0.00495569
OM43574	1.03044	0.672203
OM67776	0.100569	0.120061
OM64702	0.23464	0.699111
OM58368	-0.0171968	-0.0522075
OM63301	0.296586	0.0653465
OM68230	0.254725	0.274915
OM15241	0.696853	0.810239
OM60044	0.63425	0.578702
OM21423	0.0413266	0.0724241
OM44967	-0.0603496	-0.00251627
OM63323	0.00411978	-0.0602676
OM56908	0.00678166	-0.0216638
OM60936	-0.0481125	-0.119611
OM63390	0.0713271	0.101879
OM72498	0.0131325	0.0572686
OM24844	0.682752	0.181133
OM57892	0.06439	0.0460669
OM64470	0.00234621	-0.0312858
OM45600	0.0489636	-0.0161108
OM44845	-0.0108283	-0.00280341
OM64879	0.123711	-0.0992632
OM29929	-0.043189	-0.014849
OM44815	-0.0336807	-0.0160769
OM44452	0.126607	0.103916
OM66045	-0.176771	-0.267116
OM44698	0.318745	0.318645
OM49440R1	1.51263	1.51515
OM66130	-0.00791331	0.00659757
OM39633	-0.0262138	0.0731972
OM44809	0.000601184	-0.00669008
OM24928	-0.0243654	-0.0323705
OM76235	0.0508858	-0.00953256
OM33874	0.148308	0.0737827
OM33811	1.08632	0.720275
OM39146	0.0137299	-0.00362531
OM58492	0.0546068	0.0657429
OM24470	-0.0269921	-0.0386814
OM24583	-0.051218	-0.0705065
OM25133	0.237443	0.222089
OM40937	0.03336	-0.0676493
OM66612	0.0903841	0.192131
OM75970	0.0557707	0.0801914
OM36190	-0.152239	0.0430953
OM66422	-0.0201393	-0.0127223
OM45434	-0.0634145	-0.145442
OM68446	-0.00573581	-0.00415802
OM31491	-0.0848124	-0.103067
OM42857	0.374652	0.331111
OM64817	-0.00577713	-0.00284268
OM46658	-0.0325436	-0.0170473
OM22755	0.759774	0.672598
OM76412	-0.0126727	0.0194546
OM30372	-0.0320184	0.00696923
OM22660	-0.168498	-0.142594
OM57112	-0.028664	-0.0807854
OM31035	0.0675015	0.0909775
OM65522	0.0199985	-0.0868516
OM64795	0.6614	0.336625
OM54588	0.696773	0.680836
OM47562	-0.0818139	0.00882344
OM49740	-0.0605266	-0.0946292
OM40759	-0.0271802	-0.0415507
OM35525	0.123503	-0.135318
OM29988	0.280612	-0.0129181
OM30455	-0.0355125	-0.0451793
OM68610	0.0528967	0.0586605
OM17515	-0.00104002	0.0332352
OM64167	-0.030739	-0.0278662
OM40893	-0.068465	-0.0983038
OM43068	0.0252743	-0.00685518
OM57094	2.14784	2.17045
OM68073	0.394363	0.33292
OM29558	-0.020401	0.0643072
OM33117	0.00258257	-0.00185336
OM87298	-0.139294	-0.122628
OM58603	0.00727576	-0.00526263
OM74126	0.00943672	0.0362545
OM75277	0.0516171	0.186543
OM62838	0.884984	0.822515
OM67314	0.0235437	0.0807786
OM67955	0.617565	0.637754
OM58082	-0.0606096	-0.051839
OM76696	-0.066782	-0.147865
OM57428	0.0498857	0.0286816
OM30644	-0.0806607	-0.0613182
OM54843	-0.104733	-0.125349
OM31375	0.155642	-0.0464719
OM41928	0.293001	0.230113
OM55151	0.245898	0.204425
OM64322	-0.0157448	-0.0222531
OM45595	-0.0145148	-0.0197919
OM46914	-0.23085	-0.0668698
OM21289	0.164803	-0.0872267
OM56795	-0.0146559	0.178057
OM64965	2.13151	1.85952
OM48583	-0.0296379	-0.0117794
OM75942	0.03972	0.0905165
OM18407	-0.120237	-0.129333
OM42528	-0.00187792	0.00849305
OM39476	-0.0205241	0.0107285
OM76126	-0.101636	-0.0945311
OM18988	0.0343765	0.0196665
OM62955	0.0113588	0.051447
OM51480	0.425633	0.272265
OM59810	-0.00638524	-0.0274225
OM33821	-0.0812883	-0.0298859
OM62851	-0.0663331	-0.0558138
OM61466	-0.0223622	-0.0307674
OM50042	-0.0819149	-0.147888
OM24333	0.106417	0.131027
OM73692	0.234575	0.291018
OM54804	-0.148771	-0.149466
OM72947	-0.0795032	-0.130824
OM34910	0.0266227	0.0902934
OM64391	0.00695745	-0.0199386
OM24479	-0.232216	-0.232676
OM66442	0.0366716	0.0682941
OM54360	-0.0205456	0.00508825
OM76474	-0.120812	-0.159178
OM64657	0.0484324	-0.168262
OM43500	-0.0205218	-0.011874
OM69351	-0.11341	-0.0593566
OM33691	0.239268	0.105687
OM62816	-0.0194098	-0.009582
OM29678	-0.0193759	0.0376447
OM64384	-0.0496293	-0.00452748
OM70052	-0.00997525	-0.0375564
OM75653	0.0847606	0.112248
OM33881	0.624019	0.657704
OM48668	0.0125086	0.0153699
OM57001	-0.00334124	0.0324615
OM51079	0.27741	0.0399495
OM57409	-0.0368668	-0.0456068
OM74083	0.407705	0.416665
OM64623	0.0264795	0.0544171
OM45590	-0.0192639	0.0209558
OM57920	-0.0654786	-0.0359098
OM74090	-0.0473729	-0.00893669
OM40377	-0.091566	-0.0769232
OM65235	0.903926	0.750613
OM72103	-0.0051495	-0.0064116
OM68976	-0.0972981	-0.0291192
OM29543	-0.0553299	-0.0290604
OM63561	-0.325353	-0.382427
OM59697	-0.0394023	0.424504
OM42403	-0.0742161	-0.0894754
OM70211	0.152192	0.291035
OM68658	-0.0430536	-0.00188457
OM55671	-0.0502032	-0.070227
OM64250	0.190517	0.191852
OM16447	-0.0631764	-0.102452
OM44482	0.13957	0.349989
OM46890	-0.00602694	0.0698501
OM19377	-0.159082	0.120367
OM21066	0.321418	0.338795
OM52346	-0.0163533	-6.56409e-05
OM64830	-0.030201	0.00422452
OM22402	-0.102175	-0.0729264
OM40738	0.224929	0.12875
OM65007	0.271015	0.128846
OM67452	-0.101872	-0.100326
OM46175	0.0585022	0.0663575
OM52129	0.0550851	-0.0660804
OM43739	0.0221887	0.0804079
OM65246	0.0508771	0.107971
OM68503	-0.0193513	-0.0119408
OM54106	0.339437	0.470531
OM62817	-0.0582545	-0.040651
OM53436	-0.0710626	0.00138306
OM73049	-0.00959518	-0.0271196
OM54493	-0.0619655	-0.0404091
OM32533	-0.119252	-0.131841
OM59488	0.0311184	-0.0082039
OM30661	-0.0802902	-0.0738999
OM83550	-0.110651	-0.0667925
OM76744	-0.0260103	0.00204847
OM39693	0.00178992	0.0480867
OM31548	-0.0135714	-0.000239318
OM48674	-0.00768847	-0.00324611
OM77488	0.0250925	0.141214
OM55822	0.0809359	0.164892
OM72560	-0.0490218	-0.0378833
OM74378	-0.0858843	-0.07082
OM45453	-0.0285443	-0.00893781
OM43050	0.098527	0.0929415
OM62325	-0.0394965	-0.0051539
OM40903	-0.079659	-0.108752
OM75417	1.34577	0.936896
OM30256	-0.00290342	0.0337017
OM76054	-0.0733751	-0.0570593
OM48929	-0.07598	-0.0797473
OM29870	0.759048	0.740335
OM75243	0.136449	0.153629
OM78199	-0.0621761	-0.110665
OM26860	0.288803	0.25258
OM47216	0.17122	0.191348
OM42220	-0.105922	-0.0650473
OM72550	0.422824	0.245696
OM30322	-0.0502616	-0.0356437
OM45663	-0.014811	0.00384425
OM61418	-0.138982	-0.122954
OM75121	-0.0941059	-0.0594954
OM77113	-0.0338214	-0.0471645
OM51589	-0.0228193	-0.0292202
OM52140	-0.171092	-0.126683
OM39263	-0.0389516	-0.0851587
OM53223	-0.0261451	-0.0287604
OM76049	-0.0758057	-0.0275569
OM58247	0.0919683	0.163794
OM51990	-0.0631368	-0.0477621
OM55302	0.727118	0.516678
OM32470	-0.00569234	0.00475846
OM74200	-0.0356894	-0.014402
OM78449	0.845088	0.8392
OM57342	0.191083	0.180014
OM33234	0.0220145	0.0322347
OM52975	-0.0975949	-0.0944382
OM43961	-0.0349438	-0.00144003
OM61434	0.338596	0.326884
OM61438	-0.0863511	-0.0918246
OM63859	-0.0615458	-0.0315783
OM100500	-0.0689673	-0.0852411
OM69286	0.0848404	0.067992
OM76066	-0.0735277	-0.0369442
OM58828	0.0476002	0.052234
OM54062	0.252639	0.0814363
OM70408	-0.079021	-0.0613952
OM65414	-0.106627	-0.0967787
OM68330	-0.0884691	-0.0446258
OM55840	0.228111	0.305555
OM73421_1	-0.00799654	0.1598
OM75329	0.0086794	0.00243554
OM27279	-0.0877792	-0.0811831
OM66995	-0.018355	0.0239836
OM75554	-0.107933	-0.0349605
OM43172	0.0329839	0.0279573
OM18326	-0.00147371	-0.0124394
OM72250	-0.0421424	-0.066338
OM56855	-0.0107044	0.0790996
OM40387	-0.00702294	-0.0297498
OM42298	-0.0525789	-0.0237619
OM44363	-0.547879	-0.610925
OM70175	0.00621527	0.05401
OM53171	-0.0970053	-0.0990167
OM74470	0.520238	0.587602
OM33866	-0.052677	-0.0157664
OM41270	-0.120679	-0.116818
OM73581	-0.0721537	-0.053274
OM76163	-0.00644545	-0.0843039
OM52382	0.0737594	-0.0406201
OM64265	0.00882407	-0.0534575
OM24613	-0.0700112	-0.0782515
OM70063	-0.100801	-0.0856079
OM59124	-0.0109265	-0.045155
OM70062	0.0178491	0.0259698
OM51226	-0.160941	-0.115738
OM71790	-0.024673	-0.050298
OM64824	-0.0500895	-0.0530099
OM76068	-0.0971082	-0.0408122
OM31762	0.0892646	0.0625371
OM47450	0.0387169	0.0750717
OM32376	0.00758489	0.0139017
OM41532	0.0791831	0.0365932
OM54642	-0.0586869	-0.0569414
OM74716	0.0902441	0.201234
OM63258	-0.0290345	0.0515918
OM62728	0.420332	0.140017
OM77092	-0.0858744	-0.0719111
OM25193	0.0303565	-0.0119336
OM65368	-0.00403223	0.0184618
OM49511	-0.155309	-0.134889
OM74436	-0.0414893	-0.0287996
OM56126	0.0149131	-0.0321855
OM61183	0.038904	0.0650575
OM50806	0.248896	0.165112
OM49482	-0.0192258	-0.0374233
OM62513	-0.0977326	-0.144598
OM74825	-0.0613392	-0.0763607
OM56956	0.718839	0.432057
OM28542	-0.0134687	-0.173024
OM74175	-0.0158304	-0.025184
OM76777	-0.0448763	-0.116318
OM62121	0.0259315	0.0259754
OM73967	-0.0197954	0.0745962
OM68718	0.00611369	0.0532942
OM67114	-0.0652427	-0.0806614
OM69926	-0.036399	-0.0160825
OM21070	-0.0638865	-0.0934772
OM73732	-0.0265229	-0.0176522
OM72199	0.480182	0.422383
OM64709	0.00581966	-0.0190464
OM64364	-7.67127e-05	0.0816664
OM52095	-0.022563	0.0332464
OM38621	-0.116416	-0.0804083
OM55222	-0.0817194	-0.0720524
OM75673	0.674169	0.582752
OM38895	0.155303	0.116858
OM28065	0.241761	0.506601
OM41890	-0.0357915	-0.0258257
OM48099	0.150209	0.176583
OM51104	-0.00978103	0.0106223
OM55792	0.038572	0.034241
OM76142	-0.0666262	-0.0453289
OM76106	-0.00148252	0.0328388
OM45014	-0.0647696	-0.0452299
OM54069	0.125164	0.0301418
OM32677	-0.0682122	-0.0826313
OM62940	0.111639	0.0288713
OM41674	-0.0520496	0.0013977
OM68326	-0.108001	-0.0938095
OM75265	-0.119674	-0.101999
OM69362	-0.099355	0.0280224
OM48320	-0.0353714	-0.0131938
OM45677	-0.0564035	-0.0012013
OM49323	-0.0334356	-0.0553765
OM49232	-0.0773919	-0.0347001
OM23603	-0.0364236	-0.0524439
OM28650	0.00654134	0.00488151
OM48183	-0.13622	-0.155753
OM26469	-0.0430127	-0.0384639
OM33266	-0.0578566	-0.0226551
OM42956	-0.00937395	-0.061755
OM47328	0.000942529	-0.0541493
OM74787	0.0469593	0.0524265
OM71576	0.053401	-0.0178325
OM59039	-0.0444328	-0.0362395
OM45646	0.31658	0.357273
OM69935	-0.25021	-0.281066
OM21191	-0.0544715	-0.059949
OM44772	0.108034	0.10919
OM23176	0.031583	0.0663187
OM64239	-0.0372849	-0.0840373
OM42052	0.1402	0.149305
OM28835	0.1597	0.138141
OM33523	-0.0540923	-0.10176
OM35623	0.000593414	-0.00386734
OM22448	-0.12431	-0.100287
OM60181	0.300146	0.447842
OM63251	-0.012282	-0.00846408
OM44679	-0.0380873	-0.0375607
OM40906	-0.0303025	-0.0283667
OM20907	0.0319251	0.0449877
OM67407	0.34522	0.230494
OM48080	-0.0652285	-0.0747281
OM40372	-0.0416477	-0.0199739
OM74507	0.0960803	0.00811082
OM20600	0.269142	0.257109
OM20499	0.0863895	-0.0980912
OM19904	-0.0067958	0.0279488
OM45992	-0.0828336	-0.0394099
OM46934	-0.0316562	-0.0254597
OM60945	-0.0286573	-0.038539
OM48925	-0.122035	-0.0829038
OM39290	-0.0635875	0.00751627
OM64421	-0.0728229	-0.103244
OM33876	-0.0328931	-0.00449139
OM22680	-0.122021	-0.13455
OM48876	-0.0736927	-0.0126037
OM45206	0.010134	-0.0349531
OM45958	-0.00087377	0.0131898
OM19503	-0.0815106	-0.102425
OM20937	-0.0872283	-0.105771
OM24916	-0.0647871	-0.0464994

## Sheet: Fig3A
sample_name	tumor_fraction	MYC_log2_copy_number_ratio	MYCN_log2_copy_number_ratio	snv_likely_somatic
OM14132	0.8461	-0.199588	-0.538925	yes
OM19513	0.7906	-0.634388	-0.154415	yes
OM29698	0.72	0.254449	0.320135	yes
OM58149	0.6548	0.644057	-0.490009	yes
OM30430	0.6327	0.433402	0.268174	no
OM55572	0.5451	-0.136595	-0.0438974	yes
OM52628	0.5177	0.199232	0.243135	yes
OM63201	0.4777	0.788734	0.48158	no
OM47180	0.4689	-0.110338	-0.056926	no
OM20788	0.4554	-0.560506	-0.492543	yes
OM34912	0.4157	0.0227286	-0.0947804	no
OM72485	0.4153	-0.363867	-0.309263	yes
OM74553	0.4093	0.80963	-0.407768	yes
OM46167	0.3919	0.829156	-0.273596	yes
OM30962	0.3907	-0.0567429	-0.0610002	yes
OM65114	0.3891	0.202061	-0.168576	yes
OM17751	0.3616	0.360232	0.415541	yes
OM43592	0.3594	0.333533	-0.19172	no
OM60917	0.3594	0.712147	0.19895	yes
OM27055	0.3494	0.209917	0.243119	yes
OM27720	0.3484	0.747274	0.270933	yes
OM42092	0.3414	0.299676	-0.132303	yes
OM41248	0.3314	1.2012	0.276083	yes
OM44788	0.3284	-0.0962666	-0.20321	yes
OM29966	0.3138	0.171902	-0.133999	no
OM16775	0.3081	0.568932	-0.6842	yes
OM62682	0.3017	0.695209	0.115768	yes
OM29991	0.297	0.922573	0.0204765	yes
OM66290	0.2952	0.122257	-0.105035	no
OM72689	0.291	0.484368	-0.259463	yes
OM31733	0.2818	-0.250657	-0.689074	yes
OM26329	0.2787	0.00905803	-0.0518571	yes
OM24857	0.2783	0.1231	0.176645	no
OM50221	0.2693	0.408606	-0.353426	yes
OM78186	0.2674	0.952438	-0.221037	yes
OM70765	0.2639	0.176339	-0.0730143	yes
OM71669	0.2635	-0.0779275	-0.662281	yes
OM27729	0.2613	0.777598	0.0607517	no
OM48020	0.2514	-0.0778576	0.0155335	no
OM25442	0.2508	0.0109315	-0.466434	yes
OM65967	0.2492	-0.242069	-0.433539	no
OM26911	0.2488	-0.00552185	0.00233669	yes
OM31689	0.2463	0.314269	-0.0521783	no
OM74546	0.2426	0.954503	0.0332359	no
OM64893	0.2382	0.992536	0.273408	yes
OM48912	0.238	0.781841	0.0496906	yes
OM50920	0.2347	-0.187986	-0.181098	yes
OM72544	0.2331	-0.0375403	-0.0974494	yes
OM68975	0.2328	-0.189679	0.146522	yes
OM46412	0.2279	0.124919	-0.127218	no
OM54343	0.2279	-0.497971	-0.819827	yes
OM63697	0.2271	0.83479	0.366314	no
OM24884	0.2263	-0.0225873	-0.210084	no
OM31564	0.2259	0.487646	-0.0283012	no
OM22451	0.2252	0.427311	0.27939	no
OM42421	0.2195	-0.0250307	-0.235695	no
OM44231	0.2195	0.234791	-0.06443	yes
OM61219	0.2194	0.250835	0.0627339	no
OM57683	0.2191	0.974739	0.388339	yes
OM31732	0.2182	0.109243	-0.306154	no
OM67125	0.2178	-0.152623	-0.135162	no
OM42434	0.2165	0.46898	-0.0521276	no
OM77299	0.2156	0.436253	0.443118	yes
OM24910	0.2131	0.189423	-0.0617985	no
OM75736	0.2103	0.141112	-0.0196962	no
OM29695	0.21	0.0982605	-0.234981	yes
OM64698	0.2089	0.0157593	-0.035324	yes
OM66736	0.2089	0.458877	0.136802	yes
OM43713	0.2087	0.730231	0.322535	yes
OM50897	0.2079	-0.117675	-0.140476	no
OM67599	0.2075	0.150469	-0.201231	yes
OM61383	0.2054	0.0319575	-0.000676025	no
OM25912	0.2043	-0.319793	-0.349472	no
OM54040	0.2042	-0.0396535	0.0439515	yes
OM49423	0.2004	-0.0182847	0.02142	yes
OM61152	0.1975	0.00538369	-0.0426906	no
OM62983	0.197	-0.179299	-0.167032	no
OM73306	0.1966	0.421828	-0.0413496	no
OM57251	0.1964	0.410028	-0.159807	yes
OM61158	0.1959	-0.0623517	-0.141435	no
OM50767	0.1947	0.384651	0.0667076	yes
OM26654	0.1939	1.19346	0.213299	yes
OM16769	0.1924	0.455432	0.279766	yes
OM19971	0.1922	0.670852	0.314219	yes
OM59028	0.1921	0.594412	0.0824015	yes
OM55976	0.1914	-0.220579	-1.07719	yes
OM58444	0.1889	-0.167999	0.0619773	yes
OM58891	0.1886	-0.111685	-0.150599	no
OM22201	0.1885	-0.00710705	0.160702	yes
OM63123	0.188	0.0509943	0.039171	no
OM21276	0.1863	-0.00410877	0.00469665	yes
OM66989	0.1861	0.0522112	-0.133579	no
OM62142	0.1859	-0.186308	-0.320934	yes
OM27439	0.1847	0.0315456	-0.0602333	no
OM65536	0.1838	0.0741788	0.0115976	no
OM38857	0.1825	0.145545	-0.366097	yes
OM76148	0.1822	1.20383	-0.102782	yes
OM59445	0.1814	-0.0699062	-0.0489973	yes
OM64900	0.1787	-0.000550553	-0.154844	no
OM71875	0.1779	-0.0759474	-0.121312	no
OM67882	0.1774	-0.0468953	-0.0631314	no
OM42738	0.177	0.36192	0.0769962	no
OM29042	0.1769	0.169976	0.0755233	no
OM53415	0.1758	-0.0193468	-0.0801644	no
OM57349	0.1755	0.122415	0.0686885	no
OM30205	0.1747	-0.0382881	-0.106748	no
OM78175	0.1743	0.496858	0.0319539	no
OM47080	0.1734	0.113631	-0.0143123	no
OM66469	0.1724	0.0429717	-0.0591018	yes
OM50915	0.1718	1.22304	2.0613	no
OM68274	0.1711	-0.0059592	-0.0441204	no
OM53166	0.1704	0.060958	0.0486797	no
OM72187	0.169	0.2273	-0.610283	yes
OM57962	0.1687	0.154067	0.0887969	yes
OM51230R1	0.168	0.275569	-0.224538	yes
OM54073	0.1672	-0.089265	-0.273683	yes
OM21119	0.1671	0.163157	0.198255	no
OM30357	0.1671	0.0879632	-0.316128	no
OM30998	0.1667	0.00525157	-0.178993	yes
OM66782	0.1663	0.0761518	-0.0233158	no
OM34521	0.1659	0.30144	0.00308375	no
OM66231	0.1657	-0.120999	-0.230224	no
OM67546	0.1657	0.351365	0.343557	no
OM34379	0.1646	0.294431	-0.0649693	no
OM21529	0.1643	0.376224	0.201285	yes
OM67400	0.164	0.0246402	-0.0950047	no
OM58476	0.163	-0.0425474	-0.00666917	no
OM76397	0.1622	-0.0368921	0.0514541	no
OM50665	0.1621	0.0388479	-0.180706	no
OM17489	0.1619	0.113	0.0808049	no
OM62973	0.1617	0.239192	0.143609	yes
OM68036	0.1613	0.0367569	0.341633	yes
OM33717	0.1611	-0.145038	-0.392573	no
OM55487	0.1602	-0.0295829	-0.129822	no
OM74193	0.16	-0.0163879	-0.228726	yes
OM74495	0.16	0.43486	-0.101759	no
OM20081	0.1592	0.188234	0.0851053	no
OM73523	0.1591	0.0143124	0.0173608	yes
OM47204R1	0.1588	-0.0183717	-0.066329	no
OM17188	0.1581	0.4899	-0.0778888	yes
OM70416	0.158	0.258363	0.25287	no
OM74570	0.1577	0.0206284	-0.0127881	no
OM44244	0.1572	0.399591	-0.0828101	no
OM66458	0.157	-0.112666	-0.196315	no
OM77335	0.1568	-0.107503	-0.0542825	no
OM55836	0.1567	0.0826549	-0.192224	no
OM67549	0.1565	-0.0718505	-0.117566	no
OM20017	0.1563	0.00283518	0.0282179	no
OM27004	0.1563	-0.0242733	-0.0650357	no
OM59707	0.1558	-0.098847	-0.175257	no
OM47787	0.1557	0.848255	-0.0827964	yes
OM52122	0.1553	-0.223618	-0.0577902	no
OM42634	0.1551	-0.0559054	-0.119211	no
OM53976	0.155	-0.101577	-0.45857	yes
OM18005	0.1549	0.0281591	0.0497218	no
OM56290	0.1548	0.513149	0.421591	no
OM69200	0.154	0.461741	-0.019825	no
OM66235	0.1538	-0.144635	-0.161671	yes
OM73207	0.1535	-0.0367101	-0.10132	no
OM29738	0.1533	-0.0298074	-0.027966	no
OM73544	0.1533	-0.202336	-0.150296	yes
OM75119	0.1525	-0.0196031	-0.0591309	no
OM65438	0.1524	-0.023962	-0.0336512	yes
OM22100	0.1523	0.146585	-0.103479	yes
OM51637	0.1517	0.150422	0.282412	yes
OM37418	0.1509	0.737865	-0.327652	no
OM52370R1	0.1509	0.272714	0.0808948	yes
OM76449	0.1505	0.202257	-0.196193	yes
OM50354	0.15	0.0590549	-0.058898	no
OM68258	0.1499	-0.00715914	-0.209721	yes
OM63927	0.1496	0.109577	0.0272628	no
OM72281	0.1491	0.419079	0.343266	yes
OM56146	0.1489	-0.193211	-0.358113	no
OM75129	0.1489	0.0438688	0.00572261	no
OM33715	0.1487	-0.0207429	-0.185504	no
OM76095	0.1487	0.396009	0.427779	yes
OM51853	0.1486	0.059239	0.0222224	no
OM26354	0.1485	0.334422	-0.0185605	yes
OM53988	0.1483	-0.169623	-0.190378	no
OM55470	0.1483	0.595586	0.0385745	no
OM57881	0.1477	0.182965	0.022081	no
OM25301	0.1476	0.0171625	-0.0417102	no
OM62313	0.1469	-0.0173756	-0.0435651	no
OM58715	0.1464	0.308247	-0.0779311	yes
OM20785	0.1463	0.247034	-0.186081	yes
OM18586	0.1458	-0.0491931	0.000495225	no
OM75110	0.1452	-0.177091	-0.125878	no
OM67716	0.1451	-0.0574626	-0.15584	no
OM75986	0.1451	0.135506	0.11625	no
OM61170	0.1447	-0.0278176	-0.0888111	no
OM15647	0.1446	0.249796	0.178374	no
OM19573	0.1445	0.0936146	0.0774923	no
OM66695	0.1444	-0.00250695	-0.269849	yes
OM23233	0.1443	0.220473	0.12185	no
OM65531	0.1443	-0.0630984	-0.156413	no
OM77095	0.1443	0.0133285	0.0336291	no
OM22192	0.1438	0.0171425	-0.0372925	no
OM67661	0.1433	0.0668637	-0.0511885	no
OM29536	0.143	0.0120282	-0.17932	no
OM54517	0.1428	-0.185083	-0.287296	no
OM47184	0.1419	0.408974	0.405724	no
OM74830	0.1417	0.389774	0.358928	yes
OM46878	0.1413	0.0058677	-0.342841	yes
OM52927	0.1408	0.0111504	-0.0347644	no
OM51200R1	0.1405	0.225331	0.0245742	yes
OM59693	0.1399	0.205059	0.128643	no
OM52837	0.1394	0.20663	-0.273136	no
OM65844	0.1393	0.145337	0.124942	no
OM45575	0.139	0.0575916	-0.313579	yes
OM38452	0.1389	-0.0389751	-0.0525269	yes
OM62827	0.1374	-0.274	-0.17823	yes
OM45739	0.1365	0.0721556	0.123581	yes
OM53916	0.1365	-0.162116	-0.118347	no
OM57916	0.1363	-0.221873	-0.212393	no
OM42811	0.1359	0.536426	0.360023	no
OM19601	0.1347	-0.181012	-0.0294754	yes
OM27328	0.1342	0.0549835	0.193815	yes
OM65424	0.1337	0.233142	-0.0480673	yes
OM66452	0.1336	0.109118	0.0858159	no
OM74171	0.1332	-0.0212865	-0.0288827	no
OM21717	0.1323	0.472151	-0.0778409	yes
OM27285	0.1322	0.162317	-0.0494603	yes
OM56634	0.1316	-0.133557	-0.171518	yes
OM33518	0.1314	0.138748	-0.154614	yes
OM56552	0.1311	0.2775	0.121467	yes
OM45225	0.1299	-0.0210376	-0.164277	no
OM66039	0.1296	2.63063	-0.0656908	no
OM69769	0.129	2.97267	2.58057	yes
OM46887	0.1283	-0.0805653	0.0478068	no
OM76767	0.127	0.287594	0.210378	yes
OM41091	0.1262	0.176349	-0.0483546	yes
OM42970R1	0.1257	0.0922698	-0.167527	no
OM62745	0.1255	0.0147505	-0.196824	yes
OM67265	0.1251	0.0179517	0.00471055	yes
OM48312	0.1248	0.0502179	-0.13598	yes
OM65763	0.1236	-0.0458177	-0.178407	no
OM48506	0.1221	0.863692	0.496022	yes
OM44536R1	0.1217	0.145816	-0.0493376	yes
OM74948	0.1216	0.191713	-0.0238235	no
OM52031R1	0.1211	0.0743321	-0.0327324	yes
OM54977	0.1199	0.130467	-0.114246	yes
OM46425	0.1198	-0.0779462	-0.136763	yes
OM64915	0.1193	0.460174	-0.34438	yes
OM55482	0.1192	0.0245291	-0.0354402	yes
OM73741	0.1189	-0.0107195	-0.152577	no
OM61462	0.1188	-0.0659152	0.266681	yes
OM56214	0.1184	-0.0792886	-0.181638	no
OM35602	0.1182	0.184128	0.0388918	yes
OM39599R1	0.1176	-0.0943182	-0.46261	yes
OM60306	0.1175	-0.0185615	-0.0915337	yes
OM66981	0.117	0.730681	-0.0553984	yes
OM32788	0.1166	-0.278552	-0.212406	no
OM46317	0.116	1.20434	2.11406	no
OM62526	0.1159	0.459775	0.0966346	yes
OM28442	0.1152	-0.0239472	-0.0463125	no
OM44587	0.1144	0.00500313	-0.00780546	yes
OM66835	0.114	0.296173	-0.098563	yes
OM66092	0.1136	0.160822	-0.0686637	no
OM41921	0.1134	0.482476	-0.107603	no
OM35106	0.1116	0.653793	0.885615	no
OM65520	0.1114	-0.122149	0.0287128	yes
OM26822	0.1108	0.250488	-0.11014	yes
OM51773	0.1107	-0.148158	-0.224979	yes
OM66151	0.1107	0.068047	0.0721268	no
OM61496	0.1103	0.0948802	0.0152335	yes
OM76423	0.1099	-0.0835636	-0.049877	yes
OM53240	0.1098	0.352258	-0.00618846	no
OM42864	0.1096	0.0583709	0.0588686	no
OM53564	0.1095	-0.0309231	-0.0762427	no
OM42647	0.1091	-0.0354696	-0.177566	yes
OM42702	0.1089	-0.0537531	-0.17354	no
OM66295	0.1089	0.138914	0.031975	yes
OM67262	0.1087	0.656238	-0.37848	yes
OM75862	0.1083	0.170088	-0.00737399	yes
OM76726	0.108	0.00198642	-0.189615	yes
OM48984	0.1079	0.0577055	0.010862	no
OM49550	0.1073	0.140465	0.108681	yes
OM51182	0.1072	0.295139	0.236906	no
OM67532	0.1061	-0.0585024	-0.0830254	yes
OM74594	0.106	0.000940239	0.0390272	yes
OM28743	0.1055	-0.105471	-0.2516	yes
OM44349R1	0.1055	0.475659	0.377462	no
OM43260	0.1054	-0.328451	-0.13567	yes
OM65663	0.1051	-0.138274	-0.400449	yes
OM65856	0.1043	-0.271701	-0.103846	yes
OM53143	0.1037	0.364917	0.212955	no
OM45264	0.1036	-0.205176	-0.236509	yes
OM69663	0.1035	1.1254	1.97474	no
OM77307	0.1026	0.329172	0.0521113	no
OM54366	0.1024	-0.117088	-0.303808	no
OM62178	0.1021	-0.147284	-0.408397	no
OM27628	0.1014	0.100229	-0.0362244	no
OM24612	0.1011	0.199277	0.0776783	no
OM60790	0.101	0.188845	-0.211838	yes
OM62713	0.1008	0.0703243	-0.0260118	no
OM58282	0.1004	-0.138498	-0.191614	yes
OM75062	0.1004	-0.167457	-0.0163616	no
OM15865	0.1002	0.0672861	-0.0528832	no
OM47342	0.1001	0.566946	-0.270997	yes
OM75437	0.09974	0.17193	0.0214115	yes
OM44955	0.09855	-0.0963151	-0.161134	yes
OM20101	0.09851	-0.0833737	-0.096302	no
OM43692	0.09802	-0.106691	-0.177078	no
OM62073	0.09791	-0.223055	-0.19957	no
OM44311	0.09755	0.0752325	-0.0179295	no
OM60270	0.09745	-0.0275241	-0.0335333	no
OM79517	0.0974	0.641201	0.385157	yes
OM59807	0.09738	0.0876165	-0.129807	no
OM53296R1	0.09732	-0.155412	-0.106252	no
OM45364R1	0.09639	-0.144764	-0.247318	no
OM29650	0.09617	0.169875	-0.0739834	no
OM44683	0.09615	0.056816	-0.0409549	yes
OM33709	0.09606	-0.14086	-0.117098	no
OM46112	0.09483	-0.0571213	-0.114366	no
OM31749	0.09469	-0.0895754	0.0107227	no
OM73876	0.09411	1.19406	2.08234	no
OM26936	0.09409	0.51677	0.181699	no
OM65477	0.09393	-0.0344476	-0.119095	no
OM65705	0.09392	0.097827	0.0520627	no
OM30364	0.09375	-0.0217287	-0.220932	no
OM68264	0.09301	-0.376121	-0.322169	yes
OM24182	0.09276	-0.0139666	-0.0866579	no
OM54378	0.09258	0.0465556	0.0200654	yes
OM42679	0.09224	-0.118774	-0.290761	no
OM52858	0.09168	0.143249	0.0185366	yes
OM29430	0.09156	-0.0640505	-0.167083	no
OM46484	0.09135	-0.0141849	-0.191283	no
OM63745	0.09101	-0.142636	-0.400259	yes
OM63712	0.09076	0.155228	0.0393837	no
OM61408	0.09061	0.177764	-0.0258145	yes
OM43574	0.09054	0.179003	-0.190605	no
OM67776	0.09048	-0.119145	-0.197657	yes
OM64702	0.09044	-0.433594	-0.471525	yes
OM63301	0.09018	-0.252824	-0.145419	yes
OM68230	0.08972	0.129749	-0.138694	no
OM15241	0.08942	0.0607002	-0.0118828	no
OM60044	0.08935	0.00156366	-0.120471	no
OM63323	0.0893	0.250036	0.320382	yes
OM63390	0.08895	0.0596611	2.61423	no
OM24844	0.08868	1.03058	1.85411	yes
OM57892	0.08833	0.0395537	0.0122922	no
OM44452	0.08776	-0.112746	-0.222282	yes
OM66045	0.08775	-0.0969658	0.103825	yes
OM44698	0.08774	0.0769766	0.0971542	no
OM49440R1	0.08764	0.07665	-0.0766217	no
OM39633	0.08725	-0.199086	-0.22949	no
OM76235	0.08699	-0.0374226	0.100393	yes
OM33811	0.0869	-0.0192115	-0.142729	no
OM75970	0.08625	-0.146095	-0.055554	no
OM45434	0.08573	-0.110051	-0.212139	no
OM42857	0.08475	0.0919687	-0.142413	no
OM22755	0.08442	0.136171	0.153896	no
OM76412	0.08437	0.175977	0.334233	no
OM64795	0.08406	-0.246438	-0.262765	no
OM54588	0.08325	-0.0312303	-0.190566	no
OM30455	0.08268	0.0201629	-0.116292	no
OM17515	0.08197	-0.0113841	-0.0439408	yes
OM57094	0.07939	-0.0466257	-0.0469911	no
OM68073	0.07932	0.0147237	-0.157048	no
OM87298	0.07915	-0.0348184	0.00726166	no
OM62838	0.07834	0.0791539	-0.0819863	no
OM67955	0.07725	0.287162	0.163933	no
OM58082	0.07725	-0.0516491	-0.125682	yes
OM57428	0.07684	-0.0694444	-0.170009	no
OM55151	0.07478	0.515104	0.27486	no
OM64965	0.07281	0.276963	-0.00184195	yes
OM48583	0.07272	-0.249194	-0.280997	yes
OM42528	0.07111	-0.148111	-0.179763	yes
OM51480	0.07076	-0.149588	-0.216815	no
OM50042	0.06995	-0.0591855	-0.155244	no
OM24333	0.06986	-0.086784	-0.205181	yes
OM73692	0.06986	0.110011	-0.0255964	no
OM72947	0.06961	-0.323983	-0.201814	yes
OM24479	0.06948	0.790328	0.862899	no
OM66442	0.0694	-0.0392827	-0.0779909	yes
OM76474	0.06917	-0.0122708	-0.166528	no
OM64657	0.06892	-0.338178	-0.528998	yes
OM33691	0.06864	-0.0230452	-0.10172	no
OM29678	0.06845	-0.0925576	-0.102668	yes
OM70052	0.06802	-0.045019	-0.00956958	no
OM33881	0.06793	-0.117316	-0.152976	no
OM51079	0.06777	-0.0302013	-0.0335477	no
OM74083	0.06753	-0.0566765	-0.0611462	no
OM57920	0.06718	0.146844	0.138603	yes
OM74090	0.06704	0.030649	0.00965556	yes
OM65235	0.06685	1.63413	2.53809	no
OM68976	0.06672	0.319181	0.170213	no
OM29543	0.06657	-0.0616182	-0.153967	no
OM63561	0.0665	0.791474	0.828881	no
OM59697	0.0664	0.106667	0.149862	no
OM42403	0.06638	-0.0175524	-0.0774685	no
OM55671	0.0658	-0.0233217	-0.0537716	no
OM44482	0.06549	-0.20814	-0.195602	no
OM21066	0.06527	0.0151679	-0.182093	no
OM65007	0.0641	-0.209783	-0.114316	no
OM54106	0.063	-0.0580346	-0.240289	no
OM73049	0.06235	-0.0716658	-0.0826762	no
OM83550	0.06204	-0.0404178	0.0495179	no
OM39693	0.06201	-0.0984612	-0.1576	no
OM48674	0.06182	0.0662281	-0.0532844	yes
OM77488	0.06182	0.0953434	-0.0876842	no
OM55822	0.06179	-0.0539388	-0.205308	yes
OM40903	0.06136	0.171319	0.102279	no
OM75417	0.06136	-0.0651758	-0.0876423	no
OM30256	0.06126	-0.0341045	-0.148836	no
OM29870	0.06112	-0.0285795	-0.171456	no
OM75243	0.06104	-0.0637762	-0.129019	yes
OM42220	0.06041	0.0456623	-0.0674631	yes
OM72550	0.06036	-0.141091	-0.203749	no
OM51589	0.05974	-0.111713	-0.165543	no
OM39263	0.05957	0.0269775	0.00234025	no
OM55302	0.05914	0.0598919	0.129705	no
OM78449	0.059	0.128636	0.0446862	no
OM61434	0.05881	0.0492366	-0.0623953	no
OM63859	0.05858	0.0170175	0.00466197	no
OM55840	0.05771	0.166303	0.164398	no
OM56855	0.05708	-0.00603446	-0.123387	no
OM44363	0.05686	0.240817	0.320239	no
OM53171	0.05673	-0.034516	-0.202014	no
OM74470	0.0565	0.0131583	0.00946808	no
OM33866	0.05647	-0.0449769	-0.160983	no
OM41270	0.05635	0.307164	0.347832	no
OM52382	0.05605	-0.0186545	-0.0554827	no
OM51226	0.05542	0.191075	0.265922	no
OM41532	0.05499	0.00858007	-0.0938483	no
OM62728	0.05462	-0.0833949	-0.011614	no
OM77092	0.05459	-0.0424516	-0.0669793	no
OM65368	0.05453	-0.0869732	-0.124391	no
OM49511	0.05449	0.253734	0.330436	yes
OM74436	0.05447	-0.0945755	-0.0724288	no
OM50806	0.05407	1.08092	1.88935	no
OM49482	0.05401	-0.209267	-0.240574	no
OM62513	0.05364	0.049727	0.0100784	no
OM56956	0.05352	-0.0643358	-0.177861	no
OM62121	0.05294	0.336028	0.368186	no
OM72199	0.05218	-0.0118576	-0.0823444	yes
OM64364	0.05163	-0.0234708	-0.143186	no
OM75673	0.05075	0.0829873	0.0890405	no
OM38895	0.05057	-0.0113438	-0.0713698	yes
OM28065	0.05008	0.177839	-0.0575345	yes
OM55792	0.04951	-0.0854791	-0.137239	no
OM76142	0.04947	-0.0674456	-0.0515026	no
OM45014	0.04925	0.0320038	-0.0340257	yes
OM69362	0.04663	-0.00334117	0.0216599	no
OM33266	0.04334	-0.0652415	-0.0577918	no
OM45646	0.04152	-0.190298	-0.259326	no
OM69935	0.04151	0.671176	0.996085	no
OM23176	0.03952	-0.0120393	-0.030725	yes
OM33523	0.03766	-0.305254	-0.327102	no
OM60181	0.03598	-0.00637418	-0.0684169	no
OM67407	0.03141	1.19474	2.07894	no
OM48080	0.03051	-0.136794	-0.167296	no
OM40372	0.03004	-0.0448783	-0.0762661	no
OM74507	0.02599	0.0599866	0.0579699	yes
OM45992	0.0112	0.573385	-0.168766	no
OM48925	0.00852	0.0681692	0.0841788	no
OM22667	0.142	-0.0194131	-0.0648163	no
OM65013	0.142	-0.152095	-0.155127	no
OM69251	0.1419	-0.0191092	-0.180575	no
OM66661	0.1407	-0.151832	-0.275971	no
OM76441	0.1405	0.12714	0.0870408	no
OM65476	0.1401	-0.0534524	-0.13057	no
OM63692	0.1391	-0.217319	-0.204199	no
OM46007	0.1386	-0.131043	-0.22229	no
OM33533	0.1386	-0.0849462	-0.201472	no
OM24200	0.1384	0.0985783	-0.121263	no
OM48161	0.1384	0.126435	-0.103958	no
OM69906	0.1361	-0.039165	-0.102677	no
OM51076	0.1359	-0.0328964	-0.104589	no
OM43746	0.1351	-0.177583	-0.198989	no
OM67636	0.1346	-0.10694	-0.172735	no
OM58165	0.1326	-0.0609731	-0.209238	no
OM63828	0.1316	-0.131725	-0.16448	no
OM48644	0.1291	-0.0780665	-0.109461	no
OM59114	0.1276	-0.0630333	-0.0179549	no
OM65832	0.1264	0.0558352	0.0840707	no
OM76214	0.1252	-0.389378	-0.341657	no
OM21825	0.1216	0.0913595	0.0580853	no
OM47664	0.12	0.023202	-0.100982	no
OM65592	0.1199	-0.0480273	-0.173637	no
OM30085	0.1195	0.108735	-0.119508	no
OM62692	0.1167	-0.110622	-0.00827987	no
OM65296	0.1163	0.0126623	-0.0463941	no
OM46775	0.1161	-0.116613	-0.196805	no
OM51659	0.1161	-0.017059	-0.127833	no
OM55809	0.1131	-0.0718582	-0.126186	no
OM76156	0.113	-0.0384044	-0.0299807	no
OM64713	0.1117	-0.0779477	-0.00843006	no
OM64371	0.1103	-0.0579653	-0.153667	no
OM47052	0.1099	-0.107091	-0.161327	no
OM33869	0.1086	-0.107502	-0.144523	no
OM74565	0.1086	-0.0589554	-0.0398819	no
OM52303	0.1079	-0.275217	-0.0848547	no
OM31408	0.1076	-0.0671008	-0.174728	no
OM60614	0.1068	-0.0441147	-0.106701	no
OM58837	0.1066	-0.126606	-0.125398	no
OM49869	0.1065	0.0249518	-0.080607	no
OM52726	0.1063	-0.0727318	-0.110691	no
OM29201	0.1059	-0.0433256	-0.141533	no
OM22925	0.1057	-0.0292467	-0.0370674	no
OM64145	0.1053	0.294325	0.254956	no
OM74230	0.1053	-0.0393367	0.13862	no
OM61674	0.1047	-0.122402	-0.165662	no
OM31413	0.1044	0.0980331	-0.00171843	no
OM25311	0.1043	0.0694243	0.103263	no
OM44851	0.1029	-0.137446	-0.053455	no
OM87304	0.1028	0.173173	0.140108	no
OM64408	0.1017	0.029333	-0.0132391	no
OM65565	0.1006	-0.0922847	-0.111682	no
OM59793	0.1004	0.0293106	-0.001605	no
OM26295	0.1003	-0.0211752	-0.0452666	no
OM69917	0.1	-0.180857	-0.220232	no
OM54251	0.09981	0.0328179	-0.0904442	no
OM65799	0.09922	-0.0727495	-0.0922305	no
OM33696	0.09914	-0.0291621	-0.0564914	no
OM42808	0.09848	-0.429497	-0.392791	no
OM17083	0.09773	-0.14978	-0.118481	no
OM62046	0.09747	0.0931176	0.14747	no
OM60839	0.0972	-0.107818	-0.164438	no
OM58456	0.09704	-0.0669052	-0.170699	no
OM47406	0.09686	-0.124229	-0.0967621	no
OM52335	0.09659	0.0131325	-0.0566204	no
OM100497	0.09528	-0.113523	-0.12526	no
OM56028	0.09501	-0.0612785	-0.155056	no
OM66251	0.09407	-0.130798	-0.226651	no
OM61708	0.09393	-0.174621	-0.285834	no
OM75713	0.09386	-0.00322801	-0.0395212	no
OM19458	0.09378	0.0379254	0.133408	no
OM53839	0.09373	-0.0453827	-0.0633372	no
OM45292	0.09308	-0.0786698	-0.190243	no
OM66521	0.093	-0.0922721	-0.0973934	no
OM68147	0.09277	-0.102688	-0.0534355	no
OM68843	0.09187	-0.0881452	-0.104386	no
OM68083	0.0918	-0.0915998	-0.197312	no
OM42137	0.09111	0.200667	0.129002	no
OM76201	0.09107	0.00201289	0.0160947	no
OM75231	0.09089	0.00149882	0.0121511	no
OM69277	0.0907	-0.0805049	-0.126915	no
OM22937	0.09064	0.054125	0.02189	no
OM58368	0.09023	-0.0969148	-0.0894223	no
OM21423	0.08932	-0.00749752	-0.109548	no
OM44967	0.08932	0.0743883	-0.199538	no
OM56908	0.08925	0.0660379	-0.0167944	no
OM60936	0.08919	-0.0554109	0.00305315	no
OM72498	0.08889	-0.0485989	-0.133462	no
OM64470	0.08829	0.0213936	-0.0378562	no
OM45600	0.08818	-0.0290906	-0.0821296	no
OM44845	0.08806	0.00121135	-0.0626418	no
OM64879	0.08802	0.00631326	0.131729	no
OM29929	0.08792	-0.266582	-0.192489	no
OM44815	0.08791	-0.196906	-0.276291	no
OM66130	0.0876	-0.00694298	0.00219125	no
OM44809	0.08722	-0.170419	-0.246558	no
OM24928	0.08713	-0.0522258	-0.12928	no
OM33874	0.08691	-0.0135377	-0.0764509	no
OM39146	0.08657	-0.199223	-0.117437	no
OM58492	0.08648	-0.0715823	-0.120524	no
OM24470	0.08644	0.0253168	-0.0689716	no
OM24583	0.08643	0.00203206	-0.0888828	no
OM25133	0.08641	0.0544832	-0.0560579	no
OM40937	0.0863	0.103065	-0.230022	no
OM66612	0.08629	-0.155659	-0.176477	no
OM36190	0.08619	0.149671	0.0589128	no
OM66422	0.0859	-0.182888	-0.229739	no
OM68446	0.08514	-0.164133	-0.13638	no
OM31491	0.08499	-0.106586	-0.0141349	no
OM64817	0.08471	-0.0683869	-0.147825	no
OM46658	0.08461	-0.101903	-0.152882	no
OM30372	0.08436	-0.198522	-0.194186	no
OM22660	0.08431	0.176955	0.131623	no
OM57112	0.08408	0.0852899	0.037283	no
OM31035	0.08407	0.0322975	0.00294204	no
OM65522	0.08407	-0.149683	-0.135501	no
OM47562	0.08319	-0.178906	-0.0977688	no
OM49740	0.08315	-0.0899801	-0.166587	no
OM40759	0.08314	0.177585	0.238052	no
OM35525	0.0829	0.158146	0.0398316	no
OM29988	0.08276	-0.0262741	-0.0757417	no
OM68610	0.08236	-0.009126	-0.0446062	no
OM64167	0.08052	-0.0638134	-0.0702161	no
OM40893	0.08033	-0.183725	-0.143208	no
OM43068	0.08004	-0.0248259	-0.0868557	no
OM29558	0.07924	-0.1069	-0.216831	no
OM33117	0.07923	-0.00653953	-0.0788154	no
OM58603	0.07895	-0.0890066	0.0133251	no
OM74126	0.07851	-0.0412588	-0.00553201	no
OM75277	0.07848	-0.0954382	-0.0654179	no
OM67314	0.07809	-0.0446826	-0.153821	no
OM76696	0.07692	0.029382	-0.0411282	no
OM30644	0.07616	-0.0257809	-0.135242	no
OM54843	0.07611	0.20556	0.11728	no
OM31375	0.07537	-0.0738772	-0.0696245	no
OM41928	0.07492	0.127549	0.172531	no
OM64322	0.07448	-0.150287	-0.0813119	no
OM45595	0.07367	-0.0865263	-0.0941212	no
OM46914	0.07342	0.0410414	-0.141004	no
OM21289	0.0731	0.0836615	0.0590446	no
OM56795	0.07306	-0.0795321	-0.107123	no
OM75942	0.07182	0.0999383	-0.239538	no
OM18407	0.07169	0.037046	-0.0524285	no
OM39476	0.07106	-0.0663368	-0.234138	no
OM76126	0.07091	-0.025643	-0.0817608	no
OM18988	0.07084	0.0618528	0.137866	no
OM62955	0.07077	0.0540435	0.101586	no
OM59810	0.07067	0.00440531	0.0190205	no
OM33821	0.07052	0.0750061	-0.0162213	no
OM62851	0.07051	-0.0693424	-0.0755503	no
OM61466	0.07026	-0.0167539	-0.0665382	no
OM54804	0.0698	0.279907	0.223977	no
OM34910	0.06961	-0.0333071	-0.0239821	no
OM64391	0.06959	-0.18402	-0.0730111	no
OM54360	0.06937	-0.152455	-0.218082	no
OM43500	0.0689	0.0095708	-0.0451144	no
OM69351	0.06869	0.0752542	0.105105	no
OM62816	0.06864	-0.00387506	0.067761	no
OM64384	0.06825	-0.0980995	-0.0838913	no
OM75653	0.06794	-0.0795864	-0.000339739	no
OM48668	0.06785	0.029895	0.0287629	no
OM57001	0.06778	-0.0810358	-0.0891421	no
OM57409	0.06762	-0.0914118	-0.112699	no
OM64623	0.06741	-0.0864655	-0.116505	no
OM45590	0.06738	-0.0415641	-0.028815	no
OM40377	0.06703	-0.0562344	-0.17061	no
OM72103	0.06685	0.0229672	-0.0694312	no
OM70211	0.06619	-0.000721449	-0.0700831	no
OM68658	0.06611	0.0410123	-0.0387475	no
OM64250	0.06573	-0.0523138	-0.256608	no
OM16447	0.06558	0.00389442	-0.115876	no
OM46890	0.06539	-0.183792	-0.119304	no
OM19377	0.06537	0.175632	0.115734	no
OM52346	0.06522	-0.0368607	-0.132918	no
OM64830	0.0646	-0.0504593	-0.133678	no
OM22402	0.06442	0.114835	0.125413	no
OM40738	0.06438	-0.0700918	-0.241456	no
OM67452	0.06401	0.141704	0.0980626	no
OM46175	0.064	-0.0615163	-0.157585	no
OM52129	0.06374	-0.152457	-0.209528	no
OM43739	0.0635	-0.136869	-0.0626642	no
OM65246	0.06318	-0.17351	-0.138375	no
OM68503	0.06314	0.00290099	-0.0792543	no
OM62817	0.0625	0.0209437	-0.0205265	no
OM53436	0.06237	-0.0652131	-0.123756	no
OM54493	0.06235	0.00579015	-0.000262285	no
OM32533	0.0623	0.0587413	-0.0795261	no
OM59488	0.06228	-0.166506	-0.137622	no
OM30661	0.06225	-0.0412648	-0.0847335	no
OM76744	0.06204	0.0679076	0.103794	no
OM31548	0.06186	-0.10976	-0.205969	no
OM72560	0.06178	-0.0837549	-0.138095	no
OM74378	0.06175	0.092135	0.137267	no
OM45453	0.06164	-0.0303015	-0.156615	no
OM43050	0.0616	0.0376044	-0.109138	no
OM62325	0.06141	-0.00834213	-0.0652396	no
OM76054	0.06126	0.0633003	0.0653988	no
OM48929	0.06122	-0.00595459	-0.0306722	no
OM78199	0.06077	0.155707	0.190597	no
OM26860	0.06056	0.0473588	0.01214	no
OM47216	0.06042	-0.0631509	-0.121474	no
OM30322	0.06019	0.106642	-0.027729	no
OM45663	0.05991	-0.024442	-0.0251983	no
OM61418	0.05982	0.144486	0.0898707	no
OM75121	0.05978	-0.0150788	0.0340969	no
OM77113	0.05975	-0.169522	-0.0671109	no
OM52140	0.05971	-0.16686	-0.09474	no
OM53223	0.05957	-0.0900303	-0.181024	no
OM76049	0.05948	-0.0327015	-0.110619	no
OM58247	0.05939	-0.0285516	-0.148309	no
OM51990	0.05918	0.0569854	0.0482221	no
OM32470	0.05909	-0.0828687	-0.151092	no
OM74200	0.05906	0.100022	0.0770277	no
OM57342	0.059	-0.205792	-0.213268	no
OM33234	0.059	-0.0267372	-0.036213	no
OM52975	0.05897	-0.00317069	-0.111838	no
OM43961	0.05889	-0.210236	-0.345689	no
OM61438	0.05866	0.16297	0.159467	no
OM100500	0.05858	0.111179	0.18501	no
OM69286	0.05856	-0.0927074	-0.218915	no
OM76066	0.05849	0.0636128	0.0940125	no
OM58828	0.05848	-0.127089	-0.0330138	no
OM54062	0.05845	-0.106974	-0.167955	no
OM70408	0.0581	0.00333969	-0.103225	no
OM65414	0.05795	0.192287	0.0912065	no
OM68330	0.05783	0.00779134	-0.0364037	no
OM73421_1	0.05752	-0.0510729	-0.0841285	no
OM75329	0.05751	-0.0619619	-0.0608094	no
OM27279	0.0575	0.0683911	0.0463635	no
OM66995	0.05745	-0.00206671	-0.132916	no
OM75554	0.05735	0.135718	-0.0103757	no
OM43172	0.0573	-0.125505	-0.195919	no
OM18326	0.05727	-0.0864173	-0.159435	no
OM72250	0.05726	-0.119758	-0.189333	no
OM40387	0.05704	-0.0454128	-0.122361	no
OM42298	0.05692	0.0575106	-0.0179005	no
OM70175	0.05675	-0.0497568	-0.226134	no
OM73581	0.05623	-0.0470757	-0.137298	no
OM76163	0.05623	-0.0386962	-0.000145173	no
OM64265	0.05594	-0.168063	-0.169124	no
OM24613	0.05588	0.118354	0.131716	no
OM70063	0.0556	0.00330574	-0.137148	no
OM59124	0.05546	-0.0494676	-0.0619649	no
OM70062	0.05545	-0.0167778	-0.100657	no
OM71790	0.05542	-0.0848961	-0.185472	no
OM64824	0.05539	0.0475211	-0.0108818	no
OM76068	0.05538	-0.0849959	-0.0925754	no
OM31762	0.05515	-0.0142512	-0.172509	no
OM47450	0.05512	-0.128957	-0.16615	no
OM32376	0.05507	-0.0401624	-0.0743038	no
OM54642	0.05491	-0.164805	-0.143434	no
OM74716	0.0549	-0.0229091	-0.074673	no
OM63258	0.05481	-0.141594	-0.16053	no
OM25193	0.05454	-0.0374755	-0.198807	no
OM56126	0.05432	0.0871387	0.143122	no
OM61183	0.05408	0.151716	0.0991655	no
OM74825	0.05358	0.0966326	0.0433244	no
OM28542	0.0535	0.0327309	-0.0620388	no
OM74175	0.05314	-0.0941806	-0.252317	no
OM76777	0.05313	0.0667995	0.0372152	no
OM73967	0.05289	-0.0838703	-0.0995959	no
OM68718	0.0528	-0.147328	-0.162559	no
OM67114	0.05279	0.0158147	-0.0285101	no
OM69926	0.05263	-0.0962762	-0.179659	no
OM21070	0.05251	0.049937	-0.0584644	no
OM73732	0.05235	0.168191	0.0338666	no
OM64709	0.05206	-0.150298	-0.290344	no
OM52095	0.05156	-0.0629165	-0.123791	no
OM38621	0.05144	0.16528	0.0940924	no
OM55222	0.05117	-0.111754	-0.094567	no
OM41890	0.05001	0.139668	0.00900252	no
OM48099	0.04974	-0.218174	-0.348203	no
OM51104	0.04971	-0.0141792	0.0385879	no
OM76106	0.04932	-0.155696	-0.156231	no
OM54069	0.04906	-0.0642475	-0.233191	no
OM32677	0.04896	0.188992	0.281411	no
OM62940	0.04876	0.0960665	-0.0944586	no
OM41674	0.04845	-0.0703435	-0.060497	no
OM68326	0.04839	0.043105	0.0258726	no
OM75265	0.0481	-0.0933525	-0.170217	no
OM48320	0.04656	-0.0688259	-0.0928485	no
OM45677	0.04572	0.0608674	-0.0444745	no
OM49323	0.04552	-0.0195416	0.0187263	no
OM49232	0.04524	-0.0193418	-0.0228008	no
OM23603	0.04429	-0.0622239	-0.153608	no
OM28650	0.04401	-0.0605616	-0.186135	no
OM48183	0.04397	-0.0224742	-0.0237924	no
OM26469	0.04371	-0.114788	-0.238964	no
OM42956	0.04268	0.0160913	-0.0480833	no
OM47328	0.04263	-0.206743	-0.183116	no
OM74787	0.04204	-0.14893	-0.228153	no
OM71576	0.04194	0.094509	0.0396249	no
OM59039	0.04154	-0.124684	-0.200739	no
OM21191	0.04056	0.0164109	-0.107306	no
OM44772	0.03982	-0.129116	-0.225217	no
OM64239	0.03908	-0.0265964	-0.14681	no
OM42052	0.03875	-0.0957449	-0.0983335	no
OM28835	0.03819	0.027854	-0.0533412	no
OM35623	0.03682	-0.181045	-0.104475	no
OM22448	0.03681	0.080727	0.0906536	no
OM63251	0.03546	-0.206087	-0.305744	no
OM44679	0.0351	-0.0474809	-0.119082	no
OM40906	0.03454	0.0290511	-0.142584	no
OM20907	0.03181	-0.0998716	-0.115486	no
OM20600	0.02476	-0.21823	-0.131359	no
OM20499	0.02313	0.0424272	-0.0482809	no
OM19904	0.02097	-0.265027	-0.195999	no
OM46934	0.009877	-0.0950472	-0.136504	no
OM60945	0.008994	-0.0221469	-0.0517906	no
OM39290	0.007814	-0.0668719	-0.112345	no
OM64421	0.007767	-0.210643	-0.133251	no
OM33876	0.00756	-0.246263	-0.245772	no
OM22680	0.007276	-0.0131811	-0.134498	no
OM48876	0.00726	0.0118022	-0.00397503	no
OM45206	0.007228	-0.109035	-0.201517	no
OM45958	0.006622	-0.197787	-0.23958	no
OM19503	0.006156	0.133586	0.0777557	no
OM20937	0.006049	0.0406055	0.0489778	no
OM24916	0.004842	-0.0464864	-0.169579	no

## Sheet: Fig3B
MYC_gain	MYCN_gain
0	0
0	0
0	1
1	0
1	0
0	0
0	0
1	1
0	0
0	0
0	0
0	0
1	0
1	0
0	0
0	0
1	1
1	0
1	0
0	0
1	0
0	0
1	0
0	0
0	0
1	0
1	0
1	0
0	0
1	0
0	0
0	0
0	0
1	0
1	0
0	0
0	0
1	0
0	0
0	0
0	0
0	0
1	0
1	0
1	0
1	0
0	0
0	0
0	0
0	0
0	0
1	1
0	0
1	0
1	0
0	0
0	0
0	0
1	1
0	0
0	0
1	0
1	1
0	0
0	0
0	0
0	0
1	0
1	1
0	0
0	0
0	0
0	0
0	0
0	0
0	0
0	0
1	0
1	0
0	0
1	0
1	0
1	0
1	1
1	0
0	0
0	0
0	0
0	0
0	0
0	0
0	0
0	0
0	0
0	0
0	0
1	0
0	0
0	0
0	0
0	0
1	0
0	0
0	0
0	0
0	0
1	0
0	0
0	0
1	1
0	0
0	0
0	0
0	0
0	0
0	0
0	0
0	0
0	0
0	0
1	0
0	0
1	1
0	0
1	0
0	0
0	0
0	0
0	0
0	0
0	0
0	1
0	0
0	0
0	0
1	0
0	0
0	0
0	0
1	0
0	0
0	0
1	0
0	0
0	0
0	0
0	0
0	0
0	0
0	0
1	0
0	0
0	0
0	0
0	0
1	1
1	0
0	0
0	0
0	0
0	0
0	0
0	0
0	0
0	0
1	0
0	0
0	0
0	0
0	0
0	0
1	1
0	0
0	0
0	0
1	1
0	0
1	0
0	0
1	0
0	0
0	0
0	0
1	0
0	0
0	0
0	0
0	0
0	0
0	0
0	0
0	0
0	0
0	0
0	0
0	0
0	0
0	0
0	0
0	0
1	1
1	1
0	0
0	0
0	0
0	0
0	0
0	0
0	0
0	0
0	0
0	0
0	0
0	0
1	1
0	0
0	0
0	0
0	0
0	0
1	0
0	0
0	0
0	0
0	0
0	0
1	0
1	1
0	0
0	0
0	0
0	0
0	0
0	0
0	0
0	0
1	1
0	0
0	0
0	0
0	0
0	0
1	0
0	0
0	0
0	0
0	0
0	0
0	0
0	0
1	0
0	0
1	1
1	0
0	0
0	0
0	0
0	0
1	0
1	1
0	0
0	0
0	0
0	0
0	0
0	0
1	0
0	0
0	0
0	0
0	0
0	0
1	0
0	0
0	0
0	0
0	0
0	0
0	0
0	0
0	0
1	1
0	0
0	0
0	0
1	0
0	0
1	1
1	0
0	0
0	0
0	0
0	0
0	0
0	0
0	0
0	0
0	0
1	0
0	0
0	0
0	0
0	0
0	0
0	0
0	0
1	1
0	0
0	0
0	0
0	0
0	0
0	0
0	0
0	0
1	1
1	0
0	0
0	0
0	0
0	0
0	0
0	0
0	0
0	0
0	0
0	0
0	0
0	0
0	0
0	0
0	0
0	0
0	0
0	0
0	0
0	0
0	1
0	1
1	1
0	0
0	0
0	0
0	0
0	0
0	0
0	0
0	0
0	0
0	0
0	0
0	0
0	1
0	0
0	0
0	0
0	0
0	0
0	0
0	0
0	0
0	0
0	0
0	0
1	0
0	0
0	0
0	0
0	0
0	0
0	0
0	0
0	0
1	1
0	0
0	0
0	0
0	0
0	0
0	0
0	0
0	0
0	0
0	0
0	0
1	1
1	0
0	0
1	1
0	0
0	0
0	0
0	0
0	0
0	0
0	0
0	0
0	0
0	0
0	0
0	0
0	0
0	0
0	0
0	0
0	0
0	0
0	0
0	0
0	0
0	0
0	0
0	0
0	0
0	0
0	0
0	0
0	1
0	0
0	0
0	0
1	1
0	0
0	0
0	0
0	0
0	0
0	0
0	1
0	0
1	1
0	0
0	0
0	0
1	1
0	0
0	0
0	0
0	0
0	0
0	0
0	0
0	0
0	0
0	0
0	0
1	1
0	0
0	0
0	0
1	1
0	0
0	0
0	0
1	0
0	0
0	0
0	0
0	0
0	0
0	0
0	0
0	0
0	0
0	0
0	0
0	0
0	0
0	0
0	0
0	0
0	0
0	0
0	0
0	0
0	0
0	0
0	0
0	0
0	0
0	0
0	0
0	0
0	0
0	0
0	0
0	0
0	0
0	0
0	0
0	0
0	0
0	0
0	0
0	0
0	0
0	0
0	0
0	0
0	0
0	0
0	0
0	0
0	0
0	0
0	0
0	0
0	0
0	0
0	0
0	0
0	0
0	0
0	0
0	0
0	0
0	0
0	0
0	0
0	0
0	0
0	0
0	0
0	0
0	0
0	0
0	0
0	0
0	0
0	0
0	0
0	0
0	0
0	0
0	0
0	0
0	0
0	0
0	0
0	0
0	0
0	0
0	0
0	0
0	0
0	0
0	0
0	0
0	0
0	0
0	0
0	0
0	0
0	0
0	0
0	0
0	0
0	0
0	0
0	0
0	0
0	0
0	0
0	0
0	0
0	0
0	0
0	0
0	0
0	0
0	0
0	0
0	0
0	0
0	0
0	0
0	0
0	0
0	0
0	0
0	0
0	0
0	0
0	0
0	0
0	0
0	0
0	0
0	0
0	0
0	0
0	0
0	0
0	0
0	0
0	0
0	0
0	0
0	0
0	0
0	0
0	0
0	0
0	0
0	0
0	0
0	0
0	0
0	0
0	0
0	0
0	0
0	0
0	0
0	0
0	0
0	0
0	0
0	0
0	0
0	0
0	0
0	0
0	0
0	0
0	0
0	0
0	0
0	0
0	0
0	0
0	0
0	0
0	0
0	0
0	0
0	0
0	0
0	0
0	0
0	0
0	0
0	0
0	0
0	0
0	0
0	0
0	0
0	0
0	0
0	0
0	0
0	0
0	0
0	0
0	0
0	0
0	0
0	0
0	0
0	0
0	0
0	0
0	0
0	0
0	0
0	0
0	0
0	0
0	0
0	0
0	0
0	0
0	0
0	0
0	0
0	0
0	0
0	0
0	0
0	0
0	0
0	0
0	0
0	0
0	0
0	0
0	0
0	0
0	0
0	0
0	0
0	0
0	0
0	0
0	0
0	0
0	0
0	0
0	0
0	0
0	0
0	0
0	0
0	0
0	0
0	0
0	0
0	0
0	0
0	0
0	0
0	0
0	0
0	0
0	0
0	0
0	0
0	0
0	0
0	0
0	0
0	0
0	0
0	0
0	0
0	0
0	0
0	0
0	0
0	0
0	0
0	0
0	0
0	0
0	0
0	0
0	0
0	0
0	0
0	0
0	0
0	0
0	0
0	0
0	0
0	0
0	0
0	0
0	0
0	0
0	0
0	0
0	0
0	0
0	0
0	0
0	0
0	0
0	0
0	0
0	0
0	0
0	0
0	0
0	0
0	0
0	0
0	0
0	0
0	0
0	0
0	0
0	0
0	0
0	0

## Sheet: Fig3C
MYC	MYCN
1	0
1	0
1	0
1	0
1	0
1	1
0	0
1	0
0	0
1	0
1	0
0	0
0	1
0	0
1	1
1	0
1	1
1	0
0	1
1	0
0	0
0	0
1	0
1	1
0	0
0	0
0	1
0	0
1	0
1	0
1	0
1	1
1	1
1	0
1	0
1	0
0	0
1	0
0	0
0	0
1	0
0	0
1	0
1	0
1	0
0	0
1	0
0	0
1	0
1	0
1	0
1	0
1	0
1	0
1	1
1	0
0	0
1	0
0	1
1	0
1	0
1	0
1	0
0	0
0	0
1	0
1	0
1	0
1	0
1	0
0	0
1	0
1	0
1	0
0	0
1	0
1	0
1	1
1	0
1	0
1	0
0	0
1	0
1	0
0	0
0	0
0	0
1	1
1	0
0	0
1	0
0	0
1	0
0	0
1	0
0	0
0	0
1	0
1	0
1	0
1	0
1	0
1	0
0	0
1	1
1	0
1	0
0	0
0	0
0	0
0	0
1	0
1	0
1	0
1	1
1	0
1	0
0	0
0	0
0	0
1	0
0	0
1	1
0	0
1	0
1	0
1	0
1	0
1	0
0	0
0	0
0	0
0	0
1	0
1	1
1	0
1	0
1	0
1	1
0	1
0	1
1	0
1	0
1	1
1	1
1	1
1	0
1	1
1	0
0	0
0	0
0	0
1	0
1	0
0	0
1	1
0	0
1	0
0	0
1	0
1	0
1	0
0	0
0	0
1	0
0	0
0	0
1	0
1	0
1	0
1	0
1	1
0	0
1	0
1	0
0	0
0	0
1	0
0	0
0	0
1	0
0	0
0	0
1	0
0	0
0	0
0	0
1	0
1	0
1	0
1	1
1	0
0	0
0	0
1	0
1	1
1	1
1	0
0	0
1	0
1	0
0	0
0	0
0	0
1	1
1	0
1	0
1	0
1	0
1	0
1	0
1	0
1	0
1	0
0	0
1	0
1	0
1	0
1	0
1	0
0	0
0	0
1	1
0	0
1	0
1	0
0	0
1	0
1	0
0	0
1	1
1	0
1	0
1	0
0	1
1	0
1	0
1	0
0	0
1	0
1	0
1	0
0	0
1	0
1	0
1	0
1	0
0	0
0	0
1	0
1	0
1	0
1	1
0	0
1	0
0	0
1	0
1	1
1	0
0	0
1	0
1	0
1	1
0	0
1	0
1	0
1	0
1	0
1	0
1	0
1	0
0	0
0	0
1	0
0	0
1	0
1	0
1	0
1	0
1	0
0	0
0	0
0	1
1	0
1	0
1	0
0	0
1	0
1	0
0	0
1	0
1	0
0	0
1	0
0	0
1	0
1	0
0	0
0	0
1	0
1	1
1	0
1	0
1	0
1	0
1	0
1	0
1	0
0	0
1	0
1	0
1	1
0	0
1	0
1	0
1	0
0	0
1	1
1	0
1	1
1	0
1	0
0	0
1	0
0	0
0	0
1	1
1	0
0	0
0	0
0	0
1	0
1	0
0	0
1	0
1	0
0	0
0	0
1	1
1	0
0	0
0	0
1	1
1	0
1	0
0	0
1	0
1	0
1	0
1	0
1	1
0	0
1	0
1	0
0	0
1	0
1	0
1	0
0	0
1	0
0	0
1	0
1	0
1	0
1	0
0	1
1	0
1	0
0	0
1	0
1	1
1	0
1	1
1	0
1	0
1	0
1	1
1	1
0	0
1	0
0	1
1	0
1	0
1	0
1	0
1	0
1	1
0	0
1	0
1	0
1	0
1	0
0	0
1	1
0	0
1	0
1	0
1	0
1	1
1	1
1	0
1	1
0	0
1	0
1	1
0	0
1	0
1	1
1	0
0	0
1	1
1	1
1	0
1	1
1	0
1	0
0	0
0	1
1	1
1	1
1	0
1	0
0	0
1	1
1	1
1	0
1	1
1	0
1	1
1	1
1	0
1	1
1	1
1	1
1	1
1	1
1	1
1	1
1	0
0	0
1	0
1	1
1	1
1	1

[truncated: 30 more sheets: Fig3D, Fig4A-B, Fig4C-H, Fig4I, Fig4J, Fig4K, Fig4M, Fig5, Fig6A-D, FigS1A, FigS1B, FigS1C, FigS2, FigS3, FigS4A, FigS4B, FigS5, FigS6A, FigS6B, FigS6C …]
